# Supplementary material for: Effects of grain-based diets on the rumen and fecal bacterial communities of the North American bison (Bison bison)
Source: Front Microbiol. 2023 Jul 6;14:1163423. doi: 10.3389/fmicb.2023.1163423 (PMC10359189; doi:10.3389/fmicb.2023.1163423)
Supplement: Supplementary file 4 [file Table_2.XLSX]

## Sheet: Title
	Supplementary Table 2.
	Relative abundance of OTUs in rumen and fecal samples from bison heifers at two separate ranches that transitioned from grazing on pasture to a grain-based free choice diet.
	Read counts for each rumen and fecal sample analyzed in this study is also provided.

## Sheet: rumen OTU table
	Blue Creek Ranch - free choice grain-based diet																			Blue Creek Ranch - pasture diet																				Standing Butte Ranch - free choice grain-based diet
OTU	>BCRC_1-	>BCRC_2-	>BCRC_3-	>BCRC_4-	>BCRC_5-	>BCRC_6-	>BCRC_7-	>BCRC_8-	>BCRC_9-	>BCRC_10-	>BCRC_11-	>BCRC_12-	>BCRC_13-	>BCRC_14-	>BCRC_15-	>BCRC_16-	>BCRC_17-	>BCRC_18-	>BCRC_19-	>BP_1-	>BP_2-	>BP_3-	>BP_4-	>BP_5-	>BP_6-	>BP_7-	>BP_8-	>BP_9-	>BP_10-	>BP_11-	>BP_12-	>BP_13-	>BP_14-	>BP_15-	>BP_16-	>BP_17-	>BP_18-	>BP_19-	>BP_20-	>BP_21-	>BP_22-	>BP_23-	>BP_24-	>BP_25-	>BP_26-	>BP_27-	>BP_28-	>BP_29-	>BP_30-
>SD_Bb-00001	0.0064138	0.00804158	0.00578715	0	0.349475	0	0	0	0.00182737	0.00260089	0.045045	0.0049731	0.00915556	0.00125896	0.000269469	0.0463679	0.187103	0.113643	0	0.00112703	0.000354484	0.00106906	0.000414708	0.00139893	0.000286615	0.000138179	0.00212314	0	0.000927553	0.00109453	0.00103699	0.00023722	0.000432563	0	0.000680272	0.00127691	0.00161105	0.00140605	0.000413166	0.00629164	0.00117316	0.00249311	0.0536316	0.00312914	0.3268	0.00128921	0.00142308	0.00449438	0.00452646
>SD_Bb-00002	0.00232224	0.0120624	0.0621873	0.243684	0.00273547	0.0602606	0.00352451	0.013763	0.00290229	0.020891	0.022869	0.0415102	0.0448786	0.0922913	0.039073	0.0212519	0.0492585	0.169695	0.0118062	0	0	0	0	0	0	0	0	0	0	0	0	0	0	0	0	0	0	0	0	0.0101776	0.00117316	0.0523553	0.146797	0.0395956	0.000291093	0.000644607	0.000711541	0.00481541	0.0233287
>SD_Bb-00003	0.00398098	0.00529568	9.80873e-05	0	0.00170043	0	0.00112144	0.000503525	0.00451467	0.00268479	0.001188	0.00192835	0.0021254	0.000193686	0.000404204	0.0001288	0	0.00123191	0.000459982	0.00402512	0.00342668	0.00427625	0.0034559	0.00192353	0.00601892	0.00138179	0.00115808	0.00178838	0.00947081	0.00155539	0.00138265	0.0023722	0.00121118	0.00124649	0.000340136	0.00109449	0.00299194	0.00371598	0.00192811	0.00666173	0.0587752	0.00150899	0.0093983	0.266639	0.00562779	0.0807907	0.0086808	0.011878	0.00365599
>SD_Bb-00004	0.00342807	0.0107875	0.0216773	0.0138146	0.00591453	0.0127966	0.00256328	0.00738503	0.0068795	0.0614984	0.142758	0.0132954	0.0132429	0.0105559	0.037052	0.0123648	0.0233051	0.00841803	0.00705305	0.000644019	0.00082713	0.000213812	0.000276472	0.000291443	0.000286615	0.000276358	0.000386026	0.000298063	9.76372e-05	0.00057607	0	0.00035583	0.000692101	0.000623247	0.000340136	0.00109449	0.000920598	0.000502159	0.000137722	0.00777202	0.00211168	0.0289988	0.0156298	0.00162474	0.0012614	0.00515685	0.00227693	0.00256822	0.0147981
>SD_Bb-00005	0	9.80681e-05	9.80873e-05	0	0	0	0	0	0	0	0	0	0	0	0	0	0	0	0	0	0.000354484	0.000855249	0.000829417	0.000116577	0.00057323	0.00566533	0.000965065	0.000298063	0.00488186	0.000115214	0	0.00225359	0.000951639	0.00186974	0.000340136	0	0.000920598	0.000703023	0.0012395	0.00277572	0.00269826	0.00419892	0.29431	0.0413407	0.0161071	0.00537172	0.0229116	0.0221509	0.0320334
>SD_Bb-00006	0.00873604	0.0507993	0.0266797	0.00373367	0.0116073	0.0389716	0.00993271	0.0347432	0.00214984	0.0111587	0.016137	0.00781488	0.00891032	0.0250823	0.0207491	0.0722566	0.0434322	0.00133457	0.0162527	0.00305909	0.00224507	0.0132564	0.00331767	0.0025647	0.000286615	0.000829073	0.00193013	0.00178838	0.00366139	0.00190103	0.00172831	0.00166054	0.00380656	0.00311624	0.00238095	0.00127691	0.0027618	0.00110475	0.00192811	0.0429312	0.006687	0.000852906	0.00602717	0.00367072	0.00281389	0.00171895	0.00725772	0.00834671	0.0301184
>SD_Bb-00007	0.00619264	0.00107875	0.0181462	0.0649658	0.00362265	0.000465333	0.00240308	0.00453172	0.00204235	0.0107392	0.00999901	0.000405968	0.0195373	0.0006779	0.00997036	0.0011592	0.00132415	0.000102659	0.00613309	0	0	0	0	0	0	0	0	0	0	0	0	0	0	0	0	0	0	0	0	0.0046262	0.00152511	0.218606	0.00755951	0.000180527	0.000388123	0.000859476	0.000711541	0.00288925	0.0066156
>SD_Bb-00008	0.000221166	0	9.80873e-05	0	7.39317e-05	0	0.00032041	0	0	0.00142629	0	0	0.000245238	0.000193686	0.000404204	0.0001288	0	0	0	0.000161005	0.000354484	0	0	0	0	0.000276358	0	0	0.000146456	0	0	0	0.000173025	0	0	0	0	0.000200864	0.000275444	0.000925241	0.00152511	0.000524866	0.00102155	0.196293	0.00135843	0.0034379	0.000426925	0.20931	0.0255919
>SD_Bb-00009	0.00420215	0.000196136	0.00794507	0.00186683	0.00517522	0.0107027	0.00752964	0.00386036	0.00214984	0.00251699	0.001584	0.00466863	0.0113627	0.00358319	0.00862301	0.0185471	0.00291314	0.00482497	0.0167127	0.0141684	0.018315	0.00898012	0.0225325	0.0144556	0.0126111	0.0071853	0.0123528	0.0184799	0.00307557	0.0146898	0.0120982	0.0164868	0.0196384	0.0171393	0.0261905	0.0253557	0.0248562	0.00974189	0.0139099	0	0	6.56082e-05	0	0.000120351	0.00281389	0.000214869	0	0	0.00121866
>SD_Bb-00010	0.000663497	0.00176523	0	0	0.000369658	0	0	0	0.000107492	0.000167799	0	0.000101492	0.000572223	0	0	0.000257599	0	0	0	0.00136854	0.00129978	0.00555912	0.000552944	0.00378876	0.00773861	0.00124361	0.00173712	0.00387481	0.00463777	0.0016706	0.00103699	0.00498162	0.000259538	0.000934871	0.00102041	0.000912076	0.00023015	0.0047203	0.00151494	0.000555144	0.000351947	0.000590474	0.00602717	0.00463353	0.0037842	0.0105286	0.00213462	0.00160514	0.00156685
>SD_Bb-00011	0.00475506	0.000392272	0.00402158	0.000124456	0.00207009	0.00465333	0.00352451	0.00184626	0.000537461	0.00159409	0.000792001	0.000608952	0.00989128	0.00445477	0.00242522	0.00528078	0.00331038	0.00287445	0.023919	0.0165835	0.0144157	0.010263	0.0185236	0.0168454	0.0143308	0.00967252	0.014669	0.0152012	0.0026362	0.0155539	0.0152091	0.0219428	0.0150532	0.0127766	0.0231293	0.029004	0.0250863	0.0130561	0.017353	0	0	0	0	0	9.70309e-05	0	0	0	0.000174095
>SD_Bb-00012	0.00298573	0.00931647	0.00804316	0.0583696	0.00428804	0.00651466	0.00272349	0.00218194	0.00204235	0.00545348	0.030492	0.00334923	0.00359683	0.0426109	0.00687146	0.0162287	0.0401218	0.126373	0.00475314	0	0	0	0	0	0	0	0	0	0	0	0	0	0	0	0	0	0	0	0	0.000740192	0.000117316	0.00492061	0.00153233	0.000240703	0.000291093	0	0.000426925	0.000321027	0.00104457
>SD_Bb-00013	0.0195732	0.000686476	0.0183423	0.00572495	0.00354872	0.00965565	0.00544697	0.00704935	0.00150489	0.0174511	0.00693001	0.00801786	0.0169214	0.0176254	0.0235786	0.00437919	0.00516419	0.018068	0.00429316	0.00225407	0.00212691	0.00256575	0.00221178	0.000641175	0.000859845	0.000552715	0.000965065	0	0.00273384	0.000345642	0.00103699	0.00047444	0.00129769	0.00186974	0.00238095	0.000182415	0.00115075	0.000100432	0.000413166	0.00518135	0.000703895	0.00249311	0.00286035	0.0017451	0.00485154	0	0.000426925	0.000642055	0.00731198
>SD_Bb-00014	0.000442331	0.000196136	0	0	0.00088718	0	0.00160205	0.00537093	0.000322477	0	0.000990001	0.000101492	0.000980953	0.000193686	0	0	0	0.00359306	0.00275989	0.00305909	0.0393477	0.00662818	0.012303	0.0061786	0.000286615	0.00151997	0.00887859	0.00327869	0.0128881	0.0172821	0.00172831	0.00142332	0.0128039	0.00342786	0.000680272	0.00529004	0.00391254	0.0135583	0.00468255	0	0	0.000131216	0	0	9.70309e-05	0.000214869	0	0	0
>SD_Bb-00015	0.00563972	0.00205943	0.0219716	0.00124456	0.00362265	0.0273383	0.00801025	0.0124203	0.00730947	0.00276869	0.00633601	0.0932711	0.00515	0.0303118	0.0175155	0.015456	0.00251589	0.00595421	0.0107329	0.000644019	0.000118161	0.00299337	0.000829417	0.000466309	0.000286615	0.000276358	0.000772052	0.000596125	0.00126928	0.000460856	0.000691324	0.00023722	0.000432563	0.00186974	0.000680272	0.000729661	0.000460299	0.000301296	0.0012395	0.00481125	0.000703895	0.000852906	0.00234958	0.00679986	0.00184359	0.0027933	0.00128077	0.00321027	0.00365599
>SD_Bb-00016	0	0.000392272	0	0	7.39317e-05	0	0	0.000167842	0	0	0.000495	0	0.000245238	0	0	0	0.000132415	0.000102659	0	0	0	0	0	0	0	0	0	0	0	0	0	0	0	0	0	0	0	0	0	0.00129534	0.406617	0.000524866	0.000204311	0.000661933	0.000291093	0.0133219	0.000711541	0.011557	0.000522284
>SD_Bb-00017	0	0.000784544	0	0	0	0	0.000160205	0	0.00096743	0	0	0	0	0	0.000134735	0	0.000132415	0.000718612	0	0	0	0	0	0	0	0	0	0	0	0	0	0	0	0	0	0	0	0	0	0.000925241	0.00152511	0.000131216	0.000510777	0.000722109	0.00145546	0.00214869	0.240216	0.00224719	0.000174095
>SD_Bb-00018	0.00165874	0.0124546	0.000490436	0	0.00207009	0.011517	0.0139378	0.0397784	0.00902935	0.00419498	0.031482	0.00598802	0.000326984	9.68429e-05	0.00929669	0.0217671	0.00225106	0	0.00275989	0	0	0	0	5.82886e-05	0	0	0	0	0	5.7607e-05	0	0	0	0	0	0.000182415	0	0	0.000137722	0.00185048	0.000821211	0.000656082	0.00122587	0.000661933	0.0012614	0.00666094	0.281059	0.00128411	0.00626741
>SD_Bb-00019	0.00375981	0.00784544	0.00431584	0.00721842	0.00724531	0.019195	0.00400513	0.00755287	0.00462216	0.00385938	0.00584101	0.0643459	0.00858334	0.00503583	0.00229049	0.012236	0.0034428	0.00246381	0.00429316	0.00410562	0.00354484	0.00662818	0.00428532	0.00431336	0.00057323	0.00124361	0.00347423	0.00178838	0.00351494	0.00339881	0.00345662	0.00308386	0.0047582	0.00218136	0.00510204	0.00328347	0.00322209	0.00180777	0.00564661	0.0444115	0.0116143	0.000262433	0.000817244	0.00258756	0.000970309	0.000644607	0.000996158	0.00481541	0.00226323
>SD_Bb-00020	0.00951012	0.00529568	0.00441393	0.00460485	0.00125684	0.00802699	0.00240308	0.0020141	0.00118241	0.014179	0.002475	0.0075104	0.0703016	0.0110401	0.00579359	0.010304	0.0231727	0.0850015	0.00536645	8.05023e-05	0.000472646	0	0.000138236	5.82886e-05	0	0	0.000193013	0	0.000146456	5.7607e-05	0	0	0	0	0	0	0	0.000301296	0	0.000555144	0.000234632	0.022766	0.000715088	0	0.000194062	0.000214869	0	0	0
>SD_Bb-00021	0.000995245	9.80681e-05	0	0	0	0	0.00560718	0.000167842	0.000107492	0.000587298	0.000198	0	0.000899207	0	0	0	0	0.000102659	0	0	0	0	0	0	0	0	0	0	0	0	0	0	0	0	0	0	0	0	0	0.00129534	0.000117316	6.56082e-05	0.00194095	0.000722109	0.000582185	0.00880963	0.0192116	0.00321027	0.00383008
>SD_Bb-00022	0.00375981	0.00470727	0.0152035	0.0309894	0.00332693	0.00814332	0.00416533	0.00755287	0.000537461	0.00469838	0.010197	0.00192835	0.00326984	0.0617858	0.00875775	0.0264039	0.022643	0.0396263	0.0107329	0.000402512	0.000472646	0	0.000138236	0.000408021	0	0.000414536	0.000772052	0.000298063	0.000488186	0.000288035	0.000691324	0.000593049	0.000259538	0	0.000680272	0.000182415	0.000460299	0.000100432	0.000413166	0.00148038	0.000234632	0.00347723	0.00122587	0.000361054	0.000388123	0	0.000569233	0.00160514	0.00156685
>SD_Bb-00023	0.00818313	0.000392272	0.0145169	0.000124456	0.0016265	0.00302466	0.00560718	0.00234978	0.000537461	0.0137595	0.003564	0.000101492	0.0306548	0.0110401	0.0117219	0.000772798	0.00119174	0.00215584	0.025299	0.00974078	0.0106345	0.00641437	0.0100912	0.00448823	0.00057323	0.0026254	0.00887859	0.00506706	0.00571178	0.00599113	0.00553059	0.00426996	0.00960291	0.00498598	0.00748299	0.00638453	0.00644419	0.00632721	0.00661066	0	0	0	0	0	0	0	0	0	0
>SD_Bb-00024	0.00906779	0.0254977	0.00166748	0.00136901	0.0175957	0.0395533	0.00704902	0.106579	0.00290229	0.0443829	0.000792001	0.0316655	0.000572223	0.00629479	0.000404204	0.00618238	0.00728284	0.00821271	0	0	0	0	0	0	0	0	0	0	0	0	0	0	0	0	0	0	0	0	0	0.00518135	0	0	0	0	0	0	0	0	0.000348189
>SD_Bb-00025	0.000442331	0.0353045	0.000196175	0	0.000147863	0	0.00224287	0.000167842	0.0013974	0.000167799	0	0.000913427	0.00179841	0	0	0.001288	0.0317797	0.000102659	0.000153327	8.05023e-05	0	0	0	0.000174866	0.000286615	0.000552715	0	0	0.000146456	0	0	0.00023722	0	0	0	0	0	0.000301296	0	0.00296077	0.000117316	0.0047894	0.00796813	0.00204597	0.0208616	0.00795015	0.000569233	0.00385233	0.00139276
>SD_Bb-00026	0.0025434	0.00049034	0.0160863	0.0033603	0.00199616	0.0232666	0.00512656	0.00553877	0.00096743	0.0224851	0.00752401	0.0170506	0.0143056	0.0136549	0.0246564	0.0157135	0.0141684	0.00821271	0.0107329	0.00491064	0.00578991	0.00320718	0.00815593	0.00524598	0.00343938	0.00207268	0.00424628	0.00596125	0.00117165	0.00524224	0.00311096	0.00557466	0.00596937	0.00280461	0.00816327	0.00711419	0.00782509	0.0025108	0.00426938	0	0	0	0	0	0	0	0	0	0
>SD_Bb-00027	0.000221166	0	0	0	0	0	0	0	0	0	0	0	0	0	0	0	0	0	0	8.05023e-05	0	0	0.000276472	0	0	0	0	0	4.88186e-05	5.7607e-05	0.000345662	0.00011861	8.65127e-05	0	0	0.000182415	0	0.000200864	0	0	0	0	0	0	0	0	0	0	0
>SD_Bb-00028	0.00243282	0.00117682	0.00627759	0.000373367	0.00450983	0.0119823	0.00464595	0.00654582	0.0181662	0.0113265	0.001287	0.011976	0.00326984	0.0027116	0.00498518	0.0160999	0.00384004	0.0022585	0.00567311	0.0070037	0.00649888	0.00299337	0.00732651	0.00781068	0.00343938	0.00359265	0.00501834	0.00536513	0.00146456	0.00587591	0.00483927	0.00652354	0.0114197	0.00716734	0.0108844	0.0151405	0.00943613	0.00351511	0.00633522	0	0	6.56082e-05	0.000102155	0.000180527	0.00155249	0.00128921	0	0.00288925	0.000522284
>SD_Bb-00029	0.000995245	0.000196136	0.00647376	0.000248911	0.00480556	0.00756166	0.00400513	0.00570661	0.000752445	0.00167799	0.002673	0.00436415	0.0103	0.00232423	0.00323363	0.00515198	0.0129767	0.0120111	0.00597976	0.0103043	0.0112253	0.00791105	0.0116118	0.00845185	0.00601892	0.00345447	0.00501834	0.00596125	0.00156219	0.00599113	0.0110612	0.0107935	0.00917034	0.00779059	0.0173469	0.0127691	0.010817	0.00632721	0.00881421	0	0	0	0	0	0.000388123	0.000214869	0	0.000321027	0.000522284
>SD_Bb-00030	0.00243282	0.000784544	0.000294262	0	0.00214402	0	0.00688882	0.000671366	0.0104267	0.00587298	0.000792001	0.00182685	0.00588572	9.68429e-05	0.00175155	0.000257599	0.000529661	0.000102659	0.00705305	0.00217356	0.00259955	0.00791105	0.00635886	0.0025647	0.0057323	0.00207268	0.00173712	0.00417288	0.00927553	0.00201625	0.0027653	0.00130471	0.00527727	0.00186974	0.000340136	0.000912076	0.00161105	0.00150648	0.00220355	0.00481125	0.004458	0.000459257	0.00653795	0.000180527	0.0148457	0.00171895	0	0.00256822	0.00487465
>SD_Bb-00031	0.00331748	0	0	0	0.000665385	0.000232666	0	0	0	0.000671197	9.90001e-05	0	0.00302461	0	0.000538938	0	0.000132415	0	0	0.00619868	0.003663	0.00641437	0.00387061	0.00501282	0.00515907	0.000552715	0.00135109	0.00596125	0.02314	0.00172821	0.00553059	0.00367691	0.00467168	0.00467435	0.00102041	0.0036483	0.0023015	0.00451943	0.00344305	0.000555144	0.000117316	0.000131216	0.00377975	0.000180527	0.00591888	0.000644607	0	0.00513644	0.00174095
>SD_Bb-00032	0.00243282	0.0249093	0.000196175	0.167517	0.00103504	0.00476966	0.00112144	0.000671366	0.0170913	0.00260089	0.00524701	0.000913427	0.000817461	0.000484215	0.00121261	0.00218959	0.00701801	0.000615953	0.000459982	0	0	0	0	0	0	0	0	0	0.000292912	0	0	0	0	0	0	0	0	0	0	0.000185048	0.000234632	0.000459257	0.000612933	0.000962811	0.00145546	0.000859476	0.000426925	0.00160514	0.00191504
>SD_Bb-00033	0.0151498	0.000588408	0.00510054	0.000497822	0.00118291	0.00523499	0.0129766	0.00738503	0.000107492	0.0155214	0.003762	0.00832234	0.00171667	0.00232423	0.0134735	0.0130088	0.000529661	0.000205318	0.00827967	0.00313959	0.013943	0.00128287	0.00290296	0.00134064	0.000859845	0.00110543	0.00193013	0.0023845	0.00253857	0.00691284	0.00103699	0.00367691	0.00224933	0.00249299	0.000680272	0.00310106	0.00322209	0.000903887	0.00220355	0.00277572	0	0.000262433	0.000102155	0.000120351	0.000194062	0	0	0.00513644	0.000696379
>SD_Bb-00034	0.000552914	0.000196136	0.00264836	0	0.00133077	0.000465333	0.00176226	0.000671366	0	0.000167799	0.001089	0	0.00400556	0.00397056	0.00148208	0.000772798	0.000794492	0.000410635	0.00260656	0.00217356	0.00118161	0.00277956	0.000829417	0.000990907	0	0.000690894	0.000772052	0.000894188	0.00371021	0.000806498	0	0.000593049	0.00198979	0.000623247	0.00306122	0.000729661	0.000690449	0.000803455	0.0012395	0.00222058	0.000586579	0.0510432	0.0018388	0.000481406	0.00514264	0.000859476	0.000284616	0.000642055	0.00383008
>SD_Bb-00035	0.0131593	0	0.00451202	0	0.000221795	0	0.0142583	0.000335683	0.000107492	0.00167799	0.000396	0.000202984	0.0040873	0	0.00229049	0.0014168	0.00450212	0	0.00199325	0.00201256	0.00106345	0.00620056	0.00373237	0.00227326	0.00630553	0.00414536	0.00501834	0.009538	0.00732279	0.0114062	0.00380228	0.0072352	0.0013842	0.00405111	0.00136054	0.00200657	0.00621404	0.00964146	0.00302989	0.00481125	0	0	0	0	0.000679216	0	0.000142308	0.000321027	0.000348189
>SD_Bb-00036	0.00928895	0	0.0210888	0.00149347	0.00347479	0.00476966	0.00865107	0.0040282	0.000322477	0.00402718	0.010989	0.00111641	0.00114445	0.00174317	0.072083	0.0015456	0.000529661	0.00123191	0.00827967	0.000724521	0.000236323	0.000213812	0.000276472	0.000233155	0	0.000552715	0.000193013	0	0.000292912	0.000864105	0	0	0.000173025	0	0	0.000182415	0.00023015	0	0.00110178	0.00222058	0.000586579	0.0208634	0.000102155	0.000120351	0.000776247	0.00150408	0	0.00224719	0.00504875
>SD_Bb-00037	0.000331748	0.0146121	0.000980873	0.000124456	0.00709744	0	0.014098	0.00637798	0.000537461	0.012501	0.00891001	0	0.00572223	0	0.0982215	0.00528078	0.000794492	0.000102659	0.00153327	0	0	0	0	0	0	0	0	0	0	0	0	0	0	0	0	0	0	0	0	0.00111029	0.000234632	0.0230285	0.000919399	0.000180527	9.70309e-05	0.000429738	0.000142308	0.000321027	0.010968
>SD_Bb-00038	0.00265399	0.000196136	0	0	0.000517522	0.00162866	0.00160205	0.00117489	0.00376223	0.00402718	0.000297	0.00111641	0.00188016	0.000581058	0.000673673	0.0010304	0.000264831	0.000102659	0.00199325	0.0034616	0.00413565	0.000855249	0.00221178	0.00169037	0.00143308	0.00165815	0.00424628	0.00119225	0.00698106	0.00236189	0.00241963	0.0035583	0.00190328	0.00280461	0.00204082	0.00401313	0.0013809	0.00160691	0.00316761	0.000370096	0.000117316	0.00183703	0.000715088	0.000180527	0.00145546	0.00494199	0	0.0035313	0.00139276
>SD_Bb-00039	0.00187991	0	0.00127513	0	0.0399231	0	0	0	0	0.000251699	0.039105	0	0.000899207	0	0.000269469	0.0015456	0	0	0	0.000402512	0	0.00128287	0.00124412	0.000174866	0.00057323	0.000414536	0.000193013	0.00178838	0.00576059	0.000288035	0.00483927	0.00035583	0.00155723	0.00467435	0.00102041	0.000182415	0.000690449	0.00120518	0.000413166	0.000185048	0	0	0	0	0	0.000214869	0.000284616	0.000321027	0.000696379
>SD_Bb-00040	0.000663497	0.0266745	0.000784698	0.000124456	0.0351915	0.00302466	0.00096123	0.139308	0.00182737	0.000251699	0.012573	0.000710444	0.000490477	0	0	0.00321999	0.000132415	0.0017452	0.000306654	0	0	0	0	0	0	0	0	0	0	0	0	0	0	0	0	0	0	0	0	0	0	0	0	0	0	0	0	0	0
>SD_Bb-00041	0	0	0	0	0	0	0	0	0	0	0	0	0	0	0	0	0	0	0	0	0	0	0	0	0	0	0	0	0	0	0	0	0	0	0	0	0	0	0	0.00259067	0.000351947	0.0343131	0.0157319	0.0017451	0	0.000644607	0.000284616	0.000963082	0.00713788
>SD_Bb-00042	0.000110583	0	0	0	0.000147863	0	0	0	0	0	0	0	0	0	0	0	0	0	0	0	0	0	0	0	0	0	0	0	0.000292912	5.7607e-05	0	0.00011861	8.65127e-05	0	0	0	0	0	0	0.0053664	0.00164242	0.000459257	0.00143018	0.082862	0.00359014	0.000859476	0.000284616	0.0109149	0.00174095
>SD_Bb-00043	0.00364923	0	0	0	0.000295727	0	0.00144185	0	0.000214984	0.000335599	9.90001e-05	0.000202984	0.00253413	0	0	0	0	0	0.000766636	0.00652069	0.0051991	0.00320718	0.00456179	0.00448823	0.00057323	0.00290175	0.0100367	0.00208644	0.00400312	0.00639438	0.00380228	0.0035583	0.00536379	0.00498598	0.00238095	0.00456038	0.00667434	0.00361555	0.00523344	0	0	0.000196825	0	0	0.000970309	0	0	0	0
>SD_Bb-00044	0.000221166	0	0.000784698	0	0.00110898	0	0.00096123	0	0	0	0.000792001	0	0.000326984	0	0	0	0	0	0.000919963	0.000644019	0.000590807	0.00149669	0.00124412	0.0405106	0.00200631	0.00290175	0.000965065	0.00178838	0.00322203	0.0127888	0.00241963	0.0011861	0.000605589	0.00124649	0	0.00109449	0.00644419	0.00281209	0.00302989	0	0	0	0	0	0	0	0	0	0
>SD_Bb-00045	0.000552914	0.0070609	0.00814125	0.00634723	0.000591453	0.002443	0	0.000167842	0.000107492	0.00201359	0.003861	0.000101492	0.00196191	0.0158822	0.00229049	0.00193199	0.00185381	0.00164254	0.000613309	0	0	0	0	0	0	0	0	0	0	0	0	0	0	0	0	0	0	0	0	0.00240563	0.000351947	0.0537987	0.0036776	0.000541581	9.70309e-05	0	0.000284616	0.000642055	0.000696379
>SD_Bb-00046	0	0.00264784	0.000588524	0.00933416	7.39317e-05	0.012215	0.00256328	0.00100705	0.00537461	0.0692172	0.021186	0.00111641	0.00040873	0	0.00161681	0.00206079	0.00105932	0.000205318	0.000919963	0	0	0	0	0	0	0	0	0	0	0	0	0	0	0	0	0	0	0	0	0.00592154	0	0.000524866	0.000204311	0.000120351	0.00135843	0	0	0.00128411	0.000870474
>SD_Bb-00047	0.00298573	0.000980681	0.000490436	0	0	0	0.00336431	0.00234978	0.000214984	0	0.0509851	0.000202984	0.000653969	0	0.000943142	0	0	0	0	0.00136854	0.000472646	0	0.000276472	0	0.00143308	0	0	0	0.00068346	0	0	0	0	0.000311624	0	0.000182415	0.000460299	0.000301296	0.000275444	0.000185048	0	6.56082e-05	0.00102155	6.01757e-05	0.00320202	0.000214869	0.000426925	0.000321027	0.0031337
>SD_Bb-00048	0.000663497	0.000196136	0.00716037	0.00410703	0.00347479	0.0532806	0.00096123	0.00234978	0.0027948	0.000838997	0.04257	0.0088298	0.000980953	0.00106527	0.00902722	0.010948	0	0.00277179	0.00107329	0	0	0	0	0	0	0	0	0	0	0	0	0	0	0	0	0	0	0	0	0	0	0	0	0	0	0	0	0	0
>SD_Bb-00049	0.00619264	0	0	0	0.00044359	0	0.00032041	0	0	0	0	0	0.000326984	0	0	0	0	0	0.000153327	0.00370311	0.00189058	0.00149669	0.00179707	0.00273957	0.00229292	0.026254	0.0044393	0.00417288	0.00449131	0.00697045	0.000345662	0.0072352	0.00259538	0.00218136	0	0.00182415	0.00299194	0.00512202	0.00426938	0	0.000234632	0	0.000306466	6.01757e-05	0.00310499	0.000429738	0	0.000963082	0.000174095
>SD_Bb-00050	0.0032069	0.00205943	0.000294262	0.00149347	0.00458376	0.00162866	0.00480615	0.00285331	0.00171988	0.00285259	0.003762	0.0013194	0.00752064	0.0006779	0.00121261	0.00399279	0.00158898	0.000102659	0.00275989	0.00161005	0.00118161	0.0017105	0.00221178	0.00221497	0.000286615	0.000276358	0.000579039	0.000894188	0.000781097	0.00184342	0.00138265	0.00154193	0.00250887	0.00155812	0.0037415	0.00328347	0.000920598	0.00110475	0.0012395	0.00425611	0.000117316	6.56082e-05	0.00132802	0.000180527	0.000291093	0.000214869	0.000142308	0.0035313	0.000870474
>SD_Bb-00051	0.00143758	0.0118662	0.00333497	0	0.000739317	0.00500233	0.00176226	0.00100705	0.00257981	0.000587298	0.000990001	0.0101492	0.000490477	0.0212086	0.000943142	0.00334879	0.00331038	0.000410635	0.000766636	0.000322009	0.000590807	0.000427625	0.000552944	0.000349732	0	0.000138179	0.000193013	0.000298063	0.000292912	0.000345642	0.000691324	0.00023722	0.000692101	0	0	0.000182415	0.000690449	0.000200864	0.000275444	0.00777202	0.000351947	0.000131216	0.000204311	0.000782284	0.000582185	0.0034379	0.00213462	0.00224719	0.00208914
>SD_Bb-00052	0.00221166	0.00107875	0.00304071	0.000124456	0.00044359	0.000581666	0.00384492	0.000503525	0.00397721	8.38997e-05	0.001188	0.00101492	0.000245238	0	0.00956615	0.000515198	0	0	0.000766636	0.00362261	0.00389933	0.000855249	0.000552944	0.000466309	0	0	0	0.000596125	0.0028803	5.7607e-05	0.00138265	0.00011861	8.65127e-05	0	0	0	0	0.000100432	0	0.000185048	0.000234632	0.000524866	0.000817244	0.00367072	0.00572482	0.000429738	0.000142308	0.00417335	0.00365599
>SD_Bb-00053	0.000442331	0.000392272	0	0	0	0	0.000160205	0.00251762	0.000214984	0	0	0	0.000245238	0	0.000538938	0	0.000132415	0	0	0.00241507	0.00295404	0.00684199	0.00193531	0.00227326	0.00143308	0.00165815	0.000386026	0.00149031	0.0055165	0.000979319	0.00138265	0.00462579	0.00224933	0.00373948	0.00102041	0.00109449	0.00253165	0.00200864	0.00151494	0.00684678	0.000234632	0.000131216	0.0134845	0	0.00184359	0.00107434	0.000142308	0.000963082	0.00365599
>SD_Bb-00054	0.000221166	0.00225557	0.0115743	0.0131923	0.0131598	0.00383899	0.00272349	0.000503525	0.000429969	0.00746707	0.00544501	0.000608952	0.00171667	0.00803796	0.00970089	0.000772798	0.000794492	0.00123191	0.00567311	0	0.000118161	0	0	0	0	0	0	0	4.88186e-05	0	0	0	0	0	0	0	0	0	0.000137722	0.000185048	0	0.0210602	0.000102155	0.000361054	0	0	0	0.000321027	0.000348189
>SD_Bb-00055	0	0	0	0	0	0	0	0	0	0	0	0	0	0	0	0	0	0	0	0.000241507	0.000118161	0.000855249	0	0.000641175	0.00171969	0	0.000193013	0.000298063	0.000146456	5.7607e-05	0	0.00023722	0	0	0	0.000182415	0.000690449	0	0.000413166	0.000555144	0.00105584	0.000393649	0.000510777	0.00108316	0.00106734	0.000859476	0	0.00160514	0.0604109
>SD_Bb-00056	0.00154816	0	0.000686611	0.000124456	7.39317e-05	0.000116333	0.00144185	0.000167842	0.000322477	8.38997e-05	0	0.000304476	0.0010627	0	0.00525465	0	0	0	0.00352653	0.00386411	0.00200874	0.00470387	0.00235001	0.00367218	0.00802522	0.00345447	0.00193013	0.0023845	0.00541886	0.00316839	0.00241963	0.00308386	0.00320097	0.000311624	0	0.00182415	0.0013809	0.00170734	0.00289216	0.000185048	0	0	0.000817244	6.01757e-05	0.00116437	0.000214869	0	0.00417335	0.000348189
>SD_Bb-00057	0.00353865	0.000294204	0.0499264	0.0388301	0.00184829	0.000814332	0.00112144	0.00352467	0.000537461	0.00377548	0.004455	0.000202984	0.00752064	0.000968429	0.00511991	0.001288	0.00238347	0.000102659	0.0033732	0	0	0	0	0	0	0	0	0	0	0	0	0	0	0	0	0	0	0	0	0.000185048	0	6.56082e-05	0	0	0	0	0	0	0
>SD_Bb-00058	0.00265399	0.000588408	0.00480628	0	0.00133077	0.001047	0.00224287	0.00469956	0	0.000671197	0.001386	0.000101492	0.00662143	0.00106527	0.00175155	0.00167439	0.000264831	0.00133457	0.00521312	0.00161005	0.00200874	0.00684199	0.00207354	0.00227326	0.00143308	0.00124361	0.00231616	0.00178838	0.00400312	0.001613	0.00241963	0.00142332	0.00259538	0.00436273	0.0047619	0.00328347	0.00391254	0.00160691	0.00110178	0	0	0	0	0	0	0	0	0	0
>SD_Bb-00059	0.00597147	0.00500147	0	0	0.00340086	0	0.00224287	0.00151057	0.0196711	0.00570518	0.000396	0.00050746	0.00171667	0	0.000134735	0.000643998	0	0.000307977	0.000613309	0.000161005	0.000708968	0.000213812	0.000829417	0.000174866	0.000286615	0.000138179	0.000965065	0	0.000292912	0.000403249	0	0.00047444	0.000778614	0.000311624	0	0.000182415	0.000460299	0.000100432	0.000413166	0.00148038	0.0163069	0.000196825	0.000102155	0.00114334	0.00281389	0.00644607	0.000426925	0.0224719	0.00156685
>SD_Bb-00060	0.000884662	0.0235363	0.00451202	0.00136901	0.000591453	0.00919032	0.000801025	0.00318899	0.0152639	0.00276869	0.004455	0.00334923	0.000735715	0.00222739	0.00511991	0.014812	0.00145657	0.00410635	0.0033732	0	0	0.000855249	0	5.82886e-05	0.000286615	0	0	0	0.000292912	0	0	0	0	0	0	0	0	0	0	0.000185048	0.000117316	0.000787298	0.000510777	0.000722109	0.000194062	0.000214869	0.000569233	0.000321027	0.000696379
>SD_Bb-00061	0.00199049	0.000686476	0.000196175	0.000373367	0.00458376	0.00546766	0.00192246	0.00268546	0.00161238	0.00201359	0.001485	0.0181671	0.00122619	0.00125896	0.00296416	0.0110768	0.00158898	0.000102659	0.00229991	0	0.000118161	0.000427625	0.000276472	0.000233155	0	0	0.000386026	0.000596125	4.88186e-05	0.000115214	0	0.00011861	0.000259538	0	0	0.000182415	0.000460299	0.000100432	0	0.00351591	0.000586579	0.0015746	0.000102155	0.00210615	0.000485154	0.00150408	0.00498079	0	0.00208914
>SD_Bb-00062	0.00464448	0	0	0	0	0	0.00192246	0.00100705	0.00150489	8.38997e-05	0.003762	0.000101492	0.00220714	0.000290529	0.000943142	0	0	0	0.000459982	0.00257607	0.00200874	0.0017105	0.0015206	0.00250641	0.00286615	0.00151997	0.00115808	0.00178838	0.00478422	0.0016706	0.0027653	0.00213498	0.00181677	0.00124649	0.000340136	0.00273623	0.00115075	0.00100432	0.00275444	0.00647668	0.000234632	0.000131216	0.00500562	0	0.00329905	0.000214869	0	0.00192616	0.00452646
>SD_Bb-00063	0.00232224	0	0	0	0.000147863	0	0.00064082	0	0.00214984	0.000335599	0	0	0.000245238	0	0	0	0	0	0	0.000322009	0.000472646	0.00748343	0.00110589	0.00355561	0.00143308	0.00400719	0.000579039	0.000596125	0.00268502	0.000864105	0.00103699	0.00011861	0.00103815	0.000934871	0.000340136	0.000912076	0	0.00190821	0.000137722	0.000370096	0.000117316	6.56082e-05	0.000306466	0.000661933	0.0025228	0.00451225	0.000142308	0.000963082	0.000522284
>SD_Bb-00064	0.00309632	0	0.0116724	0	0.000517522	0.00127966	0	0.000167842	0	0.00125849	0.000198	0.000101492	0.00964604	0.000871586	0	0.00309119	0.0409163	0.00800739	0.00413983	0	0	0	0	0	0	0	0	0	0	0	0	0	0	0	0	0	0	0	0	0.00296077	0.000938527	0.000524866	0.000715088	0.000120351	0	0.000214869	0.000426925	0	0.000696379
>SD_Bb-00065	0.000221166	0	0	0	0	0	0.00064082	0	0	0.000167799	0	0	0	0	0	0	0	0	0	0.00370311	0.00472646	0.00513149	0.00179707	0.0010492	0.00257954	0.00151997	0.00289519	0.000596125	0.00424722	0.0147474	0.00311096	0.00498162	0.00164374	0.00124649	0.00102041	0.00200657	0.000460299	0.00582505	0.00330533	0	0	0	0	0	0	0	0	0	0
>SD_Bb-00066	0.0102842	0.00254977	0.00598333	0.000124456	0.00229188	0.0259423	0.00256328	0.020141	0.00150489	0.0275191	0.001485	0.00679996	0	0.000290529	0.000404204	0.00811437	0.000794492	0	0.00383318	0	0	0	0	0	0	0	0	0	0	0	0	0	0	0	0	0	0	0	0	0.000925241	0	0	0	6.01757e-05	0	0	0.000142308	0	0
>SD_Bb-00067	0.00176932	0.00049034	0	0	0.000147863	0	0	0	0.000752445	0.000167799	9.90001e-05	0.000202984	0.000245238	0	0.000269469	0.0001288	0	0	0	0.00104653	0.000354484	0.00769724	0.0049765	0.00180695	0.00487246	0.0026254	0.000193013	0.00149031	0.0100078	0.00483899	0.00380228	0.00189776	0.000778614	0.00280461	0.000680272	0.000912076	0.0013809	0.00602591	0.000964055	0	0	0	0	0	0	0	0	0	0
>SD_Bb-00068	0.00785138	0.000196136	0.00147131	0	0.000591453	0.002792	0.0221083	0.00386036	0.000537461	0.000922896	0.000792001	0.00456714	0.00588572	0.00164633	0.00673673	0.00759918	0	0.000410635	0.00490647	0.00201256	0.00177242	0.000427625	0.00165883	0.00110748	0.000286615	0.000552715	0.00347423	0.000298063	0.00107401	0.00276514	0.000691324	0.00166054	0.000346051	0.00218136	0.00238095	0.00255381	0.00391254	0.00120518	0.00192811	0.000370096	0	6.56082e-05	0	0	0	0	0	0.000321027	0
>SD_Bb-00069	0	0	0	0	0	0	0	0	0	0.000335599	0	0	0.00310635	0	0	0	0	0	0	0.00426662	0.000590807	0.00277956	0.0034559	0.00408021	0.00171969	0.00359265	0.00559738	0.00178838	0.00312439	0.00253471	0.00241963	0.00296525	0.00190328	0.00186974	0.00204082	0.00200657	0.00207135	0.00421814	0.00151494	0.000370096	0	6.56082e-05	0.000204311	0.000120351	0.000776247	0.000859476	0.000142308	0	0.000870474
>SD_Bb-00070	0	0.000196136	0	0	0	0	0.00096123	0	0.000107492	0	0	0	0	0	0	0.000386399	0.000264831	0.000205318	0	0	0	0	0	0	0	0	0	0	0	0	0	0	0	0	0	0	0	0	0	0.000370096	0.0798921	0	0.000102155	0.00108316	0.000194062	0.00322303	0.000284616	0.00321027	0.000348189
>SD_Bb-00071	0.000442331	0	0	0	0	0	0.0121756	0	0	0.000503398	0	0.000202984	0	0	0	0	0	0	0	0	0	0	0	0.000116577	0.000286615	0.000414536	0.000193013	0	4.88186e-05	5.7607e-05	0	0	0	0	0	0	0	0.000200864	0	0.000185048	0	0	0	0	0.000582185	0.000214869	0	0	0
>SD_Bb-00072	0.000110583	0	0	0	0.000369658	0	0	0	0	0.000251699	0	0.000304476	8.17461e-05	0	0.000134735	0	0	0	0	0	0	0	0	0	0	0	0	0	0	0	0	0	8.65127e-05	0	0	0	0	0	0	0.00518135	0.00105584	0.0327385	0.0242108	0.0024672	0.000194062	0	0.000142308	0.000963082	0.0113162
>SD_Bb-00073	0.00199049	0.0024517	0.00784698	0.00161792	0.00118291	0.00756166	0.00160205	0.00302115	0.00214984	0.00151019	0.003267	0.00964173	0.00400556	0.015398	0.00754514	0.00708398	0.00463453	0.00379838	0.00367985	0	0	0	0.000138236	0	0	0	0	0	0	0	0	0	8.65127e-05	0	0	0	0	0	0	0.000370096	0.000234632	6.56082e-05	0	0.000661933	9.70309e-05	0	0	0	0.000348189
>SD_Bb-00074	0	0	0	0	0	0	0.00480615	0	0.00236483	0	0	0.000101492	0	0	0	0	0.000132415	0.000102659	0	0.00120754	0.00118161	0.00106906	0.000691181	0.000233155	0.00057323	0.000690894	0.000772052	0	0.00107401	0.000460856	0.000345662	0.00023722	0.000346051	0.000623247	0.000340136	0.000547246	0	0.00100432	0.00068861	0	0	6.56082e-05	0	0	0.000485154	0.000214869	0	0	0
>SD_Bb-00075	0.00165874	0.000882613	0	0	0.00391838	0	0.000480615	0.000671366	0.00300978	0.000671197	0.000495	0	0.00204365	0.000193686	0.00161681	0	0.000264831	0	0.00107329	0.00233457	0.000590807	0.00213812	0.00262649	0.00128235	0.003726	0.00165815	0.000386026	0.00268256	0.00756688	0.00155539	0.00103699	0.00308386	0.000778614	0.00218136	0.000680272	0.00127691	0.00345224	0.00572462	0.00110178	0	0.000117316	0.000262433	0.000306466	6.01757e-05	0.00300796	0.000429738	0	0.000321027	0.000870474
>SD_Bb-00076	0	0	0	0	0	0	0	0	0	0	0	0	0	0	0	0	0	0	0	0.00466914	0.0101619	0.00662818	0	0.00145722	0.0106048	0.0650822	0.00250917	0.000596125	0.000732279	0.000691284	0.00207397	0.00367691	0.00415261	0.00373948	0.00102041	0.00164174	0.0013809	0.00200864	0.0117064	0	0	0	0	0	0	0	0	0	0.000348189
>SD_Bb-00077	0.00276457	0.00127488	0.00176557	0	0.00399231	0.000116333	0.0105735	0.00788855	0.000429969	0.00595688	0.00504901	0.00223282	0.00196191	0.000871586	0.00121261	0.0114632	0.00145657	0.000102659	0.000919963	0.00112703	0.000945291	0.000855249	0.00138236	0.000641175	0.00057323	0.000552715	0.000579039	0.00149031	0.00034173	0.00449335	0.00553059	0.00213498	0.000432563	0.00218136	0.000680272	0.00401313	0.00621404	0.00140605	0.00454483	0.000740192	0.000938527	6.56082e-05	0	0	0	0	0	0.000321027	0
>SD_Bb-00078	0.00232224	0.000294204	0.00588524	0	0.00044359	0.000349	0.00368472	0.00419604	0.000322477	0.00192969	0.001089	0.000608952	0.00588572	0.00116212	0.00916195	0.00283359	0.000397246	0.00184786	0.00321987	0.00225407	0.00224507	0.00256575	0.00235001	0.00157379	0.00114646	0.000967252	0.0015441	0.00149031	0.00234329	0.00149778	0.00138265	0.0011861	0.00164374	0.00186974	0.00238095	0.00218898	0.00161105	0.000502159	0.000826332	0.00203553	0	0	0.000306466	6.01757e-05	0.000194062	0.000429738	0	0	0.00191504
>SD_Bb-00079	0.00818313	0.00117682	0	0	0.0046577	0.00407166	0.0120154	0.00805639	0.0041922	0.00285259	0.00653401	0.0149193	0.00253413	0	0.00148208	0.00425039	0.00132415	0.000513294	0.00260656	0.000483014	0.00118161	0.000213812	0.000276472	0.000466309	0	0.000414536	0.000193013	0.000298063	0.000292912	0.000403249	0.00138265	0	0.000346051	0.000934871	0	0.00109449	0.000690449	0.000200864	0.00110178	0.00111029	0.000351947	0.000131216	0	6.01757e-05	0.000582185	0.000429738	0	0.00224719	0.000522284
>SD_Bb-00080	0.00409156	0.00049034	0	0	0.000147863	0.000116333	0.00224287	0.000167842	0.000214984	0.00125849	0.002079	0	0.000326984	0	0.000404204	0	0.000132415	0	0.000153327	0.000402512	0	0.000427625	0.000138236	0.000174866	0.00057323	0.000829073	0.000193013	0.000596125	0.00068346	0	0.000345662	0.00011861	8.65127e-05	0	0	0	0	0.000301296	0.000137722	0.0053664	0.00117316	6.56082e-05	0.000510777	0.000722109	0.00155249	0.00322303	0.000711541	0.00738363	0.00295961
>SD_Bb-00081	0.00608205	0	0.000196175	0	0.000147863	0	0	0	0	0	0	0.00101492	0	0	0	0	0	0	0	0	0.000118161	0.000213812	0	0.00122406	0.00257954	0.000138179	0.000772052	0	4.88186e-05	0.000115214	0	0.00011861	0	0.000623247	0	0.00036483	0.013809	0.000903887	0.000137722	0.00259067	0.0139606	0.000918515	0.00112371	0.00330966	0.00145546	0	0.000142308	0.00256822	0.00243733
>SD_Bb-00082	0	0	0	0	0	0	0	0	0	0	0	0	0	0	0	0	0	0	0	0.00732571	0.00437197	0.00491768	0.0109207	0.000233155	0.000286615	0.000138179	0	0	0.00151338	0.001613	0.00311096	0.00011861	0.0109006	0.00186974	0	0.000547246	0.000460299	0	0.00537116	0	0	0	0	0	0	0	0	0	0
>SD_Bb-00083	0	0.000784544	0.00137322	0.00311139	0.000591453	0.000232666	0.00096123	0	0	0	0.00554401	0.000202984	0.000735715	0.000387372	0.000134735	0.00206079	0.00489936	0	0.00367985	0.000241507	0	0	0	0	0	0	0	0	0.000146456	0.000172821	0	0.00011861	0	0	0	0	0.000460299	0.000100432	0.000137722	0.00388601	0.000469263	0.0024275	0.000715088	0.0122758	0.000194062	0.000214869	0.000142308	0.000642055	0.000174095
>SD_Bb-00084	0	0	0	0	0	0	0	0	0	0	0	0	0	0	0	0	0	0	0	0	0	0	0	0	0	0	0	0	0	0	0	0	0	0	0	0	0	0	0	0.01906	0.0197091	0.00452696	0.00245173	0.00126369	0.000679216	0.00816502	0.00156539	0.00481541	0.000870474
>SD_Bb-00085	0.00265399	0.000294204	0.000588524	0.000124456	0	0.000232666	0.00176226	0.00134273	0	0.000419498	0	0.00101492	0.00204365	0.0006779	0.000134735	0.00244719	0.000132415	0	0.00107329	0	0	0	0	0	0	0	0	0	0	5.7607e-05	0	0.00023722	0	0.000311624	0	0.000182415	0.00023015	0	0.000137722	0.084752	0.000351947	0.000328041	0.000306466	0	9.70309e-05	0.000214869	0.000142308	0.00128411	0.000870474
>SD_Bb-00086	0.00331748	0.00558988	0.000784698	0.000248911	0.000295727	0	0.00032041	0.000839208	0.000429969	0.00553738	0.003564	0.00487161	0.00441429	0.00154949	0.000134735	0.0015456	0.00278072	0.00985525	0.00321987	0.00104653	0.00236323	0.000855249	0.00165883	0.000582886	0.000859845	0.000967252	0.00115808	0.000894188	0.00068346	0.00109453	0.000345662	0.00130471	0.00147072	0.00249299	0.000680272	0.000729661	0.00023015	0.000703023	0.00137722	0.000555144	0	6.56082e-05	0.000102155	0.00042123	0.000485154	0.000429738	0	0	0
>SD_Bb-00087	0.000110583	0.000980681	0.000490436	0.0288737	0.000221795	0.00372266	0.000480615	0.00234978	0.000214984	0.00343989	0.000693001	0.0186745	0.00286111	0.00164633	0.00417677	0.000386399	0.000662076	0	0.00321987	0	0	0	0	0	0	0	0	0	0	0	0	0	0	0	0	0	0	0	0	0.00111029	0.000234632	0.00925075	0.0027582	0.000120351	0	0	0.000142308	0	0.000870474
>SD_Bb-00088	0	0	0	0	0	0	0	0	0	0	0	0	0	0	0	0	0	0	0	0.000483014	0.000118161	0.000641437	0.000138236	0.0132898	0.00257954	0.000138179	0.000386026	0.0023845	4.88186e-05	0.000403249	0.000691324	0.00011861	0.000173025	0	0	0.000547246	0.00115075	0.00110475	0.00137722	0.000185048	0	0.000131216	0.000102155	0	0.00145546	0.000429738	0.000142308	0	0.0255919
>SD_Bb-00089	0.000552914	0.00176523	0.00568906	0.00771624	0.000961112	0.00186133	0	0.00151057	0	0.00176189	0.032769	0.00619101	0.0021254	0.0100717	0.00229049	0.00180319	0.00119174	0.00359306	0.00245324	0	0	0	0	5.82886e-05	0	0	0	0	0	0.000172821	0	0	0	0.000311624	0	0	0	0	0.000137722	0	0	0.000328041	0.000817244	6.01757e-05	0	0	0	0	0.000522284
>SD_Bb-00090	0.000774079	9.80681e-05	0	0	0	0	0.000160205	0.00117489	0	0.0010068	0	0	0.00416905	0	0	0	0.000132415	0	0.00199325	0.00185155	0.00177242	0.00256575	0.0015206	0.000757752	0	0.0019345	0.0015441	0.000894188	0.00405194	0.000691284	0	0.00047444	0.00147072	0.000623247	0.00102041	0.000729661	0.000920598	0.00190821	0.000964055	0	0	0	0	0	9.70309e-05	0	0	0	0
>SD_Bb-00091	0	0	0	0	0	0	0	0	0	0	0	0	0	0	0	0	0	0	0	0.00289808	0.00141794	0.00128287	0.0171413	0.00174866	0.000286615	0.00110543	0.00270218	0.00208644	0.00146456	0.00547267	0.000345662	0.000593049	0.00121118	0.00311624	0.000340136	0.000182415	0	0.000602591	0.00440711	0	0	0	0	0	0	0	0	0	0
>SD_Bb-00092	0	0	0	0	0	0	0	0	0	0	0	0	0	0	0	0	0	0	0	0.000322009	0.00118161	0.000213812	0.000691181	0.000757752	0	0.00110543	0	0.000298063	0.00156219	0.00120975	0.000691324	0.00047444	0.000519076	0.000311624	0	0	0.00023015	0.000200864	0.000550888	0	0	0	0	0	0	0	0	0	0
>SD_Bb-00093	0.000442331	0.00147102	0.00608141	0.0078407	0.00170043	0.014309	0.00064082	0.00234978	0.00290229	0.000419498	0.00297	0.00111641	0.00155318	0.0232423	0.00511991	0.00399279	0.00410487	0.00431167	0.00153327	0	0.000118161	0	0.000138236	0.000116577	0	0	0.000193013	0.000298063	0	0.000403249	0	0.00023722	0	0	0.000340136	0	0	0	0	0.000925241	0	6.56082e-05	0.000408622	6.01757e-05	0	0.000429738	0.000284616	0	0.000348189
>SD_Bb-00094	0.0032069	0	9.80873e-05	0	0.000369658	0.000116333	0	0.000671366	0	0.000167799	0.000198	0	0.00359683	0.000387372	0.000538938	0.0014168	0	0.000205318	0	0.00112703	0.00118161	0.000855249	0.000552944	0.000757752	0.00057323	0.000829073	0.000193013	0.000894188	0.00112283	0.000691284	0.000345662	0.00047444	0.00112466	0.000311624	0.000680272	0.000547246	0	0.000100432	0.000550888	0.000740192	0	0.000262433	0.000408622	0.00138404	0.00582185	0.000214869	0.000284616	0.000321027	0.0114903
>SD_Bb-00095	0.00154816	0	0.000784698	0	0.00044359	0.000814332	0.00368472	0.00117489	0.000859938	0.000419498	0.000396	0.00233431	0.000980953	0.00213054	0	0.00283359	0.00158898	0.00153988	0.000153327	0.00120754	0.00106345	0.000427625	0.0015206	0.0010492	0.00057323	0.000690894	0.00212314	0.00178838	0.00185511	0.000979319	0	0.000948879	0.000778614	0.00124649	0.000680272	0.00109449	0.000460299	0.00261123	0.000964055	0.000185048	0	0	0	0	0	0	0	0.000321027	0
>SD_Bb-00096	0	0	0	0	0	0	0	0	0	0	0	0	0	0	0	0	0	0	0	0.00161005	0.000472646	0.000427625	0.00110589	0.000641175	0.00114646	0.00138179	0.00212314	0	0.00175747	0.000748891	0	0.00023722	0.00242235	0.000934871	0.000680272	0.000547246	0.000690449	0.000903887	0.00068861	0	0.000117316	0	0	6.01757e-05	0	0.000644607	0	0	0
>SD_Bb-00097	0	0	0	0	0	0	0	0	0	0	0	0	0	0	0	0	0	0	0	0.000322009	0	0	0	0.000174866	0.000859845	0.000552715	0	0.000298063	0.000390549	0.000518463	0.000345662	0.00130471	0	0.000311624	0	0	0.000920598	0.000100432	0.000826332	0.000740192	0.000117316	0	0	6.01757e-05	0.000291093	0.0638161	0.000142308	0	0
>SD_Bb-00098	0.000774079	0.000392272	0.000294262	0	0.000295727	0	0.00032041	0.000839208	0.000107492	0.000167799	0	0	0.00310635	0.000484215	0.000269469	0	0	0.00102659	0.00398651	0.00225407	0.00271771	0.00299337	0.00221178	0.0015155	0.00171969	0.00110543	0.00173712	0.00178838	0.00229447	0.00144018	0.00241963	0.000948879	0.00285492	0.00218136	0.0047619	0.00182415	0.00391254	0.000301296	0.000964055	0	0	0	0	6.01757e-05	0	0	0	0.000321027	0
>SD_Bb-00099	0	0	0	0	0	0	0	0	0	0	0	0	0	0	0	0	0	0	0	0.00450813	0.00224507	0.00106906	0.00165883	0.000116577	0.00143308	0.000276358	0.000579039	0.00178838	0.00541886	0.000633677	0	0.000711659	0.000692101	0.00436273	0.00204082	0.00109449	0.00161105	0.000803455	0.000413166	0.000370096	0	0	0.000102155	0	0.00116437	0	0.000284616	0.000321027	0
>SD_Bb-00100	0.000442331	9.80681e-05	0.0053948	0.00161792	0.00170043	0.00349	0.00176226	0.00234978	0.000752445	0.000419498	0.003168	0.00111641	0.00245238	0.0112338	0.00794934	0.0100464	0.00556144	0.00708346	0.000613309	8.05023e-05	0.000354484	0	0	0.000116577	0	0	0.000386026	0	0.000244093	0.000172821	0	0	0	0	0	0	0.00023015	0	0.000137722	0.000185048	0	0	0	0	0	0	0	0	0
>SD_Bb-00101	0	0	0	0	0	0	0	0	0	0	0.000198	0	0	0	0	0	0	0	0	0.000966028	0.000236323	0.00213812	0.00193531	0.00285614	0.00429923	0.000414536	0.00135109	0.00178838	0.00273384	0.00184342	0.00207397	0.00047444	0.00129769	0.00186974	0.000340136	0.00200657	0.00023015	0.012554	0.00302989	0.000370096	0	0	0.000102155	0	0.000776247	0.000214869	0	0	0
>SD_Bb-00102	0.00398098	0.00235363	0.00196175	0	0.00229188	0.00197766	0.00272349	0.00218194	0.00440718	0.000587298	0.003069	0.00679996	8.17461e-05	9.68429e-05	0	0.00373519	0	0	0.0148727	0.000402512	0.000236323	0.000427625	0.000829417	0.000757752	0	0.000138179	0.000386026	0.000894188	0.000927553	0.000403249	0.000345662	0.00011861	0.000865127	0.000311624	0.00136054	0.00036483	0.000920598	0.000200864	0.000137722	0.000925241	0.000117316	6.56082e-05	0.000102155	0.000300879	0.000582185	0.000429738	0.000142308	0	0.00104457
>SD_Bb-00103	0	0.000196136	9.80873e-05	0	0	0	0	0.000167842	0	0	0.000396	0	0	0	0	0	0	0	0	8.05023e-05	0	0	0	0.000174866	0	0	0	0	0	5.7607e-05	0	0	0	0	0	0.000182415	0	0	0.000137722	0.000925241	0.000586579	0	0.0018388	0.000240703	0.000485154	0.00128921	0.0693041	0.000963082	0.00748607
>SD_Bb-00104	0.000110583	9.80681e-05	0.00362923	0	7.39317e-05	0.00360633	0.00128164	0.0020141	0.000429969	0.00167799	0.000396	0.000710444	0.00277937	0.0061011	0.00255996	0.0014168	0.000662076	0.00143722	0.00137994	0.00169055	0.00141794	0.0017105	0.00165883	0.00169037	0.000859845	0.000276358	0.00135109	0.000894188	0.000439367	0.00224667	0.00241963	0.00426996	0.00181677	0.00311624	0.00238095	0.00255381	0.00575374	0.00120518	0.0012395	0	0	0	0	0	0	0	0	0	0
>SD_Bb-00105	0	0.0477591	0	0	0.00044359	0	0	0	0.013544	0.00167799	9.90001e-05	0.000202984	0	0	0	0	0	0.000615953	0	0	0	0	0	0	0	0	0	0	0	0	0	0	0	0	0	0	0	0	0	0.000925241	0.000469263	0	0.000612933	0.000120351	9.70309e-05	0.00236356	0.000711541	0.000321027	0
>SD_Bb-00106	0	0	0	0	0	0	0	0	0	0	0	0	0	0	0	0	0	0	0	0.000161005	0.000354484	0.000427625	0.000138236	0	0.00057323	0.000138179	0.000193013	0.000596125	0.000292912	0.000230428	0.00103699	0.0774523	0.000432563	0.000311624	0	0.000182415	0.000460299	0.000502159	0.000550888	0	0	0	0	0	0	0	0	0	0
>SD_Bb-00107	0.00287515	9.80681e-05	0	0	0.00155257	0	0.00064082	0	0.00096743	0.000838997	0.000198	0.000202984	0.000735715	9.68429e-05	0	0	0.000132415	0.000307977	0.000153327	0.000724521	0.000354484	0.0017105	0.000552944	0.000582886	0.00171969	0.00207268	0.000579039	0.00178838	0.00200156	0.000691284	0.00207397	0.00177915	0.000692101	0.00218136	0.000340136	0.00036483	0	0.00150648	0.00110178	0.00203553	0	0	0.00132802	0	0.0037842	0	0	0	0.000696379
>SD_Bb-00108	0.000442331	0.000196136	0.00137322	0	0.000147863	0	0.00448574	0.000503525	0.000214984	0.000335599	0.000396	0	0.00302461	0	0.0030989	0.000257599	0.000264831	0	0.000306654	0.00161005	0.000472646	0.00384862	0.000967653	0.00110748	0.00200631	0.000138179	0.00250917	0.000894188	0.00312439	0.00305317	0.000345662	0.000711659	0.000519076	0.00124649	0.000340136	0.000729661	0.00322209	0.0022095	0.000826332	0.000370096	0	0.000131216	0	0	9.70309e-05	0.000644607	0	0.00160514	0.00295961
>SD_Bb-00109	0.00176932	0.00049034	0.00411967	0.000248911	0.00332693	0.00697999	0.00192246	0.00335683	0.0101043	0.00671197	0.001089	0.00954024	0.00220714	0.00145264	0.00336836	0.0119784	0.00198623	0.00164254	0.00214658	0	0	0	0	0	0	0	0	0	0	0	0	0	0	0	0	0	0	0	0	0	0	0	0	0	0	0	0	0	0
>SD_Bb-00110	0	0	0	0	0.0076889	0	0	0	0	0	0.000990001	0	0	0	0	0	0	0	0	0	0	0	0	0	0	0	0	0	0	0	0	0	0	0	0	0	0	0	0	0.000740192	0.000703895	0.0348379	0.000306466	0	9.70309e-05	0.000214869	0	0	0.000174095
>SD_Bb-00111	0.00165874	0.000196136	0.00362923	0.000124456	0.00147863	0.000930665	0.00112144	0.0020141	0.000429969	0.0010907	0.000990001	0.00405968	0.0042508	0.000968429	0.0030989	0.00489438	0.00278072	0.00153988	0.00306654	0.000724521	0.000708968	0.000427625	0.00165883	0.000641175	0.000286615	0.000414536	0.000579039	0.000298063	0.000195274	0.000288035	0	0.000593049	0.000519076	0.00155812	0.000340136	0.00182415	0.00161105	0.000602591	0.000413166	0	0	0	0	0	0	0	0	0	0.000174095
>SD_Bb-00112	0.00199049	9.80681e-05	0.00333497	0.000497822	0.000221795	0.00639832	0.00128164	0.00268546	0.00343975	0.0011746	0.001485	0.0049731	0.00245238	0.00251792	0.0134735	0.000386399	0.000397246	0.000205318	0.00229991	0.000644019	0.00129978	0.000641437	0.00138236	0.00110748	0	0.000552715	0.000193013	0.00149031	0.000146456	0.00103693	0.00103699	0.000711659	0.00103815	0.000934871	0.00306122	0.00145932	0.000460299	0.00110475	0.00234128	0	0.000117316	0	0.000306466	0.000300879	9.70309e-05	0.000214869	0	0.000321027	0.000348189
>SD_Bb-00113	0.00597147	0.000392272	0.00215792	0.000248911	0.000221795	0.00290833	0.00544697	0.00469956	0.000644953	0.000587298	0.000891001	0.00050746	0.00204365	0.00106527	0.00592832	0.00747038	0	0.000102659	0.0050598	0.00177105	0.000354484	0.000855249	0.000691181	0.000233155	0.00057323	0.000138179	0.000386026	0	0.000878735	0.00224667	0.00172831	0.000830269	0.000432563	0.000311624	0.000680272	0.00145932	0.000920598	0.000200864	0.000413166	0	0	0	0	0	0	0	0	0	0
>SD_Bb-00114	0.00364923	0.000392272	0.00137322	0	0.00088718	0.000697999	0.0128164	0.0020141	0	0.0226529	9.90001e-05	0	0.000326984	0	0.000404204	0.00489438	0	0.000102659	0.00229991	0.000241507	0.000945291	0.000641437	0.000276472	0.000291443	0	0.000138179	0.000386026	0.000298063	0.000829916	0.000172821	0.000691324	0.00023722	0.000259538	0	0	0.000182415	0.00023015	0.000200864	0.000413166	0	0	0	0	0	0	0	0	0.000321027	0
>SD_Bb-00115	0	0	0	0	0	0	0	0	0	0	0	0	0	0	0	0	0	0	0	0.00136854	0.000236323	0.00192431	0.00705004	5.82886e-05	0	0.000138179	0.000386026	0.000298063	0.00834798	0.000115214	0	0	0.00596937	0.00186974	0	0	0	0.000200864	0.000550888	0	0	0	0	0	0.000291093	0	0	0	0
>SD_Bb-00116	0.000884662	0.00284397	0.0015694	0.00423149	0.000961112	0.001745	0.00128164	0.000671366	0.0013974	0.00167799	0.000891001	0.000202984	0.000163492	0.00387372	0.000808407	0.00218959	0.00278072	0.00328508	0.00291322	0.000161005	0.000118161	0.000213812	0.000276472	0.000174866	0.000286615	0.000138179	0	0.000298063	0.000439367	0.000288035	0	0.00047444	0.000173025	0	0.000680272	0	0.000460299	0.000200864	0.000275444	0.000925241	0	0.00137777	0.000817244	0.000661933	0.000679216	0.000214869	0.00156539	0.000963082	0.000174095
>SD_Bb-00117	0	0	0	0	0.000961112	0	0.00144185	0	0.00182737	0.000167799	0.000198	0.000202984	0	0	0.000269469	0	0	0	0	8.05023e-05	0	0.000855249	0.000552944	0.000174866	0	0.000276358	0.000193013	0	0.00068346	0.000288035	0	0.00047444	0.000432563	0.000311624	0	0.000182415	0	0.000502159	0.000137722	0.000925241	0.000938527	0.000131216	0.00296251	0.0108316	0.000970309	0.0109583	0.000569233	0.000963082	0.00121866
>SD_Bb-00118	0.00110583	0	0	0	0.00044359	0	0	0.000167842	0	0	9.90001e-05	0	0	0	0	0	0	0	0	0.000805023	0.00082713	0.000641437	0.00179707	0.0036139	0.00286615	0.00690894	0.000579039	0.00119225	0.00146456	0.0016706	0.00172831	0.00035583	0.000259538	0.000623247	0.000680272	0.000182415	0.000690449	0.00361555	0.00206583	0.000185048	0	0	0.000102155	0	0.00446342	0	0	0.00577849	0.00417827
>SD_Bb-00119	0	0.00186329	0.000784698	0.00373367	0.00088718	0.000232666	0	0.000167842	0.0145114	0.00377548	0.000198	0.00101492	0.000653969	0.000774743	0.000134735	0.0010304	0.00542903	0.0116005	0.000613309	8.05023e-05	0	0	0	5.82886e-05	0	0	0	0	0	5.7607e-05	0	0	0	0	0	0	0	0	0	0.00277572	0	0.00439575	0.000306466	0.000120351	0	0.00150408	0	0	0.000174095
>SD_Bb-00120	0	0.00284397	0	0.0151836	0	0.00186133	0.000160205	0.000335683	0.000107492	0.000167799	0.002178	0.000101492	0	0.00145264	0.000673673	0.00528078	0.000132415	0.00790473	0	0	0	0	0	0	0	0	0	0	0	0	0	0	0	0	0	0	0	0	0	0	0	0.00190264	0.000204311	0.000240703	9.70309e-05	0	0	0	0.000174095
>SD_Bb-00121	0.000110583	0	0	0	0	0	0	0	0	0	0	0	0.000163492	0	0	0	0	0	0	0.00177105	0.00189058	0.000213812	0.00124412	0.0030893	0.000859845	0.00525079	0.00250917	0.000894188	0.000976372	0.00230428	0.00138265	0.00035583	0.00328748	0.00186974	0.00272109	0.00109449	0.00414269	0.00170734	0.00165266	0.000370096	0	0	0	0	0	0	0	0	0
>SD_Bb-00122	0.000221166	9.80681e-05	0.000294262	0	0.000147863	0	0.00032041	0.00134273	0.000214984	0.0010907	0	0	0.00155318	0.000581058	0	0.0001288	0.000926907	0.00431167	0.000153327	0.00370311	0.00141794	0.00106906	0.00387061	0.00198181	0.00286615	0.00138179	0.00115808	0.00208644	0.000537004	0.00288035	0.00414794	0.00296525	0.00423912	0.00311624	0.00102041	0.00310106	0.00161105	0.00271166	0.00275444	0	0	0	0	0	0	0	0	0	0
>SD_Bb-00123	0	0	0	0	0	0	0	0	0	0	0	0	0	0	0	0	0	0	0	0.00611818	0.00141794	0.000427625	0.00138236	0.000116577	0	0.000138179	0.00270218	0.000894188	0.00571178	0.000288035	0.00138265	0.00320247	0.00224933	0.000623247	0	0.000729661	0	0.000401727	0	0	0	0	0	0	0	0	0	0	0
>SD_Bb-00124	0	0	0	0	0	0	0.000160205	0	0	0	0	0	0	0	0	0	0	0	0	0.000483014	0.000590807	0.000641437	0.000138236	0.000641175	0	0.000414536	0.000386026	0.000894188	0.00034173	0.000748891	0.000345662	0.00035583	0.0013842	0	0.000680272	0.000547246	0.000690449	0.000301296	0.00151494	0	0	0	0	0	0	0	0	0	0
>SD_Bb-00125	0.000774079	0	0.000980873	0	0.00044359	0.001745	0.00144185	0.000503525	0	0.000419498	0.000297	0.000202984	0.00138968	0.00445477	0.000673673	0.000643998	0	0.00133457	0.00183993	0.00177105	0.00212691	0.000855249	0.00138236	0.000699464	0.000286615	0	0.000386026	0.000894188	0.000585823	0.000921712	0.000345662	0.000593049	0.00112466	0.000623247	0.000340136	0.000547246	0.000460299	0.000502159	0.0012395	0.00129534	0.000469263	0.000852906	0.00224742	0.000481406	0.000194062	0.000429738	0	0.00321027	0.00121866
>SD_Bb-00126	0.000221166	0	0	0	0	0	0	0	0	0	9.90001e-05	0	0	0	0	0	0	0	0	0.00120754	0.00129978	0.00235194	0.0015206	0.000408021	0.000286615	0.00138179	0.000386026	0.00149031	0.00678578	0.00178582	0.000691324	0.000593049	0.00181677	0.00124649	0	0.00036483	0.000920598	0.000703023	0.000826332	0	0	0.000328041	0	0	0	0.000644607	0	0	0
>SD_Bb-00127	0	0.00049034	0	0	0.000221795	0	0	0	0.000322477	0.000167799	0	0	0	0	0	0	0	0	0	0.000402512	0	0.000427625	0.000138236	0.000349732	0.000286615	0.000414536	0.000193013	0.000298063	0.000634642	0.000115214	0	0.00106749	8.65127e-05	0.000311624	0	0.000182415	0	0.000301296	0	0	0.000586579	0.000131216	0.00102155	0.00102299	0.00164952	0.00257843	0.000142308	0.000963082	0.00174095
>SD_Bb-00128	0	0	0	0	0	0	0	0	0	0	0	0	0	0	0	0	0	0	0	0	0.000945291	0.000213812	0	0.0307764	0.000286615	0.000414536	0	0	0.000146456	0.000230428	0.000345662	0.000948879	0.000519076	0.000311624	0.000340136	0.00036483	0	0.00140605	0.000137722	0	0	0	0	0	0	0	0	0	0
>SD_Bb-00129	0	0	0	0	0	0	0	0	0	0	0	0	0	0	0	0	0	0	0	0.000724521	0.00106345	0.000213812	0.000691181	0	0.00114646	0.000967252	0.000579039	0.00119225	0.00068346	0.000518463	0	0.00035583	0.000865127	0.000311624	0.000680272	0.000182415	0.000460299	0.000703023	0.00068861	0.00111029	0.000234632	0	0.000102155	0	0.00135843	0	0.000284616	0.000321027	0.00191504
>SD_Bb-00130	0.00199049	0.0317741	0	0	0.000961112	0	0.0171419	0.000839208	0.000537461	0.000251699	0.000198	0.00172536	0.000817461	0	0	0.000386399	0.00132415	0.000205318	0.000919963	0	0	0	0	5.82886e-05	0	0	0	0	0.000146456	0	0	0	0	0	0	0	0	0	0	0	0	0	0.000408622	0	0.0012614	0	0	0	0
>SD_Bb-00131	0.000884662	0.000686476	9.80873e-05	0	0.000147863	0	0.00032041	0.00100705	0.00376223	8.38997e-05	0	0.000202984	0	0	0	0	0	0	0	0.000563516	0.000472646	0.000213812	0.000552944	0.000524598	0.000286615	0.000276358	0.000772052	0.00149031	0.00141574	0.000691284	0.000691324	0.00035583	0.000519076	0.000311624	0.00102041	0.000729661	0.00023015	0.000602591	0.000826332	0.000370096	0.000117316	6.56082e-05	0.000102155	0.00042123	9.70309e-05	0.000214869	0	0	0
>SD_Bb-00132	0	0	0	0	0	0	0	0	0	0	0	0	0	0	0	0	0	0	0	0.000161005	0	0.000213812	0	0.000116577	0.00057323	0.000138179	0	0	0.000146456	5.7607e-05	0	0.00011861	8.65127e-05	0.000311624	0	0	0	0.000100432	0	0.000370096	0.00527921	0	0.00153233	0.0137201	0.00145546	0.0109583	0.0017077	0.00224719	0.000870474
>SD_Bb-00133	0.000331748	0	9.80873e-05	0	0	0	0.000480615	0	0	0	0	0	0.000163492	0	0.000134735	0	0	0	0	0.000563516	0.000354484	0.003421	0.00235001	0.000816041	0.00114646	0.00110543	0.000579039	0.00149031	0.00317321	0.00276514	0.00138265	0.00166054	0.000432563	0.000623247	0.000340136	0.00036483	0.000920598	0.00331425	0.000275444	0	0	0	0	0	0	0	0	0	0
>SD_Bb-00134	0.000552914	0.00392272	0.000686611	0.000124456	0.00044359	0.000349	0.000801025	0.000335683	0	0.00260089	9.90001e-05	0.00101492	8.17461e-05	9.68429e-05	0.000269469	0.0014168	0.000397246	0	0.000459982	0	0	0	0	0	0	0	0	0	0	0	0	0	0	0	0	0	0	0	0	0.000370096	0.000117316	0.000131216	0.000102155	0	0	0	0.000569233	0	0.000348189
>SD_Bb-00135	0.000774079	0	0	0	0	0	0	0	0	0	0	0	0	0	0	0	0	0	0	0.000161005	0.00118161	0.000641437	0.000414708	0.00326416	0.00257954	0.00207268	0.000772052	0.00178838	0.00180629	0.00109453	0.000345662	0	0.000259538	0.000623247	0	0.00145932	0.00161105	0.00120518	0.00179039	0	0	0	0	0	0	0	0	0	0
>SD_Bb-00136	0	0	0	0	0	0	0	0	0	0	0	0	0	0	0	0	0	0	0	0.000161005	0.000118161	0.000427625	0.000138236	0.00215668	0.00171969	0.00179632	0.000772052	0.0023845	0.000488186	0.000921712	0.000345662	0.00106749	0.000173025	0.000934871	0	0.00145932	0.000920598	0.00100432	0.000826332	0.000925241	0.000117316	6.56082e-05	0	0	0.000194062	0.000214869	0	0	0
>SD_Bb-00137	0.000442331	9.80681e-05	0	0	0.00118291	0.000116333	0.000160205	0.000167842	0.0181662	0.000587298	9.90001e-05	0.000304476	0.000490477	0	0	0	0.000132415	0	0	0.000402512	0.000590807	0	0.000276472	0.00087433	0	0.000138179	0.000386026	0.00149031	0.00102519	0.000230428	0.000345662	0	0.000346051	0	0	0.000182415	0.00023015	0.000100432	0.000137722	0.000185048	0.000234632	0	0	0.000240703	0.000291093	0.00472712	0	0.000642055	0.000174095
>SD_Bb-00138	0.000221166	0.000784544	0.00117705	0.000871189	0.00125684	0.00186133	0.000160205	0	0.00107492	0.00234919	0.000792001	0.00588653	0.00188016	0.0176254	0.00229049	0.00218959	0.00860699	0.00102659	0.00245324	0	0	0	0	0	0	0	0	0	0	0	0	0	0	0	0	0	0	0	0	0.000925241	0.000234632	0.000459257	0.000102155	0.00042123	0.000485154	0.00107434	0.000142308	0.000642055	0.000522284
>SD_Bb-00139	0.00110583	0.00362852	0	0	0.00118291	0.00186133	0.00096123	0.000503525	0.00354724	0.000335599	0.000594001	0.00111641	0.000163492	0.0006779	0.000673673	0.00309119	0.00198623	0	0.00199325	0.00112703	0.000708968	0.000855249	0.000414708	0.000699464	0.000286615	0.000967252	0.00289519	0.00119225	0.000634642	0.000633677	0.000345662	0.000948879	0.000432563	0.00124649	0	0.00273623	0.000460299	0.000602591	0.00068861	0.00129534	0.000117316	0	0	0.000120351	0	0.00300817	0.000284616	0	0.000348189
>SD_Bb-00140	0.00276457	0.00254977	0.00186366	0.000124456	0	0	0.000160205	0.00184626	0.000752445	8.38997e-05	0.002079	0.000101492	0.000163492	0	0.000538938	0.0117208	0.000132415	0	0	0.00104653	0.000236323	0.00662818	0.000691181	0	0.000286615	0	0.000386026	0.000298063	0.00195274	0.000115214	0.000345662	0	0.000692101	0.000623247	0.000340136	0.000182415	0	0.00100432	0	0.000925241	0.00234632	6.56082e-05	0.00143018	6.01757e-05	0.00465748	0.000214869	0.000142308	0.000963082	0.00435237
>SD_Bb-00141	0.000442331	0	0	0	0	0	0	0	0	0	0	0	0	0	0	0	0	0	0	0.00112703	0.000590807	0.00128287	0.00138236	0.000466309	0.000859845	0.00207268	0.000193013	0.000596125	0.00283148	0.000403249	0	0.00023722	0.00129769	0.000623247	0.00102041	0.000182415	0.00023015	0.000602591	0.000826332	0.000555144	0	0	0	0	9.70309e-05	0	0	0	0
>SD_Bb-00142	0	0	0.000196175	0	0.00872394	0.00116333	0.00064082	0.000167842	0	0	0.004653	0	0.000490477	0	0	0	0	0.000102659	0.000153327	0.000966028	0.000590807	0.00149669	0.000276472	0.00139893	0	0.000138179	0.000965065	0	9.76372e-05	0.00115214	0	0.0011861	0.00250887	0.00124649	0.00204082	0.000912076	0.000460299	0.000502159	0.000826332	0	0	0	0	6.01757e-05	0	0	0	0	0.000174095
>SD_Bb-00143	0	0	0	0	0	0	0	0	0	0	0	0	0	0	0	0	0	0	0	0.000402512	0.00189058	0.000213812	0.000829417	0.00268128	0.00200631	0.000552715	0.000579039	0.00178838	0.00146456	0.00201625	0.000345662	0.00023722	0.00112466	0.00124649	0	0.000729661	0.00115075	0.000803455	0.00110178	0.00148038	0.000117316	0.000262433	0.00102155	0.000180527	0.000776247	0.00150408	0	0.000321027	0.000696379
>SD_Bb-00144	0	0	0.0261893	0	0	0	0	0	0	0	0	0	0	0	0	0	0	0	0	0	0	0	0	0	0	0	0	0	0	0	0	0	0	0	0	0	0	0	0	0	0	0	0	0	0	0	0	0	0
>SD_Bb-00145	0.00431273	0	0	0	0.000147863	0	0	0	0.00128991	0.00125849	0	0	0.000326984	0.000193686	0	0	0	0	0.000613309	0.00241507	0.00141794	0.000641437	0.000691181	0.000466309	0.000286615	0.00110543	0.000772052	0.000596125	0.00165983	0.000403249	0	0.000830269	0.00129769	0.000311624	0	0.00145932	0.00023015	0.000703023	0.00068861	0.000185048	0.000234632	0.000131216	0	0.000180527	0.000388123	0.000214869	0	0.000321027	0.000870474
>SD_Bb-00146	0	0	9.80873e-05	0	0.000591453	0.000581666	0	0	0	0.00134239	0.000990001	0.0452654	0.00261588	0.000387372	0	0	0.000132415	0	0.000153327	0	0	0	0	0	0	0	0	0	0	0	0	0	0	0	0	0	0	0	0	0	0	0	0	0	0	0	0	0	0
>SD_Bb-00147	0	0	0	0	0	0	0	0	0	0	0	0	0	0	0	0	0	0	0	0.000322009	0	0.000641437	0.00138236	0.000174866	0	0	0	0	0.00297793	0	0.000345662	0	0.00216282	0.00124649	0	0	0	0.000200864	0	0	0	0	0	0	0.00213468	0	0	0.000321027	0.000348189
>SD_Bb-00148	0	0	0	0	0	0	0.00064082	0	0	0	0	0	0	0	0	0	0	0	0.00291322	0	0	0.000641437	0	5.82886e-05	0	0	0	0	0.000146456	0.000115214	0	0.00011861	0	0.000311624	0	0	0	0	0	0	0	0	0	0	0	0	0	0	0
>SD_Bb-00149	0.000774079	0.000196136	0.00274644	0.000373367	7.39317e-05	0.000930665	0	0.00218194	0.000429969	0.00218139	0.000693001	0.000101492	0.00302461	0.00890955	0.00619779	0.00206079	0.000926907	0.00195052	0.00475314	0	0.000472646	0.000213812	0.000552944	0.000641175	0.000286615	0	0.000193013	0.000596125	0.00034173	0.000288035	0.000345662	0.00011861	0.000778614	0	0	0.00036483	0	0.000100432	0.000275444	0.000185048	0	0	0	0	0	0	0	0	0
>SD_Bb-00150	0	0	0	0	0	0	0	0	0	0	0	0	0	0	0	0	0	0	0	0.00112703	0.000118161	0.0017105	0.00165883	0.00087433	0.00200631	0.00110543	0.0015441	0	0.0041984	0.00270753	0.00138265	0.00343969	0.0013842	0.00124649	0.000680272	0	0.00023015	0.00331425	0.00358077	0	0	0	0	0	0	0	0	0	0
>SD_Bb-00151	0.000442331	0	0.00245218	0	0.000369658	0.00162866	0.00064082	0.00117489	0.000322477	0.00763487	0.000198	0.000101492	0.000980953	0.00445477	0.00121261	0.000386399	0	0.000410635	0.00122662	0.000241507	0.000945291	0.000641437	0.000276472	0.000291443	0	0.000138179	0	0.000596125	0.000390549	0.000460856	0	0.00047444	8.65127e-05	0	0.000680272	0.000547246	0.000460299	0.000301296	0.000275444	0.00185048	0.000117316	0.000131216	0.000204311	0	0.000194062	0.000214869	0	0.000963082	0.000348189
>SD_Bb-00152	0.00110583	0.000686476	0.000490436	0.000373367	0.000591453	0.00337366	0.000480615	0.000671366	0	0.00184579	0.000594001	0.000202984	0	0.024017	0.000269469	0.00437919	0.0127119	0.0022585	0.000153327	0	0	0	0	0	0	0	0	0	0	0	0	0	0	0	0	0	0	0	0	0	0	0	0	0	0	0	0	0	0
>SD_Bb-00153	0.000221166	0.000882613	0.0015694	0.00908525	0.00044359	0	0.00064082	0.000503525	0.000537461	0.000838997	0.002673	0.00304476	0.000653969	0.0126864	0.00161681	0.000515198	0.0043697	0.00852069	0.00306654	0	0	0.000213812	0.000138236	5.82886e-05	0	0.000138179	0	0	0	0	0	0	0	0	0	0	0	0	0	0.000185048	0	0.000196825	0	0	0	0	0.000142308	0.000642055	0.000174095
>SD_Bb-00154	0	0	0	0	0	0	0	0	0	0	0	0	0	0	0	0	0	0	0	8.05023e-05	0	0.000213812	0	0	0	0	0.000193013	0	0.000146456	0	0	0.00023722	0	0	0	0	0	0	0.000137722	0	0	0	0	0	0	0	0	0	0
>SD_Bb-00155	0.00165874	0	9.80873e-05	0	0	0.000232666	0.006248	0.00100705	0.000107492	0.00948066	0	0.00111641	0.00122619	0.000290529	0.000673673	0.00193199	0.000529661	0	0.00306654	0	0	0	0	0	0	0	0	0	0	5.7607e-05	0	0	0	0	0	0	0	0	0	0.00351591	0.00950258	0.00236189	0.000102155	6.01757e-05	0.000388123	0.000429738	0.000142308	0.00481541	0.00174095
>SD_Bb-00156	0.000221166	0.00892419	0.00117705	0.000124456	0.000221795	0.000581666	0.00096123	0.0020141	0	0.00478228	0	0.0118746	0.00147143	0.0013558	0.000404204	0.000515198	0.00145657	0.000205318	0.00812634	0.000161005	0	0	0.000138236	0.000174866	0.000286615	0.000138179	0	0	0.000390549	0.000115214	0	0.00035583	0.000173025	0	0	0	0.00023015	0.000301296	0.000137722	0	0	6.56082e-05	0	0	0	0	0	0.000321027	0
>SD_Bb-00157	0.0038704	9.80681e-05	9.80873e-05	0	0	0	0.00144185	0	0.000107492	0.0156053	9.90001e-05	0	0.00286111	0	0	0.00206079	0.000529661	0	0.000919963	0.000322009	0	0	0	0.000174866	0	0	0	0.000298063	4.88186e-05	0	0	0.00011861	8.65127e-05	0	0	0.00036483	0.000690449	0.000100432	0.000137722	0	0	0	0	0	0.000194062	0	0	0	0
>SD_Bb-00158	0	0	0	0	0	0	0	0	0	0	0	0	0	0	0	0	0	0	0	0.000483014	0.000236323	0.00106906	0.000138236	5.82886e-05	0.00114646	0.000414536	0	0.00178838	0.00185511	5.7607e-05	0	0.00035583	0	0	0	0.00036483	0.000920598	0.000200864	0.000275444	0.000185048	0.000469263	6.56082e-05	0.000102155	0	0.000582185	0.00214869	0.000284616	0	0.0031337
>SD_Bb-00159	0	0	0	0	0	0	0	0	0	0	0	0	0	0	0	0	0	0	0	0	0	0	0	0	0	0	0	0	0	0	0	0	0	0	0	0	0	0	0	0.000370096	0.000117316	0.0255216	0.00316682	0.000120351	9.70309e-05	0.000429738	0	0	0.000870474
>SD_Bb-00160	0.000221166	9.80681e-05	0.00578715	0	0.000517522	0.00721266	0.00128164	0.00134273	0	8.38997e-05	0.000198	0.00192835	0.000163492	0.00900639	0.00485044	0.000901597	0.000132415	0.00246381	0.00367985	0.000402512	0.000236323	0.00106906	0.000414708	0.000408021	0.000859845	0.000138179	0.000772052	0.00149031	9.76372e-05	0.000172821	0	0.000830269	0.000692101	0	0.000680272	0.000182415	0.00023015	0.000100432	0	0.000185048	0	0	0	0	0	0	0	0	0
>SD_Bb-00161	0.000221166	0	9.80873e-05	0	0	0	0	0	0	8.38997e-05	0	0	0.000490477	0	0	0	0	0	0	0.000966028	0.00189058	0.00427625	0.00138236	0.000291443	0.000859845	0.00276358	0.000579039	0.00208644	0.00478422	0.00057607	0.00241963	0.00177915	0.00173025	0.00155812	0.000340136	0.000729661	0.000690449	0.0022095	0.000964055	0	0	0	0	0	0	0	0	0	0
>SD_Bb-00162	0.000110583	0.000980681	0	0	0	0.000232666	0	0	0.000429969	0.000167799	0	0	0	0	0	0	0	0.000102659	0	0.000241507	0.000236323	0.000213812	0.000138236	0.000116577	0	0.000138179	0	0	0	0	0	0	8.65127e-05	0.000934871	0	0.000182415	0	0.000100432	0	0.000925241	0.00269826	6.56082e-05	0.000306466	0.0064388	0	0.000214869	0.000569233	0.000642055	0.000870474
>SD_Bb-00163	0	0	0	0	0	0	0	0	0.000214984	8.38997e-05	0	0	0	0	0	0.000772798	0.0108581	0	0	0	0	0	0	0	0	0	0	0	0	0	0	0	0	0	0	0	0	0	0	0.000370096	0.00621774	6.56082e-05	0	6.01757e-05	9.70309e-05	0.00365277	0.017077	0.000642055	0
>SD_Bb-00164	0.000110583	0	0.000196175	0	0	0	0.00032041	0	0	0	0.000495	0	0.00040873	0	0	0	0	0	0.000306654	0.000885526	0	0.00363481	0.00248825	0.000349732	0.00200631	0.00110543	0.000772052	0.00536513	0.00307557	0.00057607	0	0.00142332	0.00103815	0.00249299	0	0.000182415	0.00023015	0.00321382	0.00151494	0.00166543	0.000117316	0.000131216	0.000102155	0	0.000582185	0	0	0.00513644	0
>SD_Bb-00165	0.00232224	0.000196136	0.00107896	0	0.00088718	0.000697999	0	0.00184626	0.000107492	0.000671197	0	0	0.00817461	0	0.000943142	0	0.00211864	0	0	0.000483014	0.000118161	0.000855249	0.00110589	0.000408021	0	0.000414536	0.000579039	0.000298063	0.00068346	0.00057607	0	0.000830269	0.000865127	0.000934871	0.000340136	0.000912076	0.000920598	0.000401727	0.000964055	0	0	0.000131216	0	0	0.000291093	0	0.000142308	0.000321027	0.000348189
>SD_Bb-00166	0.000331748	9.80681e-05	0.00519863	0.000124456	0.00147863	0.00395533	0.00176226	0.00218194	0	0.000419498	0.000495	0.000405968	0.00310635	0.00154949	0.00242522	0.00206079	0.0017214	0.00184786	0.00444649	0.000241507	0.000118161	0.000213812	0	0.000466309	0.000286615	0	0.000386026	0.000298063	0	0.000460856	0.000345662	0.000593049	0.000173025	0	0.000340136	0.000547246	0.000690449	0.000200864	0.000137722	0	0	0	0	0	0	0	0	0	0
>SD_Bb-00167	0	0	0	0	0	0	0	0	0	0	0	0	0	0	0	0	0	0	0	0.000966028	0.00141794	0.000427625	0.000138236	0.000116577	0.00057323	0.000276358	0.0015441	0.000298063	0.00214802	0.00115214	0.000691324	0.00177915	0.000173025	0.00124649	0	0.000182415	0	0.00271166	0.00220355	0	0	0	0	0	0	0	0	0	0
>SD_Bb-00168	0.000331748	0.0113759	0.000686611	0	0.00118291	0.00802699	0.00096123	0.000335683	0.00257981	0.000587298	9.90001e-05	0.0012179	0.000245238	0.000290529	0	0.0014168	0.00317797	0	0.00153327	0	0	0	0	0	0	0	0	0	0	0	0	0	0	0	0	0	0.00023015	0	0	0.00314582	0.000469263	0.000131216	0.0018388	0.000240703	9.70309e-05	0.000859476	0	0.000321027	0.000696379
>SD_Bb-00169	0.000552914	0	0	0	0	0	0	0	0	0	0	0	0	0	0	0	0	0	0	0	0	0	0	5.82886e-05	0	0	0	0	0	0	0	0	0	0	0	0	0.00023015	0	0	0	0	6.56082e-05	0.000102155	0.000120351	0.000582185	0.000214869	0.000142308	0	0.0473538
>SD_Bb-00170	0.0025434	0.000196136	0.00284453	0	0.000221795	0.000116333	0.00160205	0.00151057	0	0.000419498	9.90001e-05	0	0.00719366	0.000290529	0.000404204	0.000257599	0	0.000718612	0.00429316	0.000563516	0.00082713	0.00106906	0.00110589	0.000641175	0.00057323	0.000276358	0.000772052	0.00119225	0.00102519	0.000864105	0.000345662	0.000593049	0.000432563	0.000623247	0	0.000729661	0.00115075	0.000602591	0.000826332	0	0	0	0	0	0	0	0	0	0
>SD_Bb-00171	0.000442331	0	0.00117705	0.000124456	7.39317e-05	0.000349	0.000480615	0.000503525	0	0	0.000198	0.000304476	0.000653969	0.000774743	0.000808407	0.0015456	0.000926907	0.000307977	0.00275989	0.00128804	0.00129978	0.000641437	0.00193531	0.00157379	0.00114646	0.000552715	0.000386026	0.00178838	0.000146456	0.00109453	0.00138265	0.00130471	0.00224933	0.00218136	0.0047619	0.0023714	0.00345224	0.000903887	0.000550888	0	0	0	0	0	0	0	0	0	0
>SD_Bb-00172	0.000221166	0	0	0	0	0	0.000160205	0.000335683	0.00333226	0.000419498	0	0	0	0	0	0	0	0	0	0.000322009	0.000354484	0.000213812	0.000276472	0.000116577	0	0.000690894	0.000193013	0.000298063	0.00126928	0.000345642	0	0.00023722	0.000432563	0.000623247	0	0.000912076	0.000460299	0.000100432	0.00068861	0	0	0	0	0	0.00164952	0.000644607	0	0	0
>SD_Bb-00173	0.00508681	0.000196136	0	0	0.000295727	0	0	0	0	0	0	0	0.000653969	0	0.000134735	0	0	0	0	0.000322009	0.000236323	0.000855249	0.000414708	0.00233155	0.000286615	0.000276358	0.000386026	0.000894188	0.00302675	0.000806498	0.000691324	0	0.000519076	0.000934871	0	0.00036483	0.000920598	0.000903887	0.000275444	0	0	0.000131216	0	6.01757e-05	0.000194062	0.000214869	0	0	0
>SD_Bb-00174	0	0.00235363	0.00176557	0.00373367	0.000147863	0.00325733	0.000160205	0.000335683	0.000107492	0.00151019	0.001584	0.00213133	0.00114445	0.00377687	0.00148208	0.00515198	0.0141684	0.00195052	0.00199325	8.05023e-05	0	0	0	0	0	0	0	0	0	0.000115214	0	0	8.65127e-05	0	0	0	0	0	0	0	0	0	0	0	0	0	0	0	0
>SD_Bb-00175	0.000884662	0.000392272	0	0	0	0	0.00192246	0.000671366	0.000107492	0.000251699	0	0.000101492	0.000572223	0	0	0	0	0	0.00567311	0.000724521	0.00189058	0.000855249	0.000552944	0.000291443	0.00057323	0	0.0015441	0.000298063	0.000537004	0.00120975	0.000345662	0.00106749	0.00121118	0	0.00102041	0.000912076	0.000920598	0.000301296	0.000964055	0	0	0	0	0	0	0	0	0.000321027	0
>SD_Bb-00176	0	0	0	0	0	0	0	0	0	0	0	0	0	0	0	0	0	0	0	0.000644019	0.00129978	0.00256575	0.00193531	0.00134064	0.00057323	0.000414536	0.000772052	0.000894188	0.00112283	0.000979319	0	0.00047444	0.00164374	0.00124649	0.00306122	0.000729661	0.00299194	0.000401727	0.000413166	0	0	0	0	0	0	0	0	0	0
>SD_Bb-00177	0	0	0	0	0	0	0	0	0	0	0	0	0	0	0	0	0	0	0	0.00104653	0.0015361	0.00128287	0.00110589	0.000641175	0.00057323	0.000414536	0.0015441	0.00178838	0.00107401	0.000921712	0.00103699	0.00047444	0.000865127	0.000623247	0.00136054	0.000912076	0.000460299	0.000502159	0.000550888	0.000370096	0.000117316	0.000328041	0	0.000120351	0.000776247	0.000214869	0	0.000642055	0.000348189
>SD_Bb-00178	0.000110583	0	0	0	0	0	0.00032041	0	0	0	0	0	0	0	0	0	0	0	0	0.000885526	0.00330852	0.000855249	0.0015206	0.00116577	0.00057323	0.000414536	0.00289519	0.000596125	0.000781097	0.00264992	0.00103699	0.00023722	0.000432563	0.00311624	0.00170068	0.00218898	0.0023015	0.00100432	0.00068861	0	0	0	0	0	0	0	0	0	0
>SD_Bb-00179	0.000995245	0.00892419	0	0	7.39317e-05	0.000465333	0.000160205	0.000839208	0.000107492	0.000419498	0	0.000304476	0.000653969	0	0.000134735	0	0.000264831	0.000205318	0.000306654	0	0.000118161	0.000213812	0.000276472	0.000116577	0.000286615	0.000414536	0	0	4.88186e-05	0	0	0.00011861	0	0.000311624	0	0	0	0.000100432	0	0.000370096	0.000586579	0.00072169	0.000204311	0.00192562	9.70309e-05	0.00795015	0.000569233	0	0.000348189
>SD_Bb-00180	0.00265399	0	0	0	0.000591453	0	0.00064082	0	0.00612706	0.000167799	0	0	0	0	0	0	0	0	0	0.00104653	0.000945291	0.000427625	0.00110589	0.000524598	0	0.000552715	0.000386026	0.00119225	0.00122046	0.00207385	0.000345662	0.00047444	0.000432563	0.000311624	0.00204082	0.00127691	0.000690449	0.000602591	0.0012395	0	0	6.56082e-05	0	0	0	0	0	0	0
>SD_Bb-00181	0.000110583	0.00353045	0.0023541	0.0033603	0.00221795	0.000581666	0.00192246	0	0.000429969	0.000251699	0.002079	0.000202984	0.00335159	0.000774743	0.00161681	0.00167439	0.00158898	0.000821271	0.000613309	0	0	0	0	0	0	0	0	0	0	0	0	0	0	0	0	0	0	0	0	0.00166543	0.000234632	0.000459257	0.00112371	0.000481406	0.000291093	0	0.000142308	0	0.00104457
>SD_Bb-00182	0.000331748	0	0	0	0	0	0	0	0	0	0	0	0.000245238	0	0.000134735	0	0	0	0	0.000966028	0.000236323	0.0017105	0.00317943	0.00238983	0.000859845	0.00179632	0.00212314	0.000894188	0.000195274	0.00126735	0.0027653	0.00320247	0.00147072	0.000934871	0.00170068	0.00255381	0.00391254	0.00110475	0.000964055	0	0	0	0	0	0	0	0	0	0
>SD_Bb-00183	0.000442331	0.000686476	0	0	0.000295727	0	0.000160205	0.000167842	0.00247232	0.000251699	9.90001e-05	0.000405968	8.17461e-05	0	0	0.0001288	0.000132415	0	0.000153327	0	0.000472646	0.000641437	0.000414708	0.000466309	0	0.000138179	0.000193013	0	0.000146456	0.000172821	0	0.00035583	8.65127e-05	0	0	0	0.00023015	0.000602591	0.00068861	0.00166543	0.000351947	0.000459257	0.000715088	6.01757e-05	0.000291093	0.0141813	0.00227693	0.000321027	0.000348189
>SD_Bb-00184	0.000995245	0	0	0	0.000147863	0	0	0	0.000214984	0	9.90001e-05	0	0.000653969	0	0	0	0	0	0	0.00104653	0.00129978	0.00149669	0.000552944	0.000757752	0.00114646	0.000552715	0.0015441	0.00149031	0.00102519	0.00109453	0.000691324	0.000593049	0.00129769	0.000934871	0.00238095	0.000912076	0.000920598	0.000602591	0.000964055	0	0	0	0	0	0.000388123	0	0	0	0.000174095
>SD_Bb-00185	0.00287515	0	0	0	0	0	0	0.00117489	0.000214984	0	0	0	0.000572223	0	0	0	0	0	0.000613309	0.00177105	0.000945291	0.00128287	0.000829417	0.000466309	0.00171969	0.000138179	0	0.00149031	0.00273384	0.00184342	0.00207397	0.00011861	0.000865127	0.000623247	0.000340136	0.000547246	0.0023015	0.00130561	0.00234128	0	0	0	0	0	0	0	0	0	0
>SD_Bb-00186	0.00221166	0	0	0	0.00384445	0	0.000160205	0.000503525	0	0	0.000693001	0	8.17461e-05	0.000290529	0	0	0	0	0.000766636	0.000644019	0.000472646	0.00299337	0.000829417	0.000174866	0.00057323	0.00234904	0.000579039	0.000298063	0.00156219	0.000230428	0	0.00047444	0.000432563	0.00155812	0.000340136	0	0.00023015	0.00301296	0.000550888	0.000185048	0	0	0	0	0.000291093	0	0	0	0.000174095
>SD_Bb-00187	0.0038704	0.000686476	0	0	7.39317e-05	0	0.00112144	0.000503525	0	0	0	0	0.00040873	0	0.000269469	0.00592478	0	0	0	0	0	0	0	0	0	0	0	0	0	0	0	0	0	0	0	0	0	0	0	0	0	0	0.000102155	6.01757e-05	9.70309e-05	0.00193382	0.00270386	0	0.000174095
>SD_Bb-00188	0	0	0	0	0	0	0	0	0	0	0	0	0	0	0	0	0	0	0	0.00104653	0.000945291	0.000641437	0.000138236	0.000582886	0.00057323	0.000276358	0.000965065	0.000596125	0.00117165	0.000345642	0.000345662	0.00011861	0.000346051	0.000623247	0	0.000547246	0.00023015	0.000602591	0.000413166	0	0	0	0	0	0	0	0	0	0
>SD_Bb-00189	0	0	0	0	0	0	0	0	0	0	0	0	0	0	0	0	0	0	0	0.00257607	0.000708968	0.000213812	0.00138236	0.000466309	0.00114646	0.000138179	0.000386026	0.00119225	0.00170865	0.000345642	0.000345662	0	0.000951639	0.00124649	0	0	0.000460299	0.00120518	0.000550888	0	0	0	0	0	9.70309e-05	0	0	0	0.000174095
>SD_Bb-00190	0.000884662	9.80681e-05	0	0	0.000147863	0.000232666	0	0.00117489	0.000107492	0.000335599	0	0	0.00768413	0	0	0.0001288	0	0	0.000153327	0	0	0.000213812	0	0	0	0	0	0	0	0	0	0	0	0	0	0	0	0	0.000137722	0.000740192	0	0	0.000102155	0	0	0	0	0.000321027	0.000174095
>SD_Bb-00191	0.000221166	0	0	0	0	0	0	0	0	0	0	0	0.000735715	0	0	0	0	0	0	0.000161005	0	0	0	0	0	0	0	0	0	0	0	0	0	0	0	0	0	0	0	0.000185048	0.00527921	0.000131216	0.000102155	0.000180527	0	0.000429738	0.00199232	0	0.000174095
>SD_Bb-00192	0	0	0	0.000373367	0.000221795	0	0	0	0.000322477	0	0	0	0.00122619	0	0	0	0.000264831	0	0	0.00120754	0.000118161	0	0	0.000174866	0	0.000138179	0	0	0.00126928	5.7607e-05	0	0	0	0	0	0.000182415	0	0.000401727	0.000137722	0	0	0	0	0.000120351	0.000194062	0	0	0	0
>SD_Bb-00193	0.000110583	0	0.00666994	0	0	0	0	0	0	0	0	0.000202984	0	0.0213054	0.000808407	0.00824317	0.0017214	0.000102659	0	0	0	0	0	0	0	0	0	0	0	0	0	0	0	0	0	0	0	0	0	0	0	0	0	0	0	0	0	0	0
>SD_Bb-00194	0	0	0	0.000248911	0	0.000116333	0.000160205	0	0.000537461	0	0.000297	0.000202984	0.000163492	0.000387372	0.000943142	0.000386399	0.000397246	0.000410635	0.000153327	0	0	0	0	0	0	0	0	0	0	0	0	0	0	0	0	0	0	0	0	0.00111029	0.0205303	0.00177142	0.00102155	0.000661933	9.70309e-05	0.000214869	0	0.00609952	0.000522284
>SD_Bb-00195	0.000110583	0	0.00147131	0	0.000961112	0.00162866	0.00128164	0.000839208	0.000107492	8.38997e-05	0.000495	0	0.00122619	0.0013558	0.00134735	0.000386399	0	0	0.00475314	0.000724521	0.00129978	0.00106906	0.00221178	0.00139893	0.00057323	0.000829073	0.000965065	0.000298063	0.000195274	0.00103693	0.000345662	0.00225359	0.00155723	0.000934871	0.0047619	0.00182415	0.0027618	0.000401727	0.000826332	0	0	0	0	0	0	0	0	0	0
>SD_Bb-00196	0.000442331	0	0.000392349	0.000124456	0.000295727	0.000232666	0.00112144	0.000335683	0.00161238	0.000335599	0	0.000405968	0.000245238	0.000774743	0.000134735	0.0014168	0.00132415	0.000307977	0	0.000161005	0.000354484	0.000427625	0.000276472	0.000349732	0.000286615	0.000138179	0.000965065	0.00119225	0.000439367	0.000691284	0.000345662	0	0.000865127	0.000311624	0	0.000182415	0	0.000803455	0.00110178	0.000740192	0.000117316	0	0.000102155	0	0.000873278	0	0	0	0.000174095
>SD_Bb-00197	0	9.80681e-05	0	0.00174238	0	0.000349	0.000160205	0	0	0	0.000990001	0.000101492	0.000735715	0.00348635	0.00148208	0.000257599	0.00251589	0.00266913	0	0	0	0	0	0	0	0	0	0	0	0	0	0	0	0	0	0	0	0	0	0	0.000117316	0.00131216	0	0	0.000194062	0	0.000142308	0	0.000348189
>SD_Bb-00198	0	0	0	0	0	0	0	0	0	0	0	0	0	0	0	0	0	0	0	0.000241507	0.000354484	0.000427625	0.000276472	0.000116577	0.000859845	0.0333011	0	0.000298063	0.000244093	0.000345642	0.00138265	0.00011861	0.00311446	0.000311624	0	0.000182415	0	0.0022095	0.000964055	0	0	0	0	0	0	0	0	0	0
>SD_Bb-00199	0.00187991	0	0	0	0.000517522	0	0.00112144	0	0.0107492	0.000587298	0	0	0	0	0	0	0	0	0.000766636	0.000885526	0.00212691	0.00128287	0.00138236	0.000757752	0.00057323	0.00138179	0.0015441	0.000298063	0.000634642	0.000403249	0	0.000593049	0.000346051	0	0.00136054	0.00036483	0.000690449	0.000903887	0.000826332	0	0	0	0	0	0	0	0	0	0
>SD_Bb-00200	0.00785138	0	0	0	0	0	0	0	0	0	0	0	0.000163492	9.68429e-05	0	0.000257599	0	0	0.000306654	0.000644019	0.000118161	0.000641437	0.000691181	0.000466309	0.00057323	0.000690894	0.000772052	0.000596125	0.00224566	0.00426292	0.000691324	0.0060491	0.00155723	0.000934871	0.000340136	0.000547246	0.000690449	0.0025108	0.00220355	0	0	0	0	0	0	0	0	0	0
>SD_Bb-00201	0	0	9.80873e-05	0	0.00369658	0	0	0	0	0.000838997	0.001188	0	0.0134881	0	0	0	0	0	0	0.000483014	0.000118161	0.000641437	0.000276472	0	0.000286615	0	0	0.000298063	0.00107401	0.000230428	0	0.00011861	0.000692101	0.000311624	0	0.00036483	0	0.000401727	0.00220355	0	0	0	0	0	0.000776247	0	0	0	0.000174095
>SD_Bb-00202	0	0	0	0	0	0	0	0	0	0	9.90001e-05	0	0	0	0	0	0	0	0.000306654	0.000885526	0.000945291	0.000427625	0.000414708	0.000349732	0	0.000967252	0.00115808	0	0.000634642	0.00184342	0.00103699	0.000593049	0.000259538	0.00249299	0.000680272	0.00109449	0.000460299	0.000200864	0.000550888	0	0	0	0	0	0	0	0	0	0
>SD_Bb-00203	0	0	0	0	0	0	0	0	0	0	0	0	0	0	0	0	0	0	0	0	0	0	0.000138236	5.82886e-05	0	0.000138179	0.000193013	0	0.000146456	0	0	0	0	0.000934871	0	0	0	0	0.000137722	0.000555144	0.000351947	0	0	0	0.0288182	0	0	0.00128411	0.000174095
>SD_Bb-00204	0.000552914	0	0.000294262	0	0.000221795	0.00116333	0.00096123	0.00184626	0.000322477	0.000167799	0.000792001	0.0025373	0.000490477	0.00232423	0.000134735	0.000386399	0.000264831	0.00318242	0.000153327	0	0	0	0.000138236	0	0	0	0	0	0	5.7607e-05	0	0	8.65127e-05	0	0	0.000182415	0	0	0.000137722	0.000370096	0	0	0	0	0	0	0	0	0
>SD_Bb-00205	0.00740905	0.000392272	0.000784698	0.000622278	0.000739317	0.00221033	0.000801025	0	0.000752445	0.000335599	0.000297	0.00365371	8.17461e-05	0	0.000269469	0.001288	0	0	0.00367985	0.000161005	0.000236323	0.000213812	0.000138236	0.000174866	0	0.000552715	0.000193013	0.000596125	0.000292912	0	0.000345662	0	8.65127e-05	0.000311624	0	0	0	0.000100432	0.000413166	0.000555144	0	0	0.000306466	6.01757e-05	0	0.000214869	0	0.000963082	0
>SD_Bb-00206	0.000221166	0	0	0	0	0	0	0	0.000752445	0	0	0	0.000899207	0	0	0	0	0	0	0	0	0	0.000414708	5.82886e-05	0	0	0.000193013	0.000298063	0.000146456	5.7607e-05	0.0027653	0.00023722	0	0.000311624	0	0.000182415	0.000690449	0.000401727	0.000137722	0	0	0	0.000102155	0.00367072	9.70309e-05	0.00193382	0	0	0.000348189
>SD_Bb-00207	0.000110583	0	0	0	0	0	0	0.000671366	0.000214984	0.00411108	0	0	0	0	0	0	0	0	0	0.000241507	0.000708968	0.000427625	0.000414708	0.000116577	0.000286615	0.000276358	0.000193013	0	0.000537004	5.7607e-05	0	0	0	0.000311624	0.000680272	0.000182415	0.000460299	0.000401727	0	0	0	0	0	0	0	0	0	0.000321027	0
>SD_Bb-00208	0	0	0	0	0	0	0	0	0	0	0	0	0	0	0	0	0	0	0	0.000724521	0.000236323	0.00149669	0.000552944	5.82886e-05	0	0	0	0	0.00185511	0	0.00172831	0	0.0013842	0.00467435	0	0.000182415	0	0.000100432	0	0	0	0	0	0	0	0	0	0	0
>SD_Bb-00209	0.000331748	0	0	0	7.39317e-05	0	0	0.000167842	0.000644953	0.000251699	0	0.00111641	0.000163492	0.000290529	0	0.00206079	0.00476695	0.000102659	0	0	0	0	0	0	0	0	0	0	0	0	0	0	0	0	0	0	0	0	0	0	0	6.56082e-05	0	0	0	0	0.000996158	0	0
>SD_Bb-00210	0.000221166	0	0	0	0	0	0	0	0	0	0	0	8.17461e-05	0	0	0	0	0	0	0	0	0.000213812	0	0	0	0.000138179	0	0	0	0.000115214	0	0	0	0	0	0	0	0	0	0.000555144	0	0.000262433	0.000306466	0.000180527	9.70309e-05	0.000214869	0	0	0
>SD_Bb-00211	0.000221166	0	0	0	0	0	0	0	0.000214984	0	0	0	0	0	0	0	0	0	0	0.000644019	0.00189058	0.00213812	0.000414708	0.00746095	0	0.000138179	0	0	0.00068346	0.00691284	0	0.00142332	0.000432563	0.000623247	0	0.000182415	0	0	0	0	0	0	0	0	0	0	0	0	0
>SD_Bb-00212	0.000331748	0.0151025	0.000392349	0	0.00221795	0.000581666	0	0.000503525	0.0040847	0.0010068	0.001287	0.00172536	0.000163492	0	0.00148208	0.00463679	0.00251589	0	0	0	0	0	0	0	0	0	0	0	0	0	0	0	0	0	0	0	0	0	0	0	0	0	0	0	0	0	0	0	0
>SD_Bb-00213	0.000552914	0	0.00147131	0.000373367	0	0.000349	0.00208267	0.000335683	0	0.000503398	0.001683	0	0.00138968	0	0.00377257	0.000901597	0	0.00184786	0.00137994	0.000644019	0.000236323	0	0.000138236	0.000349732	0	0.000276358	0.000386026	0.000298063	0.00034173	0.000979319	0	0.00047444	0.000346051	0.000311624	0.000680272	0.00036483	0	0.000200864	0.00110178	0	0	6.56082e-05	0	0	9.70309e-05	0	0	0	0
>SD_Bb-00214	0.000110583	0	0	0	7.39317e-05	0	0	0	0	0	0	0	0	0	0.000269469	0	0	0	0	0.000966028	0	0.000213812	0.000691181	0.000174866	0	0.000829073	0	0	0.000146456	0.000518463	0	0	8.65127e-05	0	0	0.000182415	0.00023015	0.000301296	0.000137722	0.000185048	0	0	0.000102155	0.00042123	0.0165923	0.00107434	0	0	0.000522284
>SD_Bb-00215	0	0	0	0	0	0	0.00032041	0	0	0	0	0	8.17461e-05	0	0	0	0	0	0	0.000724521	0.000236323	0	0.000414708	0.000466309	0.00229292	0.00124361	0.000193013	0.0023845	0.000732279	0.00109453	0	0.00011861	8.65127e-05	0	0	0.000729661	0.00023015	0.000703023	0.00137722	0	0	0	0	0	0	0	0	0.00417335	0.000348189
>SD_Bb-00216	0.000221166	0.00049034	0.0107896	0	0	0.00162866	0.000160205	0.00352467	0	0	0	0	0	0.010459	0.000269469	0.00193199	0.00728284	0.000205318	0.00107329	0	0	0	0	0	0	0	0	0	0	0	0	0	0	0	0	0	0	0	0	0	0	0	0	0	0	0	0	0	0
>SD_Bb-00217	0.000884662	0	0	0	0.00044359	0	0	0	0	0	0.000396	0	0	0	0	0	0	0	0	0.00112703	0	0.00406243	0.000691181	0.000582886	0.00143308	0.000138179	0.000965065	0.00268256	0.00112283	0.000230428	0.000345662	0.00047444	0.000346051	0.000311624	0.000340136	0.000547246	0.000920598	0.00321382	0.00234128	0	0	0	0	0	0.00417233	0	0	0	0
>SD_Bb-00218	0	0.00049034	0	0.000248911	0.000961112	0.000349	0.00112144	0	0.0013974	0	0.000891001	0.000811935	0	0	0	0	0.000397246	0	0.000459982	0.00104653	0	0.000641437	0.000552944	0.000524598	0.000286615	0.000276358	0.000386026	0	0.00112283	0.000518463	0	0.000830269	0.000519076	0.000934871	0.000680272	0.00036483	0.000690449	0.000401727	0.000413166	0.000555144	0	6.56082e-05	0.000306466	0.000120351	9.70309e-05	0.00150408	0	0	0.000348189
>SD_Bb-00219	0	0	0	0	0	0	0	0	0	0	0	0	0	0	0	0	0	0	0.000766636	8.05023e-05	0	0.000213812	0.000138236	5.82886e-05	0	0	0.000193013	0.000596125	4.88186e-05	0	0	0	8.65127e-05	0	0.000340136	0	0	0.000100432	0.000137722	0	0	0	0	0	0	0	0	0	0
>SD_Bb-00220	0	0	0	0	0	0	0	0	0	0	0	0	0	0	0	0	0	0	0	0.000402512	0.000590807	0	0.000414708	0.000233155	0	0.000552715	0.000386026	0.000298063	0.00136692	0.000864105	0.000345662	0.00035583	0.000519076	0.000311624	0	0.000729661	0.000460299	0	0.000413166	0	0	0	0	0	9.70309e-05	0	0	0	0
>SD_Bb-00221	0	0	0	0	0	0	0	0	0	0	0	0	0	0	0	0	0	0	0	0.00233457	0.00118161	0.00256575	0.00138236	0.0010492	0.00229292	0.000690894	0.00115808	0.00149031	0.00375903	0.00178582	0.000691324	0.00011861	0.00224933	0.000934871	0.000340136	0.00036483	0.000690449	0.00190821	0.00206583	0	0	0	0	0	0.000194062	0	0	0	0
>SD_Bb-00222	0	0	0	0	0	0	0	0	0	0	0	0	0	0	0	0	0	0	0	0	0	0	0	0	0	0	0	0	0	0	0	0	0	0	0	0	0	0	0	0.000185048	0.00140779	0.000131216	0.000102155	0.000361054	0.000388123	0.00365277	0.031877	0.000963082	0.000174095
>SD_Bb-00223	0	0	0	0	0	0	0	0	0.00118241	0	0	0	0	0	0	0	0	0	0	0.000322009	0.000354484	0.000427625	0	0.000349732	0	0.000138179	0.000193013	0	0.000292912	0.000172821	0	0.00023722	0.000173025	0	0.000340136	0	0	0	0.000137722	0.000925241	0	0	0	6.01757e-05	0.000291093	0.0139665	0.000142308	0	0
>SD_Bb-00224	0.000221166	0.00235363	0.00500245	0.000124456	0.000517522	0.00407166	0.00112144	0.000503525	0.00107492	0.000503398	0.003762	0.00842383	0	0	0.000134735	0.00244719	0	0	0.0016866	0	0	0	0	0	0	0	0	0	0	0	0	0	0	0	0	0	0	0	0	0.000370096	0.000117316	0	0	0.000361054	0.000194062	0.000214869	0.000426925	0	0.000174095
>SD_Bb-00225	0.000774079	0.000294204	0.00519863	0	0.000665385	0.002792	0.00176226	0.00268546	0.00128991	0.000251699	0.000396	0.00284177	0.000899207	0.0013558	0.00970089	0.0011592	0	0.000307977	0.0033732	0	0	0	0	0.000174866	0	0	0	0	0	0	0	0	0	0	0	0	0	0	0	0	0	6.56082e-05	0.000204311	0	9.70309e-05	0	0	0	0
>SD_Bb-00226	0.000221166	0	0	0	0	0	0.000160205	0	0	0	0	0	0	0	0	0	0	0	0	0.000885526	0.00165426	0.00149669	0.000829417	0.000582886	0.000286615	0.00138179	0.000772052	0	0.00102519	0.00057607	0	0.00047444	0.000432563	0.000934871	0.000680272	0	0.000920598	0.00100432	0	0	0	0	0	0	0	0	0	0	0
>SD_Bb-00227	0.000995245	0	0.00823933	0.00472931	0	0	0.00032041	0	0	0.00142629	0	0.000101492	0.000326984	0	0.00148208	0	0.000264831	0	0	0	0	0	0	0	0	0	0	0	0	0	0	0	0	0	0	0	0	0	0	0.000185048	0	0.00925075	0.000204311	0	9.70309e-05	0.000214869	0	0	0.000348189
>SD_Bb-00228	0.000552914	0	0.00117705	0	0.000295727	0.00151233	0.00400513	0.000335683	0.000107492	0.000587298	9.90001e-05	0.00608952	0.00130794	0	0.00660199	0.00540958	0.000132415	0.000102659	0.00183993	0.000241507	0.00082713	0.000213812	0.000138236	0.000233155	0	0.000138179	0.000965065	0	0.000195274	0.000288035	0.00103699	0.00011861	0.000605589	0.000623247	0	0.000547246	0.000690449	0.000301296	0.000137722	0.000370096	0	0.000196825	0	0	0	0	0	0	0
>SD_Bb-00229	0	0	0	0	0	0	0.00032041	0.000335683	0	0.000419498	0	0	0.00237064	0	0	0	0	0.00092393	0	0.000644019	0.000945291	0.000213812	0.00138236	0.00163208	0	0.000138179	0.000579039	0.000596125	0.00244093	0.00172821	0	0.000593049	0.000173025	0.000311624	0	0.00109449	0.00115075	0.000100432	0.000826332	0	0	0	0	0	0	0	0	0	0
>SD_Bb-00230	0.000331748	0.000294204	0	0.000373367	0.0109419	0.00162866	0.000801025	0.00134273	0.00107492	0.000671197	0.003168	0.000202984	0.00204365	9.68429e-05	0.000404204	0	0	0.000102659	0.00582643	0	0	0	0	5.82886e-05	0	0	0.000193013	0	4.88186e-05	0	0	0.00011861	0	0	0	0	0.00023015	0	0	0.000185048	0	0	0	0	0	0	0	0	0
>SD_Bb-00231	0.000442331	0	0	0	0	0	0	0	0.000214984	8.38997e-05	0	0	0.000245238	0	0	0	0	0	0	0.000644019	0.000590807	0.00149669	0.000414708	0.000233155	0.00257954	0.000276358	0.000193013	0.000298063	0.00268502	0.000403249	0.000345662	0	0.000173025	0.00124649	0	0.000729661	0	0.000100432	0.000275444	0.000185048	0	0	0	0	0	0.000214869	0	0	0
>SD_Bb-00232	0	0	0.000196175	0	0	0	0	0	0	0	0	0	0	0	0	0.000257599	0	0	0	0.000805023	0.000472646	0.000213812	0.000138236	0.000524598	0.000286615	0.000276358	0.000965065	0	0.00190393	0.000460856	0	0	0.000865127	0	0	0.00036483	0	0.000703023	0.00068861	0	0	0	0	0	0	0.000859476	0	0	0.000174095
>SD_Bb-00233	0	0	0	0	0	0	0	0	0	0	0	0	0	0	0	0	0	0	0	0.000644019	0.00082713	0.00106906	0.000414708	0.000349732	0.00114646	0	0.000579039	0.000596125	0.000781097	0.00288035	0.000691324	0.0023722	0.000259538	0.000311624	0.000340136	0.000912076	0.00023015	0.00120518	0.000826332	0	0	0	0	0	0	0	0	0	0
>SD_Bb-00234	0	0	0	0.000124456	0.000147863	0	0.00064082	0	0	0	0	0	0	0	0	0	0	0.000102659	0.00567311	0.00104653	0.00129978	0.000855249	0.00221178	0.000932618	0	0.000414536	0.00289519	0.00208644	0.000781097	0.00115214	0.00172831	0.00047444	0.00259538	0.000311624	0.00102041	0.0023714	0.00115075	0.000703023	0.00192811	0.000185048	0	0	0	0	0	0	0	0	0
>SD_Bb-00235	0.000221166	0	0.000196175	0	0.00199616	0.001396	0.000480615	0	0	0.000335599	0.001188	0.000405968	0.00138968	0.00368003	0.000538938	0.00540958	0.00278072	0	0.00260656	0	0	0	0	0.000116577	0.000286615	0	0	0.000298063	4.88186e-05	5.7607e-05	0	0	0.000173025	0	0	0	0.000460299	0	0.000137722	0.000370096	0.00211168	6.56082e-05	0	0.000120351	0.000291093	0	0	0.000642055	0.000174095
>SD_Bb-00236	0	0	0	0	0	0	0	0	0	0	0	0	0	0	0	0	0	0	0	0.000724521	0.000472646	0.00149669	0.00110589	0.000990907	0.00057323	0.000690894	0.000772052	0.000596125	0.000488186	0.000633677	0.000345662	0.000711659	0.000692101	0.000311624	0.000680272	0.00145932	0.0013809	0.000903887	0.0012395	0	0	0	0	0	0	0	0	0	0
>SD_Bb-00237	0	0	0	0	0	0	0	0	0	0	0	0	0	0	0	0	0	0	0.000306654	0.000483014	0.00354484	0.000427625	0.000552944	0.0015155	0.00057323	0.000690894	0.00193013	0.000298063	0.000732279	0.000115214	0.000691324	0.00130471	0.000173025	0	0	0.00036483	0.00115075	0.00130561	0.000550888	0	0	0	0	0	0	0	0	0	0
>SD_Bb-00238	0.000221166	0.000294204	0.00147131	0.000622278	0.000591453	0.000349	0.000480615	0.00100705	0.000429969	0.00260089	0.000495	0	8.17461e-05	0.0013558	0.000538938	0.0011592	0.0034428	0.0017452	0.000306654	0	0	0	0	0	0	0	0	0	0	0	0	0	0	0	0	0	0	0	0	0	0	0.00124656	0	0	9.70309e-05	0	0	0	0.000348189
>SD_Bb-00239	0.000110583	0.0151025	0.000294262	0.00136901	0.000369658	0.000116333	0.000160205	0.000167842	0	0.000335599	0.000990001	0.000101492	0.000653969	0.000484215	0.00161681	0.000515198	0.000662076	0.000821271	0.00183993	8.05023e-05	0.000236323	0	0	0.000174866	0	0.000138179	0.000193013	0	4.88186e-05	0	0.000345662	0	0	0	0	0.000182415	0.000460299	0	0.000137722	0.000370096	0.000234632	0.00131216	0.000612933	0	0	0.000214869	0.000426925	0	0.000174095
>SD_Bb-00240	0	0	0	0	0	0	0	0	0	0	0	0	0.000245238	0	0	0	0	0	0.000153327	0.00177105	0.00189058	0.000855249	0.00138236	0.000932618	0	0.000276358	0.0015441	0.00149031	0.000585823	0.001613	0.000691324	0.000593049	0.0020763	0.000623247	0.00170068	0.00200657	0.000690449	0.00140605	0.00206583	0	0	0	0	0	0	0	0	0	0
>SD_Bb-00241	0.000331748	0.0124546	0	0.000124456	0	0.00267566	0.00032041	0.000167842	0.00247232	0.00167799	0.001287	0.00152238	0.000326984	0.000290529	0.000134735	0.001288	0.00410487	0	0.000766636	0	0	0	0	0	0	0	0	0	0	0	0	0	0	0	0	0	0	0	0	0.000185048	0	0	0.000102155	0.000120351	9.70309e-05	0.000214869	0.000284616	0.000321027	0
>SD_Bb-00242	0.00309632	0	0	0	0	0	0	0	0.000429969	0.000167799	0	0	0.00253413	0	0	0	0	0	0	0.000724521	0.000236323	0.000213812	0.000138236	0.000174866	0	0.000414536	0.000193013	0.000596125	0.00400312	0.000288035	0.000345662	0.00023722	0.000346051	0.000934871	0.000680272	0	0	0.000703023	0.000550888	0	0	0	0	0.000120351	0	0.000429738	0	0	0
>SD_Bb-00243	0.00143758	0.000686476	0.000196175	0	0.000147863	0.00221033	0.000480615	0.0146022	0.000752445	0.00528568	0.000495	0.0088298	0	0.000387372	0	0.001288	0	0	0	0	0	0	0	0	0	0	0	0	0	0	0	0	0	0	0	0	0	0	0	0.000925241	0	0	0	0	0	0	0	0	0
>SD_Bb-00244	0	0	9.80873e-05	0.000124456	7.39317e-05	0.00162866	0.000480615	0.000167842	0	0.000335599	9.90001e-05	0.0173551	0.000899207	0	0.00255996	0.00476558	0.000264831	0.000102659	0.00153327	8.05023e-05	0.000118161	0.000427625	0	0.000233155	0	0	0.000193013	0	4.88186e-05	5.7607e-05	0	0	0.000259538	0.000311624	0.000340136	0.000182415	0.000460299	0	0.000275444	0	0.000117316	6.56082e-05	0.000102155	0	0	0	0	0	0
>SD_Bb-00245	0	0.0021575	0	0	0.000147863	0.000116333	0	0	0.000322477	0	9.90001e-05	0.000405968	0	0	0	0.000257599	0	0	0	0	0	0	0	0	0	0	0	0	0	0	0	0	0	0	0	0	0	0	0	0.00777202	0.00211168	0.00104973	0.00766166	0.00156457	0.000485154	0.00150408	0.000426925	0	0.00226323
>SD_Bb-00246	0.000221166	0	0	0	0.000517522	0	0.00032041	0	0.00096743	8.38997e-05	0	0	8.17461e-05	0	0.000134735	0	0	0	0.000306654	8.05023e-05	0	0	0	0	0	0.000967252	0	0.000298063	0.000781097	5.7607e-05	0	0.00011861	8.65127e-05	0	0	0	0	0	0	0	0	6.56082e-05	0	0	0.000388123	0.00107434	0.000142308	0	0.000174095
>SD_Bb-00247	0.000663497	0.000588408	0	0	0.00155257	0.000116333	0.00480615	0	0.00236483	0.000419498	0	0	0.000326984	9.68429e-05	0.000404204	0	0.000397246	0.000205318	0.000459982	8.05023e-05	0	0.000213812	0	0	0	0	0	0.000596125	0.000244093	5.7607e-05	0.000345662	0.00011861	0	0.000311624	0	0	0	0.000100432	0	0.000370096	0.000234632	0	0.00490346	0	0	0	0	0	0.00800836
>SD_Bb-00248	0	0.000686476	0.0127513	0	0	0	0.00096123	0.000167842	0	0	0	0	8.17461e-05	0	0.0216923	0	0	0	0	0	0	0	0	0	0	0	0	0	0	0	0	0	0	0	0	0	0	0	0	0	0	0	0	0	0	0	0	0	0
>SD_Bb-00249	0.000110583	0	0.00225601	0.000746733	0.000221795	0.000930665	0.000480615	0	0	0.00377548	0.002673	0.000202984	0.000245238	0.00455162	0.0030989	0.00244719	0.00648835	0.00461965	0.000306654	0	0	0	0	0	0	0	0	0	0	0	0	0	0	0	0	0	0	0	0	0	0	0	0	0	0	0	0	0	0
>SD_Bb-00250	0.000221166	0	0	0	0	0	0.00192246	0	0	0	0.000198	0	8.17461e-05	0	0.000269469	0	0	0	0	0	0	0.000427625	0.000138236	0.000174866	0	0.00124361	0	0.000596125	0.000146456	0.000115214	0.000345662	0	0	0	0	0.000182415	0.000460299	0.000703023	0.000137722	0.000370096	0	6.56082e-05	0.00122587	0.00228668	0.000388123	0.000214869	0.000569233	0.00545746	0.00104457
>SD_Bb-00251	0.000663497	9.80681e-05	0.00735655	0.000124456	0.00044359	0.00221033	0.00176226	0.000503525	0	0	0.000198	0.000101492	0.000490477	0.00251792	0.00242522	0.000643998	0	0	0.00367985	0.000322009	0.000236323	0.000213812	0.000552944	5.82886e-05	0.000286615	0.000276358	0.000386026	0	0.000146456	0.000345642	0	0.000711659	0.000346051	0.000311624	0.000680272	0	0.000920598	0	0	0	0	0	0	0	0	0	0	0	0.000174095
>SD_Bb-00252	0	0	0	0	0	0	0	0	0	0	0	0	0	0	0	0	0	0	0	0.000241507	0.000472646	0	0.000414708	0.000233155	0	0.000138179	0.000386026	0.000596125	4.88186e-05	0.000460856	0.000345662	0.00011861	0.000346051	0.000934871	0.00170068	0.000547246	0.00023015	0.000100432	0.000137722	0	0	0	0	0	0.000582185	0	0	0.00160514	0.000522284
>SD_Bb-00253	0.000774079	0	0	0	0	0	0	0	0	0	0	0.000101492	0	0	0	0	0	0	0	0.00169055	0.00106345	0.00149669	0.00138236	0.000174866	0.000859845	0.00373083	0	0	0.00175747	0.000230428	0.00172831	0	0.00112466	0.000623247	0.00102041	0.000182415	0	0.000903887	0.000550888	0	0	0	0	0	0	0	0	0	0
>SD_Bb-00254	0	0.0024517	0	0	0	0	0	0.000671366	0.00322477	0.000167799	0.000396	0	0	0	0	0	0.000132415	0	0	0	0	0	0	0	0	0	0	0	0	0	0	0	0	0	0	0	0	0	0	0.0123982	0.000234632	0.00472379	0.000306466	0.000120351	0.000194062	0.00171895	0.000426925	0	0.000348189
>SD_Bb-00255	0	0.00549181	0	0	0.000221795	0	0	0	0.00709449	0	0	0	0	0	0	0	0	0	0	0	0	0	0	0	0	0	0	0	0	0	0	0	0	0	0	0	0	0	0	0	0.000703895	6.56082e-05	0	6.01757e-05	0	0.000429738	0.00412694	0	0
>SD_Bb-00256	0	0	0	0	0	0	0	0	0	0	0	0	0	0	0	0	0	0	0	0.000241507	0.000118161	0.000641437	0.000138236	0.000291443	0.00057323	0.000552715	0	0	0.000781097	0.00103693	0.00103699	0.000593049	0.000692101	0.000623247	0.000340136	0	0	0.00190821	0.000964055	0	0	0	0	0	0	0	0	0	0
>SD_Bb-00257	0.000331748	0	0	0	0	0	0	0	0	0	0	0	0	9.68429e-05	0	0	0	0	0	0.000805023	0.000472646	0.000641437	0.0015206	0.000582886	0	0.000552715	0.000193013	0.00208644	0.000488186	0.000748891	0.00138265	0.00047444	0.000778614	0.000934871	0.00136054	0.00145932	0.000690449	0.000602591	0.00206583	0	0.00199437	0	0.000102155	0.000120351	9.70309e-05	0.00128921	0	0	0.00156685
>SD_Bb-00258	0	0	0	0	0	0	0	0	0.000429969	0	0	0	0	0	0.000269469	0	0	0	0.000306654	8.05023e-05	0.000236323	0	0	0.000641175	0.00057323	0.000138179	0	0	0.00034173	0.000403249	0	0.00011861	8.65127e-05	0	0.000340136	0	0	0.000301296	0.000413166	0.000370096	0	0.00124656	0.000715088	0.00114334	0.00116437	0	0.000142308	0.000642055	0.00452646
>SD_Bb-00259	0.000110583	0	0	0	0	0	0	0	0	0	0	0	0	0	0	0	0	0	0	0.000563516	0.000354484	0	0.000138236	0.000408021	0.00200631	0.000414536	0.000386026	0.000596125	0.00068346	0.00057607	0.00103699	0.00011861	8.65127e-05	0	0	0.00036483	0	0.00110475	0.000826332	0.00129534	0	0	0	0	0	0	0	0	0
>SD_Bb-00260	0.000221166	9.80681e-05	0	0.000248911	0.000517522	0.000581666	0	0	0.000322477	8.38997e-05	0	0	0	0	0	0.000515198	0.000264831	0	0.000766636	0.000563516	0.000354484	0.000427625	0.000552944	0.00139893	0.000286615	0.000414536	0.00212314	0.000894188	0.000488186	0.000345642	0.000691324	0.000830269	0.00103815	0.00124649	0.00306122	0.00109449	0.000460299	0.000301296	0.00151494	0.00185048	0.000117316	0	0	0	0	0.00322303	0.000142308	0.000321027	0
>SD_Bb-00261	0.000110583	0	9.80873e-05	0	0	0.000116333	0.00144185	0.00151057	0	0.000167799	0	0	0.000326984	0	0.00269469	0	0	0	0.0016866	0.000161005	0.000236323	0.00320718	0.000414708	0.00128235	0.000859845	0.000967252	0	0.000298063	0.000829916	0.000460856	0	0.00023722	0.000432563	0.000934871	0	0.000182415	0.00023015	0.00110475	0.000275444	0	0	0.000262433	0	6.01757e-05	9.70309e-05	0.000429738	0	0.000321027	0.000348189
>SD_Bb-00262	0.00541856	0	0	0	0	0	0	0	0	0	0	0	0	0	0	0	0	0	0	0.000241507	0.00118161	0.000427625	0.000414708	0.000990907	0.00114646	0	0.00193013	0.00923994	0.000585823	0.000864105	0.000691324	0.00272803	0.000519076	0	0	0.00109449	0.00161105	0.00421814	0.00110178	0	0	0	0	0	0	0	0	0	0
>SD_Bb-00263	0	0	0	0	0	0	0	0	0	0	0	0	0	0	0	0	0	0	0	0.00112703	0.00271771	0	0.00235001	0.000116577	0	0	0.000386026	0.000298063	0.000829916	0.000921712	0.000691324	0	0.00121118	0.00280461	0.00136054	0.00036483	0	0.00200864	0.00385622	0	0	0	0	0	0	0	0	0	0
>SD_Bb-00264	0	0	0	0	0	0	0	0	0	0	0	0.000304476	0	0	0	0	0	0	0	0.000241507	0	0	0.000829417	0.000699464	0.000859845	0	0.000193013	0.000298063	0.000878735	0.00057607	0.000345662	0.00023722	0.000346051	0	0	0	0.00023015	0.000100432	0	0.0138786	0.000234632	0.000196825	0	6.01757e-05	0	0.000214869	0.000426925	0	0.00470056
>SD_Bb-00265	0.000663497	0	0.000294262	0.000248911	0.00044359	0.000697999	0.000801025	0.000503525	0.000537461	0.000251699	0.001287	0.00101492	0.00155318	0.000193686	0.000808407	0.0011592	0	0.000410635	0.00260656	8.05023e-05	0.000236323	0	0.000276472	0.000174866	0	0	0	0.000894188	0.000292912	0.000115214	0.000345662	0.00023722	0.000346051	0	0.000340136	0.000547246	0	0.000100432	0.000137722	0.000740192	0	0.000524866	0.000204311	0	0.000388123	0.000214869	0.000142308	0	0
>SD_Bb-00266	0	0	0	0	0	0	0	0	0	0	0	0	0	0	0	0	0	0	0	0.000644019	0.00082713	0.000855249	0.00124412	0.000349732	0	0	0.000772052	0.000596125	0.00214802	0.000345642	0	0.000593049	0.000605589	0.000311624	0.000340136	0.000912076	0.00207135	0.000301296	0.00068861	0	0	0	0	0	0	0.000214869	0	0	0
>SD_Bb-00267	0.000110583	0	0	0	0	0.000232666	0.000160205	0.000167842	0.000322477	0.000251699	0	0.000304476	8.17461e-05	9.68429e-05	0	0.000257599	0	0.000102659	0	0.000402512	0.000708968	0.000213812	0.000276472	0.000582886	0.000286615	0.000276358	0.0015441	0.000596125	0.00112283	0.000979319	0.000345662	0.00047444	0.000346051	0.00124649	0.000340136	0.00109449	0.00115075	0.00100432	0.000826332	0	0	0	0	0	0	0	0	0	0
>SD_Bb-00268	0.000552914	9.80681e-05	0	0	0.000369658	0	0.00096123	0.000167842	0.000214984	0.000335599	0	0	0.000163492	0	0	0	0	0	0.00459982	0.000724521	0.000472646	0	0.000967653	0.000233155	0	0	0.000579039	0.000298063	0.00068346	0.000691284	0	0	0.000605589	0	0.000340136	0	0	0.000200864	0	0	0	0	0	0	0.000388123	0	0	0	0
>SD_Bb-00269	0	0	0	0	0	0	0	0	0	0	0	0	0	0	0	0	0	0	0	0	0	0	0	0	0	0	0	0	4.88186e-05	0	0	0	0	0	0	0	0	0	0	0	0	0	0	0.000120351	0	0	0	0.000321027	0.00104457
>SD_Bb-00270	0	0	0	0.000248911	7.39317e-05	0	0	0	0.000322477	0	0.000693001	0	0	0	0	0	0	0.000102659	0	8.05023e-05	0.000118161	0.000427625	0	0.000757752	0.00114646	0.00124361	0.000386026	0	0.000292912	0.000633677	0	0.00047444	0.000259538	0.000311624	0	0.000547246	0	0.000803455	0.000413166	0.000370096	0.000586579	0	0.000102155	6.01757e-05	0.00232874	0.0169746	0	0.0035313	0.000348189
>SD_Bb-00271	0	0	0	0	0.000221795	0	0	0	0.000859938	0.000167799	0	0	0	0	0	0	0	0	0.00122662	0.000644019	0.000590807	0.000641437	0	0	0	0.000414536	0.000193013	0	0.00141574	0	0	0	8.65127e-05	0	0.00102041	0	0	0.000100432	0	0	0	0	0.000510777	0.000240703	0.00164952	0.000429738	0	0.000321027	0.00121866
>SD_Bb-00272	0	0	0	0	0	0	0	0	0.000644953	0	0	0	0	0	0	0	0	0	0	0.000402512	0.000708968	0	0.000829417	0.000524598	0	0.00124361	0.000579039	0.00119225	0.000244093	0.00132496	0	0.00047444	0.000692101	0	0.000340136	0.000182415	0.000690449	0.00241036	0.000275444	0	0	0	0	0	0	0	0	0	0
>SD_Bb-00273	0.000442331	9.80681e-05	9.80873e-05	0	0	0.000930665	0.000160205	0.00251762	0.000107492	0.000419498	9.90001e-05	0	8.17461e-05	0	0	0	0	0	0	0.000322009	0.000118161	0.00106906	0.000829417	0.000291443	0	0.000414536	0.000579039	0.00149031	0.00429604	0.000403249	0.00138265	0.00035583	0.000778614	0	0.00136054	0.000912076	0.00115075	0.000903887	0.00068861	0	0	0	0	6.01757e-05	0	0	0	0	0
>SD_Bb-00274	0.000221166	0	0	0	0.000221795	0.000232666	0.000480615	0.000335683	0.00107492	0.000167799	0	0.00142089	0	0	0	0.000257599	0	0.000102659	0	0.000644019	0.000354484	0	0.000414708	0.000174866	0	0.000138179	0.000193013	0	4.88186e-05	0.000172821	0	0.00023722	0.000259538	0.000623247	0	0	0	0	0.000137722	0.000185048	0.000234632	0	0.000102155	0	0.000194062	0.00107434	0	0	0
>SD_Bb-00275	0.000995245	0	0.00284453	0.00211574	0	0.001047	0.000480615	0.000503525	0	0.0011746	0.002475	0.000202984	0	0.0020337	0.00296416	0.00231839	0.000794492	0.0017452	0.00122662	0	0	0	0	0	0	0	0	0	0	0	0	0	0	0	0	0	0	0	0	0.000740192	0.000469263	0.000393649	0.000204311	0	0	0	0	0.000321027	0.000870474
>SD_Bb-00276	0	9.80681e-05	0	0	0	0	0.000160205	0.000503525	0	0.000251699	0	0	0	9.68429e-05	0	0	0	0	0	0.000724521	0.00189058	0.000641437	0.000691181	0.000757752	0.000286615	0.000829073	0.00115808	0.000596125	0.000634642	0.000633677	0	0.000593049	0.000346051	0.00124649	0	0.000729661	0.0018412	0.000903887	0.000826332	0	0	6.56082e-05	0	0	0.000291093	0	0	0	0
>SD_Bb-00277	0.000331748	0.00147102	0.000784698	0.000124456	0.000221795	0.000581666	0.000160205	0.00151057	0	0.00218139	0.000594001	0	0.000163492	0	0	0.00270479	0	0.000102659	0.00229991	0.000483014	0.000118161	0.000213812	0.000552944	0.000466309	0.000286615	0.000276358	0	0	0.000927553	0.000115214	0	0.00023722	0.000519076	0.00124649	0	0.000182415	0.000460299	0.000100432	0	0	0	6.56082e-05	0	0	0.000582185	0	0	0.000321027	0
>SD_Bb-00278	0.000552914	0	0.00137322	0	7.39317e-05	0.000465333	0.00032041	0.000167842	0	0.000251699	0.000198	0.000202984	0.00114445	0.00116212	0.00336836	0.00270479	0.000529661	0.00092393	0.0016866	0.000805023	0.000236323	0.000641437	0.0015206	0.00110748	0.000286615	0.000414536	0.000386026	0.000596125	0.000146456	0.000403249	0.000691324	0.00035583	0.000865127	0.000623247	0	0.000547246	0.000460299	0.000401727	0.000137722	0	0	0	0	0	0	0	0	0	0
>SD_Bb-00279	0.000884662	0	0	0	0.00044359	0	0	0.000167842	0.00225734	0.00142629	0.000198	0.000710444	0.0126706	0	0.000404204	0.0011592	0	0.000307977	0.000153327	0	0.000118161	0	0	0	0	0	0.000193013	0	0	0	0	0	0	0	0	0	0	0	0	0	0	0	0	0	0	0	0	0	0
>SD_Bb-00280	0.000110583	0	0	0	0.000295727	0	0	0	0	0.00125849	0	0	0	0	0	0	0	0	0	0.00104653	0.00165426	0.000427625	0.000829417	0.000174866	0.000286615	0	0.000386026	0.000596125	0.00068346	0.000518463	0	0.00047444	0.000173025	0	0.000340136	0.000182415	0.000460299	0.000903887	0.000826332	0.000370096	0	0	0	0	0.000194062	0	0	0	0
>SD_Bb-00281	0.00143758	0	0	0	0.000147863	0	0.00224287	0.000335683	0.000214984	0.000167799	0	0	8.17461e-05	0	0	0	0	0	0	0	0	0.000427625	0	0.0010492	0.000286615	0.00138179	0.000579039	0	4.88186e-05	0.000806498	0	0.00047444	0.000519076	0.000623247	0	0.000182415	0	0.000602591	0.000137722	0	0	0	0	0	0	0	0	0	0
>SD_Bb-00282	0.000110583	0	0.000196175	0	0	0.000116333	0	0	0	0	0	0	0.000163492	9.68429e-05	0.000269469	0.0001288	0.000132415	0.000205318	0	0.00112703	0.0015361	0.000855249	0.0015206	0.000757752	0.00057323	0.000414536	0	0.00119225	0	0.000806498	0.00172831	0.000948879	0.00129769	0.00186974	0.00102041	0.0023714	0.00299194	0.000703023	0.000413166	0	0	0	0	0	0	0	0	0	0
>SD_Bb-00283	0	0	9.80873e-05	0	0	0	0.000160205	0	0.000537461	0	0.000297	0	0	9.68429e-05	0	0	0	0.000307977	0	0.000563516	0.000236323	0.000641437	0.000691181	0.000291443	0.00057323	0.000552715	0.000579039	0.000298063	0.0013181	0.000806498	0	0.00035583	0.000778614	0.000934871	0	0.000547246	0.000920598	0.000803455	0.000964055	0.000185048	0	0	0	0	9.70309e-05	0.000644607	0	0	0.000174095
>SD_Bb-00284	0	0.000294204	0.00176557	0.00497822	0.000813249	0.000232666	0	0	0	0.000419498	9.90001e-05	0	0.000245238	0.000484215	0.00148208	0	0	0.000410635	0.000459982	0	0	0	0	0	0	0	0	0	0	0	0	0	0	0	0	0	0	0	0	0	0.000117316	0.00938197	0.000102155	6.01757e-05	9.70309e-05	0	0	0	0
>SD_Bb-00285	0.00221166	0	0	0	0	0	0	0	0	0	0	0	0	0.000193686	0	0	0	0	0	0.000966028	0.00106345	0	0.000414708	0.000582886	0.000286615	0.00386901	0.000579039	0.00119225	0.000488186	0.00109453	0.000691324	0.00106749	0.000519076	0.000623247	0.000340136	0.00109449	0.000460299	0.00130561	0.00165266	0	0	0	0	0	0	0	0	0	0
>SD_Bb-00286	0	0	0	0	7.39317e-05	0	0.00144185	0	0	0	0	0	0.000245238	0	0	0.0001288	0	0	0	0.000161005	0	0.00149669	0	0.000116577	0	0	0	0.00149031	0.000292912	0.000172821	0	0.00035583	0.000173025	0	0	0.00036483	0.00023015	0.000200864	0.000137722	0	0	0	0	0	0.000194062	0	0	0	0.000174095
>SD_Bb-00287	0.000221166	0.00176523	0.000490436	0.000373367	0	0.00116333	0.000480615	0.000839208	0	0.00167799	0.001089	0.00477012	0.00335159	0.000484215	0.000538938	0.00270479	0.000662076	0	0.00597976	0	0	0.000213812	0	5.82886e-05	0	0	0	0	0	0	0	0	0	0	0	0	0.00023015	0	0	0	0	0	0	0	0	0	0	0	0.000174095
>SD_Bb-00288	0.00154816	0.000196136	0.000882786	0	0.00243975	0.000232666	0.00192246	0.000335683	0.000322477	8.38997e-05	0.000198	0.000710444	0.0010627	0.000581058	0.00242522	0.001288	0	0.000205318	0	0.000161005	0.000236323	0	0.000691181	0.000291443	0	0.000276358	0	0	0	0.000345642	0.000345662	0	0.000173025	0.000311624	0	0.000182415	0.00023015	0.000100432	0.000550888	0.000370096	0	0	0	0	0	0	0	0	0
>SD_Bb-00289	0	0	0	0	0	0	0	0	0	0	0	0	0	0	0	0	0	0	0	0.000322009	0.000472646	0	0.000138236	0.000116577	0	0	0.000386026	0.000298063	4.88186e-05	0.000288035	0.00103699	0	0.000259538	0.000311624	0.000340136	0	0.00023015	0	0.000275444	0	0	0	0	0	0	0	0	0.000642055	0
>SD_Bb-00290	0.000663497	0	0.00284453	0.000248911	0.000221795	0.000465333	0.000160205	0.000335683	0	0	0	0	0.000163492	0.0105559	0.000808407	0.00489438	0.000529661	0	0.000306654	0	0	0	0	0	0	0	0	0.000298063	9.76372e-05	0	0	0	0	0	0	0	0	0	0	0.000925241	0	0.000196825	0	0	9.70309e-05	0	0	0.000321027	0
>SD_Bb-00291	0	0	0	0	0.000295727	0.000116333	0	0	0.00429969	0	0	0	0	0	0	0	0	0	0	0	0	0	0	0	0	0	0	0	0	0	0	0	0	0	0	0	0	0	0	0.000555144	0.00199437	0	0.000204311	0.00276808	0.000194062	0.000214869	0.0017077	0.000321027	0
>SD_Bb-00292	0.000552914	0.000980681	0.00578715	0.00149347	0.000369658	0.001047	0.000480615	0	0	0.000167799	9.90001e-05	0	0.00138968	0.000193686	0.00471571	0	0.000662076	0.000205318	0.00122662	0	0	0	0	0	0	0	0	0	0	0	0	0	0	0	0	0	0	0	0	0.000370096	0.000117316	0.000656082	0.00143018	0.000601757	0	0	0	0	0.000348189
>SD_Bb-00293	0.00176932	0.000980681	0.000294262	0	0.000517522	0.00232666	0.00112144	0.00386036	0.000214984	0.000755097	0.000792001	0.00162387	0	0.000193686	0	0.0014168	0	0	0.0033732	0	0.000118161	0	0.000414708	0.000233155	0	0.000138179	0	0.000298063	0.000195274	0.000115214	0	0	0.000692101	0	0.000340136	0	0.00023015	0	0	0.000370096	0	0	0.000102155	0.000361054	0	0	0.000142308	0	0.000174095
>SD_Bb-00294	0	0	0	0	0	0	0	0	0	0	0	0	0	0	0	0	0	0	0	0.000402512	0.000118161	0.000641437	0.000138236	0.00967592	0.00057323	0.000138179	0.000193013	0.000596125	4.88186e-05	0.000115214	0	0.00023722	0.000259538	0	0	0.00036483	0.000690449	0.000200864	0.000964055	0	0	0	0.000102155	0	0	0	0	0	0.000522284
>SD_Bb-00295	0.000884662	0.000294204	0	0	7.39317e-05	0.0133783	0.00176226	0.00469956	0.000107492	0.000671197	0.000594001	0.00111641	0.000572223	0.000484215	0.000673673	0.000386399	0	0.000102659	0.00183993	0	0	0	0.000138236	0.000174866	0	0	0	0	4.88186e-05	5.7607e-05	0	0	0.000519076	0	0.000680272	0	0	0.000100432	0	0	0	0	0	0	0	0	0	0.000321027	0.000174095
>SD_Bb-00296	0.000331748	0	0	0	0	0	0	0	0	0	0	0	0	0	0	0	0	0	0	0	0	0	0.000276472	0	0	0	0.000193013	0	0	0	0	0	8.65127e-05	0	0	0	0	0	0	0	0.000117316	0.000262433	0.00102155	0.000902636	0.00203765	0.00107434	0.000569233	0.00160514	0.00626741
>SD_Bb-00297	0.000110583	0	0.000294262	0.000622278	0.000221795	0.000116333	0	0	0.000107492	0.000335599	0.001287	0.000101492	0.000163492	0	0	0	0.000529661	0.000102659	0.000613309	0.000966028	0.000945291	0.000427625	0.000414708	0.000932618	0.000859845	0.000552715	0.000193013	0.000298063	0.00034173	0.000288035	0.000345662	0.00047444	0.000432563	0.00124649	0.000680272	0.000912076	0	0.00140605	0.000826332	0.000370096	0	0.000262433	0	0	0	0	0	0	0
>SD_Bb-00298	0	0	0	0	0	0	0.00064082	0	0	0	0.002178	0	0	0	0.000269469	0.0001288	0	0	0	0	0	0	0	0	0	0	0	0	0	0	0	0	0	0	0	0	0	0	0	0	0	0	0	0	0	0	0	0	0
>SD_Bb-00299	0	0	0	0	0	0	0	0.000671366	0.000322477	0	0	0	0.000163492	0	0	0	0	0	0	0.000966028	0.000945291	0.000427625	0	0.000291443	0	0.000414536	0	0	0.00102519	0.000633677	0	0	0.000346051	0	0	0.00109449	0.000460299	0.000200864	0.00068861	0	0	0	0	0	9.70309e-05	0	0	0	0
>SD_Bb-00300	0.000995245	0.000392272	9.80873e-05	0	0	0	0	0	0	0	0	0	0	0	0	0	0	0	0	0.000322009	0.000472646	0	0.000138236	0	0.00057323	0.000138179	0	0	0.000585823	0.000230428	0	0	8.65127e-05	0.000311624	0	0.000547246	0	0.000100432	0.000137722	0.000185048	0.000234632	6.56082e-05	0.000204311	0.000240703	0.00184359	0.000429738	0	0.000321027	0.00139276
>SD_Bb-00301	0	0.000196136	0	0.000124456	0.000739317	0	0	0	0.000429969	0	0	0	0.000572223	0	0	0	0	0	0	0.000161005	0	0	0.000552944	0.000291443	0	0.000829073	0.000772052	0	0.000195274	0.000460856	0.000345662	0	0.000432563	0.000623247	0.000340136	0.000547246	0	0.000602591	0	0.000555144	0.00105584	0.00124656	0.000408622	0.000962811	9.70309e-05	0.000429738	0.000426925	0.000321027	0.00121866
>SD_Bb-00302	0.000552914	0	0	0	0	0	0.000480615	0	0	0	0	0.000101492	0	0	0	0	0	0	0	0.000241507	0	0	0	0	0.000286615	0	0	0.000298063	0	5.7607e-05	0	0.00011861	0	0	0	0	0	0	0.000137722	0.000185048	0	0	0	0	0.000388123	0.029437	0	0.000321027	0
>SD_Bb-00303	0.000110583	0	0.00186366	0.00124456	0.000517522	0.000116333	0.00032041	0.00100705	0.000107492	0.000503398	9.90001e-05	0.000202984	0.000490477	0.0074569	0.00134735	0.0014168	0.00238347	0.00143722	0.000766636	0	0	0.000213812	0	0	0	0	0	0.000298063	4.88186e-05	5.7607e-05	0	0	0	0	0	0	0	0	0	0.000185048	0	0.000262433	0.000102155	0	0	0	0	0	0.000174095
>SD_Bb-00304	0.000221166	0	0	0	0	0	0	0	0	0	0	0	0.000245238	0	0	0	0	0	0	0.000644019	0.000708968	0.00149669	0.000691181	0.000816041	0.00143308	0.000138179	0.000965065	0.000298063	0.00205038	0.000518463	0.00103699	0.000830269	8.65127e-05	0.000623247	0	0.000547246	0	0.000803455	0.000275444	0	0	0	0	0	0	0.000214869	0	0.000321027	0
>SD_Bb-00305	0	0	0	0	0	0	0	0	0	0	0	0	0	0	0	0	0	0	0	0	0	0	0	0	0	0	0	0	0	0	0	0	0	0	0	0	0	0	0	0	0	0	0.000306466	0.000180527	9.70309e-05	0	0	0.000642055	0
>SD_Bb-00306	0.000331748	0.000294204	0	0.000124456	0.00118291	0.001396	0.000160205	0	0.0134365	0	9.90001e-05	0	0	0.000193686	0	0.000257599	0	0	0	0	0	0	0	0	0	0	0	0	0	0	0	0	0	0	0	0	0	0	0	0.00592154	0.000703895	0	0	0	0	0.00300817	0	0.000321027	0
>SD_Bb-00307	0.000221166	0	0.000392349	0	0	0	0.00032041	0	0	8.38997e-05	0	0	0.000163492	0	0.000269469	0	0	0	0.000153327	0.000322009	0.000590807	0.000213812	0.000138236	0	0	0.000138179	0.000193013	0.000298063	0.000146456	0.000460856	0	0.00035583	0.000346051	0.000311624	0.000340136	0.00036483	0.00023015	0.000301296	0.000275444	0	0	0	0	0	0	0	0	0	0
>SD_Bb-00308	0.00187991	0	0	0	0.00044359	0	0.00112144	0	0.000429969	0.000838997	0.001584	0.00771339	0.00040873	0	0.000538938	0.00180319	0	0	0.000306654	0	0	0	0	5.82886e-05	0	0	0	0	0.000244093	5.7607e-05	0	0	0	0	0	0	0	0.000100432	0	0	0	0	0	6.01757e-05	0	0	0.000142308	0.000321027	0.000696379
>SD_Bb-00309	0.000552914	0.00137295	0.00117705	0.000746733	0.000517522	0.001396	0.00064082	0.00335683	0.00107492	0.0010068	0.000495	0.000304476	0.0031881	0.000871586	0.000269469	0.001288	0.00185381	0	0.000459982	0	0	0	0	0	0	0	0	0	0	0	0	0	0	0	0	0	0	0	0	0.00148038	0	6.56082e-05	0.000102155	0.000120351	0.000194062	0.000214869	0	0	0.000696379
>SD_Bb-00310	0	0.000392272	0.000392349	0.00211574	0.000147863	0.000697999	0.000480615	0.000503525	0	8.38997e-05	0.000594001	0	0.000163492	0.00261476	0.00121261	0.0010304	0.000926907	0.00307977	0.000459982	0.000161005	0	0	0	5.82886e-05	0.000286615	0	0.000193013	0	0.000390549	5.7607e-05	0	0	8.65127e-05	0	0.000680272	0	0	0.000100432	0.000275444	0.000370096	0	0.000328041	0.000306466	6.01757e-05	0	0	0.000142308	0.000321027	0.000174095
>SD_Bb-00311	0.000331748	0	0	0	0	0	0	0	0	0	0	0	0	0	0	0	0	0	0	0	0	0	0	0	0	0	0	0	0	0.000115214	0	0	0	0	0	0	0	0	0	0	0	0	0	0	0	0	0	0	0
>SD_Bb-00312	0.000331748	0	0	0	0	0	0	0	0	0.000167799	0	0	0	0	0	0	0	0	0.000613309	0.000885526	0.00129978	0.000855249	0.00221178	0.00134064	0.000286615	0.000552715	0.0015441	0.00149031	0.000634642	0.00103693	0.00172831	0.00177915	0.00121118	0.00218136	0.00340136	0.00383072	0.0018412	0.000803455	0.000826332	0	0	0	0	0	0	0	0	0	0
>SD_Bb-00313	0.000663497	0	0	0	7.39317e-05	0	0.000160205	0	0.000107492	0	0	0.000304476	0	0	0	0	0	0	0	8.05023e-05	0	0.000213812	0.000138236	5.82886e-05	0	0.000414536	0	0	0.000244093	0.000172821	0	0.00023722	8.65127e-05	0.000623247	0	0	0	0	0.000550888	0	0	0	0	0	0	0.00300817	0	0	0
>SD_Bb-00314	0.000221166	0	0	0	0	0	0.000160205	0.000167842	0	0	0	0.000304476	0.000653969	0	0.000269469	0.0001288	0	0	0.00137994	0	0	0	0.000138236	5.82886e-05	0	0.00165815	0.000193013	0.000298063	0.000195274	0	0	0	0	0	0.000340136	0	0	0.000301296	0	0.000185048	0.000117316	0	0	0.000541581	0.000776247	0.000214869	0	0	0.000348189
>SD_Bb-00315	0	0	0	0	7.39317e-05	0	0	0	0	0	0.000198	0	0	0	0	0	0	0	0	0	0	0	0	0	0	0	0	0	0	0	0	0	0	0	0	0	0	0	0	0.000185048	0.0129047	0.000196825	0.000102155	0.000300879	0	0.000429738	0.000996158	0.000642055	0.000174095
>SD_Bb-00316	0	0	0	0	0	0	0	0	0	0	0	0	0	0	0	0	0	0	0.00122662	0.000805023	0.00082713	0.00128287	0.00193531	0.000524598	0.00057323	0.000276358	0.000579039	0.000596125	0.000146456	0.000288035	0.00103699	0.00142332	0.00164374	0.00155812	0.00272109	0.000729661	0.000920598	0.000200864	0.000275444	0	0	0	0	0	0	0	0	0	0
>SD_Bb-00317	0.000442331	0.000784544	9.80873e-05	0	0.000221795	0	0	0	0	0	0	0	0.000163492	0	0	0	0	0	0	0.000402512	0.000118161	0.000427625	0.000276472	0.000408021	0.000859845	0.000414536	0.000386026	0	0.000829916	0.000345642	0.00138265	0	8.65127e-05	0	0	0.000182415	0.00023015	0.000502159	0.00068861	0.000370096	0	0	0.00122587	0.00324949	9.70309e-05	0.000214869	0.000142308	0.000642055	0.000696379
>SD_Bb-00318	0	0	0	0	0	0	0	0	0	0	0	0	0	0	0	0	0	0	0	0	0	0	0	0	0	0	0	0	0	0	0	0	0	0	0	0	0	0	0	0	0	6.56082e-05	0	0	0.000291093	0	0.000142308	0.000321027	0.000174095
>SD_Bb-00319	0.000331748	0	0	0	0	0	0.00032041	0	0	0.000251699	0	0	0.000572223	0	0	0	0	0	0	0.00177105	0.000472646	0	0.000138236	0.00221497	0.00057323	0.000690894	0.000965065	0.000298063	0.000195274	0.000518463	0	0.000593049	0.000692101	0.000311624	0	0.000547246	0.000690449	0.000903887	0.00068861	0	0	0	0	0	0	0	0	0	0
>SD_Bb-00320	0.000331748	0	0	0	0	0	0.000801025	0	0	0	0	0	0	0	0	0	0	0	0	8.05023e-05	0	0	0	0	0	0.000967252	0	0	0.000146456	0.000115214	0	0.00011861	8.65127e-05	0	0	0	0	0.000200864	0.000137722	0	0	0	0	0	0.000388123	0.000214869	0	0	0
>SD_Bb-00321	0.000110583	0.0024517	0	0	0.000147863	0	0.0064082	0.00302115	0	0.000335599	0	0	0.00188016	0	0	0.000257599	0	0	0.000153327	8.05023e-05	0	0.000427625	0.000276472	0.000174866	0	0.000552715	0.000193013	0.000596125	0.000390549	0.000230428	0.000345662	0.00023722	0.000346051	0.000311624	0	0.00036483	0.000460299	0.000100432	0	0.000740192	0.000117316	0	0	0	0	0	0	0	0.00278552
>SD_Bb-00322	0	0	0	0	0	0	0	0	0	0	0	0	0	0	0	0	0	0	0	8.05023e-05	0.000118161	0.000855249	0.000967653	0.000699464	0.00143308	0.00276358	0.000965065	0	0.00117165	0.000115214	0.000345662	0.00035583	0	0.000311624	0.000340136	0	0.000920598	0.000401727	0.000137722	0.000185048	0	0	0	0	0	0	0	0	0
>SD_Bb-00323	0	0	0	0	0	0	0	0	0	0	0	0	0	0	0	0	0	0	0	0.0161005	0	0.000213812	0.000138236	5.82886e-05	0.000286615	0	0	0	0.000195274	0.000172821	0.000345662	0	0.000173025	0	0	0	0.00023015	0.000100432	0	0	0	0	0	0	0	0	0	0	0
>SD_Bb-00324	0	0	0	0	0	0	0	0	0	0	0	0	0	0	0	0	0	0	0	0	0	0	0	0	0	0	0	0	0	0	0	0	0	0	0	0	0	0	0	0.000185048	0	0	0	0	0.000194062	0	0	0.000321027	0.000522284
>SD_Bb-00325	0	0	0	0	0	0	0	0	0	0	0	0	0	0	0	0	0	0	0	0.000483014	0	0	0	0	0	0	0	0	0	0	0	0	0	0	0	0	0	0	0	0.000185048	0	0	0	6.01757e-05	0	0.000429738	0.00199232	0	0
>SD_Bb-00326	0	0	0	0	0	0	0	0	0	0	0	0	0.000163492	0	0	0	0	0	0	0	0.00118161	0	0.000552944	0.000816041	0.000286615	0.000276358	0.000579039	0.000596125	0.000634642	0.000345642	0	0.00035583	0.000605589	0.000311624	0	0.00109449	0.000690449	0.000602591	0.000137722	0	0	0	0	0	0	0	0	0	0
>SD_Bb-00327	0	0	9.80873e-05	0	0	0	0	0	0	0	0	0	0	0	0	0	0	0	0	0.000161005	0.000118161	0	0	0.000116577	0	0	0	0	0.000146456	0	0	0	0	0.000311624	0	0	0	0	0	0	0	0.000131216	0.000715088	0.000180527	0.000970309	0.000429738	0	0	0.000348189
>SD_Bb-00328	0	0	0	0	0	0	0	0	0	0	0	0	8.17461e-05	0	0	0	0	0	0.000153327	0.000805023	0.00118161	0.00149669	0.00124412	0.00116577	0.000859845	0.000967252	0.00115808	0.00149031	0.000244093	0.000921712	0.000691324	0.00142332	0.000951639	0.000623247	0.00204082	0.00182415	0.0018412	0.00140605	0.00137722	0	0	0	0	0	0	0	0	0	0
>SD_Bb-00329	0	0	0	0	0	0	0	0	0	0	0	0	0	0	0	0	0	0	0	0.000644019	0.000472646	0	0.0015206	0	0	0.000138179	0	0	0.000244093	0.000403249	0.00138265	0	0.00233584	0.000623247	0.000340136	0	0.000460299	0	0.00110178	0	0	0	0	0	0	0	0	0	0
>SD_Bb-00330	0.0120535	0	0	0	0	0	0.00032041	0	0	0	0	0	0	0.000581058	0.000134735	0	0	0	0	8.05023e-05	0	0	0.000138236	5.82886e-05	0	0	0.000193013	0.000596125	4.88186e-05	0.000288035	0.000691324	0.00035583	0	0.000311624	0.000340136	0.00036483	0	0.000200864	0	0	0	6.56082e-05	0.000102155	0	0.00116437	0	0	0	0
>SD_Bb-00331	0.000110583	0.00117682	0.000784698	0	0	0	0	0	0.000107492	0.000335599	0	0	0.00138968	0	0	0	0	0.000102659	0	0	0	0	0	0	0	0	0	0	0	0	0	0	0	0	0	0	0	0	0	0	0.000117316	0	0.00194095	0.000240703	0.0144576	0	0	0	0
>SD_Bb-00332	0.000663497	9.80681e-05	0.000686611	0.000248911	0.000813249	0.00127966	0.00064082	0.000503525	0	0.000838997	0.000495	0.00101492	0.0010627	0.000484215	0.00377257	0.0014168	0.000132415	0.000205318	0.00475314	0.000402512	0.000118161	0	0.000138236	5.82886e-05	0	0	0.000193013	0.000298063	4.88186e-05	0.000172821	0	0.00023722	0	0	0	0.00036483	0.00023015	0	0.000413166	0	0	0.000196825	0	0	9.70309e-05	0	0	0	0.000348189
>SD_Bb-00333	0.000331748	0	0.000392349	0.000124456	7.39317e-05	0.000116333	0.00208267	0.000167842	0.00236483	0.000419498	9.90001e-05	0.000101492	0.000163492	0.000290529	0.000269469	0.001288	0.000926907	0.000513294	0.000919963	0.000322009	0.000236323	0.000213812	0	0.000524598	0	0.000414536	0.00115808	0.000596125	0.000878735	0.000230428	0.000691324	0.00011861	8.65127e-05	0	0	0.00036483	0.000460299	0.000903887	0.00110178	0	0	0	0	0	0	0	0	0	0
>SD_Bb-00334	0	0	0	0	0	0	0	0	0	0	0	0	0	0	0	0	0	0	0	0.000483014	0.00106345	0.000213812	0.00110589	0.000466309	0	0.000276358	0.000772052	0.000894188	0.000634642	0.000518463	0	0.00011861	0.000346051	0.000623247	0	0.000547246	0.000460299	0.000401727	0.000550888	0	0	0	0	0	9.70309e-05	0	0	0	0
>SD_Bb-00335	0.000331748	0	0	0	0	0	0.00112144	0	0.000107492	0.000167799	0.000198	0	0	0	0.000404204	0	0	0	0	0.000322009	0	0.000427625	0.000138236	0.000233155	0	0.00124361	0.000193013	0	0.000439367	5.7607e-05	0.000345662	0	8.65127e-05	0	0	0.00036483	0	0.00100432	0.000137722	0	0	0	0	6.01757e-05	0.000388123	0.000859476	0	0.00256822	0.00121866
>SD_Bb-00336	0.000331748	0.000196136	0	0	0.000369658	0.000581666	0.000480615	0.000503525	0.00096743	8.38997e-05	0.000792001	0.00050746	0	0	0	0.001288	0.000132415	0	0.000613309	0	0	0	0	0	0	0	0	0	0	0	0	0	0	0	0	0	0	0	0	0.00185048	0.000586579	6.56082e-05	0.000408622	0.00156457	9.70309e-05	0.000214869	0.000853849	0	0.00121866
>SD_Bb-00337	0	0	0	0	0	0	0	0	0	0	0	0	0	0	0	0	0	0	0	0	0	0	0	0	0	0	0	0	0	0	0	0	0	0	0	0	0	0	0	0.000185048	0.00328484	0	0.000102155	0	0	0.0034379	0.000996158	0.000321027	0.000174095
>SD_Bb-00338	0.000663497	0.000392272	0	0	7.39317e-05	0.000581666	0	0.00184626	0.00107492	0.0010907	0	0.00213133	0.00588572	0	0	0.00463679	0.00516419	0	0.000153327	0	0	0	0	0	0	0	0	0	0	0	0	0	0	0	0	0	0	0	0	0	0	0	0	0	0	0	0	0	0
>SD_Bb-00339	0	0	0	0	0	0	0	0	0	0	0	0	0	0	0	0	0	0	0	0.00104653	0.003663	0.000427625	0.000414708	0.000174866	0	0	0.00115808	0.000894188	0.000390549	0.00178582	0.000691324	0.000593049	0.000259538	0	0.000340136	0.00109449	0.00115075	0.000502159	0.000964055	0	0	0	0	0	0.000291093	0	0	0.000321027	0
>SD_Bb-00340	0.00121641	0	0	0	0	0	0.00096123	0	0	0	0	0	0.000163492	0	0	0	0	0	0.000613309	0.000241507	0	0.000427625	0.000552944	0.000408021	0.000286615	0.000552715	0.000193013	0.000596125	0.000976372	0.000518463	0.000345662	0.00106749	8.65127e-05	0.000311624	0	0.000182415	0	0.00110475	0.000137722	0	0	0	0	0	0	0	0	0	0
>SD_Bb-00341	0.000884662	0	0	0	0	0	0	0	0	0	0	0	0	0	0	0	0	0	0.000306654	0.000161005	0.000118161	0	0.000138236	0.000524598	0.000286615	0.000138179	0.000386026	0.000298063	0.00234329	0.000691284	0	0.00047444	0.000259538	0.000623247	0.000340136	0	0.00023015	0.000602591	0.000413166	0	0	0	0	0	0	0	0	0	0
>SD_Bb-00342	0.00154816	0	0	0	0	0	0	0	0	0	0	0	0	0	0	0	0	0	0	0.000885526	0.000590807	0.000427625	0.000552944	0.000408021	0.00114646	0.000414536	0	0.000596125	0.00122046	0.000115214	0.000345662	0	0.00103815	0	0	0	0.00023015	0.00100432	0	0	0	0	0	0	0	0	0	0	0
>SD_Bb-00343	0.000110583	9.80681e-05	0.000490436	0.000124456	0	0.000116333	0	0	0.000429969	0	0	0.000101492	0	0.00397056	0	0.00231839	0.00331038	0.0116005	0	0	0	0	0	0	0	0	0	0	0	0	0	0	0	0	0	0	0	0	0	0.000185048	0	0	0	0	0	0.000429738	0	0	0
>SD_Bb-00344	0	0	0	0	0	0	0	0	0	0	0	0	0	0	0	0	0	0	0	0.000724521	0.000236323	0.000641437	0.000276472	0.000408021	0.00171969	0.000414536	0.000193013	0	0.00102519	0.000288035	0.000345662	0.00166054	0.000173025	0	0.000340136	0.00036483	0.000690449	0.00180777	0.000275444	0	0	0	0.000102155	0	0	0	0	0	0
>SD_Bb-00345	0	0	0	0	7.39317e-05	0	0	0	0.000214984	0	0	0	0	0	0	0	0	0	0	0.000161005	0.000354484	0.000213812	0.000414708	0.000116577	0.00057323	0	0	0	0.00331966	0.000230428	0	0	0.000519076	0.000311624	0	0	0	0.00130561	0.000550888	0	0	0	0	0	0	0	0	0	0
>SD_Bb-00346	0.000221166	0	0	0	0	0.000581666	0.00160205	0.000839208	0.000107492	0.000335599	0	0.00395819	0.000817461	0.000871586	0	0.000386399	0.000264831	0	0.000613309	0	0.000236323	0	0	0	0	0	0	0	0	0.000460856	0	0.00011861	0	0	0	0.000182415	0.000690449	0.000100432	0.000275444	0	0	0	0	0	0	0	0	0	0.000174095
>SD_Bb-00347	0	0.000784544	0.000980873	0.000497822	0.000591453	0	0.00032041	0.000167842	0	0	0.00198	0.000101492	0.000490477	0.00145264	0.00107788	0.000386399	0.000132415	0.00153988	0.000459982	0.000241507	0.000118161	0	0.000138236	0.000233155	0	0	0	0	0	0.000172821	0.000345662	0.00035583	0.000346051	0	0.00170068	0.000182415	0.00023015	0.000200864	0.000137722	0	0	0.000196825	0	0	0	0	0.000142308	0	0
>SD_Bb-00348	0	0	0	0	0	0	0	0	0	0	0	0.000101492	8.17461e-05	0	0	0	0	0	0	8.05023e-05	0.000236323	0.00128287	0.000138236	0.00134064	0.000859845	0	0.000965065	0	9.76372e-05	0.000518463	0.000691324	0.000593049	0.000173025	0.000311624	0.00102041	0.000547246	0.00023015	0.00200864	0.00110178	0	0	0	0	0	0.00135843	0	0	0	0.000174095
>SD_Bb-00349	0	0	0	0	0	0	0	0	0	0	0	0	0	0	0	0	0	0	0	0.00225407	0.00189058	0	0.00124412	0	0	0.000276358	0	0	0.000634642	0.000115214	0	0	0.000346051	0	0	0	0	0.000301296	0	0	0	0	0	0.00108316	9.70309e-05	0	0	0	0
>SD_Bb-00350	0	0	0	0	0	0	0	0	0	0	0	0	0	0	0	0	0	0	0	0.000483014	0.00141794	0.000641437	0.00262649	0.000291443	0.000286615	0.00151997	0.000579039	0	0.000244093	0.000633677	0.000691324	0.000711659	0.000605589	0.00249299	0.000340136	0.00164174	0.00023015	0.000301296	0.00151494	0	0	0	0	0	0	0	0	0	0
>SD_Bb-00351	0	0	0	0	0	0	0	0	0	0	0	0	0	0	0	0	0	0	0	8.05023e-05	0.000236323	0	0	0.000174866	0.000286615	0	0	0	9.76372e-05	5.7607e-05	0	0.00011861	0	0	0	0	0	0	0.000137722	0	0	0	0.000102155	0.000962811	0.000679216	0.000429738	0.000142308	0.000642055	0
>SD_Bb-00352	0.000774079	0.000686476	0	0	0.00088718	0	0.00176226	0.000167842	0.000429969	8.38997e-05	0.000396	0.000101492	0.00040873	0	0	0.0001288	0	0	0	0	0	0.000213812	0	0	0	0	0.000193013	0.000298063	4.88186e-05	0.000172821	0	0	8.65127e-05	0.000311624	0	0	0	0.000602591	0.000550888	0.00222058	0.000234632	0	0	6.01757e-05	9.70309e-05	0.000429738	0	0.000321027	0
>SD_Bb-00353	0	0	0	0	0	0	0	0	0	0.000167799	0	0	0.00138968	0	0	0	0.000264831	0	0	0.000241507	0	0.0017105	0.000552944	5.82886e-05	0	0	0.000386026	0	0.000146456	0.000288035	0.000345662	0.00047444	0.000519076	0.000311624	0	0.000182415	0.000460299	0.000301296	0.000137722	0	0	0	0	0	9.70309e-05	0	0	0	0
>SD_Bb-00354	0	0	0	0	0	0	0.00032041	0	0	0	0	0	0	0	0	0	0	0	0	0.000241507	0.00212691	0.000427625	0.000829417	0.000524598	0	0.000414536	0.00115808	0.000596125	0.00126928	0.000230428	0.000691324	0.00023722	0.000346051	0	0	0.00036483	0	0.000703023	0.000964055	0	0	0	0	0	9.70309e-05	0	0	0	0
>SD_Bb-00355	0	0	0	0	0	0	0	0	0	0	0	0	0	0	0	0	0	0	0	0.00193206	0.00082713	0	0.000552944	0.000174866	0.00143308	0.000276358	0.000386026	0	0.00200156	5.7607e-05	0	0.00011861	0	0	0	0.000182415	0.000690449	0.000200864	0.000137722	0	0	0	0.000102155	0	0	0	0	0	0.000696379
>SD_Bb-00356	0.00143758	0.000196136	0	0	0	0	0.00240308	0.00117489	0	0.000419498	0	0	0.00040873	0	0	0	0	0	0.00582643	0.000241507	0.000236323	0.000641437	0.000691181	0.000582886	0	0.000276358	0.000386026	0.000596125	0.000390549	0.000403249	0.000691324	0.00023722	0.000865127	0.000623247	0	0.00036483	0.000460299	0.000301296	0.000275444	0	0	0	0	0	0	0	0	0	0
>SD_Bb-00357	0	0	9.80873e-05	0	0	0	0	0	0	0	0	0	8.17461e-05	0	0	0	0	0	0	0	0	0	0	0	0	0	0	0	0	0	0	0	0	0	0	0	0	0	0	0.000555144	0	0.0124656	0.000102155	0	0	0	0	0	0
>SD_Bb-00358	0.000221166	0	0.000882786	0.000622278	0	0.000116333	0	0	0.000322477	0	9.90001e-05	0.000101492	0.000490477	0	0.000538938	0	0	0	0.00107329	0	0	0	0	0	0	0	0	0	0	0	0	0	0	0	0	0	0	0	0	0.000740192	0.000469263	0.00072169	0.000204311	0.000180527	9.70309e-05	0.00558659	0	0	0.00104457
>SD_Bb-00359	0.000331748	0.0092184	0	0	0	0	0	0	0	0.00385938	0	0	0	0	0	0.0010304	0	0	0.000153327	0	0	0	0	0	0	0	0	0	0	0	0	0	0	0	0	0	0.00023015	0	0	0.000185048	0.00152511	0.000590474	0	6.01757e-05	9.70309e-05	0	0.000142308	0.000321027	0
>SD_Bb-00360	0	0	0	0	0	0	0	0	0	0	0	0	0	0	0	0	0	0	0	0.000161005	0.000118161	0.00149669	0.000552944	0.000641175	0.00171969	0.000138179	0.000386026	0.000596125	0.00165983	0.000460856	0	0.00011861	8.65127e-05	0.000311624	0	0.000182415	0.00023015	0.000200864	0.000413166	0	0	0	0	0	0.000194062	0	0	0	0
>SD_Bb-00361	0.000884662	0	0	0	0	0	0	0	0	8.38997e-05	0	0	0.000163492	0	0	0	0.000264831	0	0	0.000805023	0.000354484	0	0.000276472	0.000990907	0	0.000414536	0.00135109	0.000596125	0.000390549	0.000864105	0.00138265	0.00023722	0.000432563	0.000311624	0	0.00036483	0.00023015	0.000502159	0.00137722	0	0	0	0	0	0	0	0	0	0
>SD_Bb-00362	0	0	0	0	0	0	0	0	0	0	0	0	0	0	0	0	0	0	0	0	0	0	0	5.82886e-05	0	0.000276358	0.000386026	0	0.000244093	0	0	0.00023722	0	0	0	0	0	0.000100432	0	0	0	0.000131216	0.00132802	0.00042123	0.000388123	0	0.000284616	0	0.000174095
>SD_Bb-00363	0.000110583	9.80681e-05	0	0	0.000147863	0	0	0.000167842	0.00634204	0.000838997	0.000297	0	0	0	0	0.000257599	0	0.000718612	0	0	0	0	0	0	0	0	0	0	0	0	0	0	0	0	0	0	0	0	0	0.00111029	0.000117316	6.56082e-05	0.000102155	0.000240703	9.70309e-05	0.0156854	0.000142308	0.000642055	0
>SD_Bb-00364	0	0	0	0	0	0	0.000160205	0	0	0.000251699	0	0	8.17461e-05	0	0	0	0	0	0.000153327	0.00136854	0.000472646	0.000641437	0.000138236	0.000408021	0	0.000276358	0.000193013	0.000596125	0.000244093	0.000864105	0.000691324	0.00047444	0.000519076	0	0	0.00036483	0.000690449	0	0.00068861	0	0	0	0	0	0	0	0	0	0
>SD_Bb-00365	0.000221166	0	0	0.000124456	0	0	0.000480615	0.00151057	0	0.000251699	0	0	0.0010627	0.000387372	0	0	0	0.000205318	0.000766636	0.000483014	0.00082713	0	0.000138236	0.000174866	0.000286615	0.000414536	0.000579039	0.000894188	0.00034173	0.000172821	0.000345662	0	0.000432563	0	0	0.000182415	0	0.000502159	0.000137722	0	0	6.56082e-05	0	0	9.70309e-05	0	0	0	0
>SD_Bb-00366	0.000221166	0.000392272	0.000294262	0.000373367	0	0.000232666	0	0.000503525	0	0	0.000693001	0.000304476	0.00040873	0.0006779	0.000134735	0.000515198	0	0.000513294	0.000613309	0.000563516	0.000590807	0.000427625	0.000552944	0.000233155	0	0.000552715	0.000386026	0.000596125	0.00117165	0.000345642	0	0.00047444	0.000432563	0	0.000340136	0.00036483	0.000690449	0.000200864	0.000275444	0	0	0	0	0	0.000291093	0	0	0	0.000174095
>SD_Bb-00367	0.000221166	0	0.000882786	0.00136901	0.000813249	0.000232666	0.00112144	0.000335683	0	0.000335599	0.001287	0.000202984	0.000163492	0.000387372	0	0.000257599	0.000926907	0	0.0033732	8.05023e-05	0	0	0.000138236	0.000116577	0.000286615	0	0.000386026	0	0	0	0	0	0	0	0	0	0	0	0.000137722	0.000185048	0	0	0	0	0	0	0	0	0
>SD_Bb-00368	0.000663497	0	0.000294262	0	7.39317e-05	0.000116333	0	0.000167842	0	0.000419498	0.000198	0	0.000572223	0	0.000134735	0	0.000132415	0.000718612	0.000459982	0.00128804	0.00118161	0.000427625	0.00179707	0.000816041	0.000286615	0.000690894	0.000579039	0.00149031	0.000195274	0.00120975	0.00103699	0.00142332	0.000692101	0.00124649	0.00136054	0.00200657	0.000920598	0.000602591	0.0012395	0	0	0	0	0	0	0	0	0	0
>SD_Bb-00369	0	9.80681e-05	0	0.000248911	0.000221795	0.000232666	0	0	0.0013974	0.000922896	0.000198	0	0	0.000193686	0	0	0	0	0	0	0	0	0	0	0	0	0	0	0	0	0	0	0	0	0	0	0	0	0	0.000185048	0.00117316	0.00104973	0	0.000601757	9.70309e-05	0.00923936	0.00128077	0.000321027	0.000174095
>SD_Bb-00370	0	0	0	0	0	0	0	0	0	0	0	0	0	0	0	0	0	0	0	0.000483014	0.00129978	0.000427625	0.000967653	0.000291443	0	0.000276358	0.000579039	0.000298063	0.000146456	0.000691284	0.000345662	0.00023722	0.00147072	0.000934871	0.000340136	0.000729661	0.000690449	0.000602591	0.000964055	0	0	0	0	0	0	0	0	0	0
>SD_Bb-00371	0.000221166	0	0	0	0	0	0	0	0	0	0	0	0	0	0	0	0	0	0	0.000241507	0.000354484	0.000213812	0.000138236	5.82886e-05	0.00171969	0.000138179	0	0.000894188	0.00161101	0.000460856	0	0.00011861	8.65127e-05	0.000623247	0	0	0.000460299	0.000602591	0.000275444	0	0	0	0	0	0	0	0	0	0
>SD_Bb-00372	0.00143758	0	0	0	0.000147863	0	0.000160205	0	0.000322477	0.000251699	9.90001e-05	0	0	9.68429e-05	0	0	0	0	0	8.05023e-05	0	0	0.000276472	0.000349732	0	0	0.000193013	0.000298063	0.000146456	5.7607e-05	0	0.00011861	0.000173025	0	0.000680272	0.000182415	0.00023015	0.000301296	0	0.000185048	0	0.000393649	0.000102155	0	0.000873278	0	0	0.000642055	0
>SD_Bb-00373	0.000995245	9.80681e-05	0	0	0.00221795	0	0.00240308	0	0.0013974	0.000335599	9.90001e-05	0.00172536	0.00040873	0	0	0.000772798	0.00158898	0.000102659	0.00122662	0	0	0.000641437	0	0.000408021	0	0.000414536	0.000193013	0.000298063	0.000439367	0.000115214	0.000345662	0.000593049	0.000259538	0	0.000340136	0	0	0.000200864	0.000137722	0.000370096	0	0	0.000204311	0	0.000582185	0	0	0.000321027	0
>SD_Bb-00374	0	9.80681e-05	9.80873e-05	0	0	0.00558399	0.000480615	0	0.000107492	0	0	0	0	0	0.000134735	0.000257599	0	0	0	0.000805023	0.00141794	0.000427625	0.000967653	0.000524598	0	0.000276358	0	0.000298063	0.000390549	0.000979319	0.000691324	0.00035583	0.000259538	0.000934871	0.00102041	0.00109449	0.000690449	0.000200864	0.000275444	0	0	0	0	0	0	0	0	0	0
>SD_Bb-00375	0	0	0.00313879	0.0136901	0	0	0.000480615	0	0	8.38997e-05	0	0.000101492	8.17461e-05	0	0.000673673	0	0	0.00266913	0	0	0	0	0	0	0	0	0	0	0	0	0	0	0	0	0	0	0	0	0	0	0	0	0	6.01757e-05	0.000291093	0	0	0	0
>SD_Bb-00376	0.000331748	0	0	0	0	0	0	0	0	0	0	0	0	0	0	0	0	0	0	0.000563516	0.000472646	0.000213812	0	0.000291443	0	0.000276358	0.000386026	0.000298063	0.00141574	5.7607e-05	0.000345662	0.00011861	0.000259538	0	0.000340136	0.000547246	0.00023015	0.000301296	0.000137722	0	0	0	0	0	0	0	0	0	0
>SD_Bb-00377	0.000221166	0	0.000490436	0.000248911	0.00236581	0.00232666	0.00064082	0	0.000214984	8.38997e-05	0	0.0013194	0.000899207	0.000968429	0	0.000257599	0.000397246	0	0	0.000161005	0.000118161	0.000427625	0	5.82886e-05	0.000286615	0	0.000193013	0	0.0013181	0	0	0.00011861	0	0.000311624	0	0	0	0.000200864	0	0.000925241	0.000351947	6.56082e-05	0.000204311	0.000361054	9.70309e-05	0.000214869	0	0	0.000522284
>SD_Bb-00378	0.000110583	0	0	0	7.39317e-05	0	0	0	0.000537461	0	0	0	0	0	0	0	0	0	0.000306654	0.000322009	0.000236323	0.000641437	0.000414708	0.000524598	0.00057323	0	0.000386026	0.00178838	0.00244093	0.000230428	0.000345662	0.00011861	0.000259538	0.000311624	0	0.00036483	0.00023015	0.000803455	0.000137722	0	0.000351947	0	0.000204311	0.000240703	9.70309e-05	0.000214869	0.000142308	0.000321027	0
>SD_Bb-00379	0.000110583	0	0	0	0.000147863	0	0	0	0.0138665	0	0	0	0	0	0	0.000386399	0.00794492	0	0	0	0	0	0	0	0	0	0	0	0	0	0	0	0	0	0	0	0	0	0	0	0	0	0	0	0	0	0	0	0
>SD_Bb-00380	0	0	0	0	0	0	0	0	0	0	0	0	0	0	0	0	0	0	0	0.000322009	0	0	0.000276472	0	0	0.000829073	0.000386026	0.000894188	0.000878735	0.000172821	0	0.00011861	0.000173025	0	0	0.000182415	0	0.000100432	0	0	0	0	0	0	0	0.000214869	0	0	0.000174095
>SD_Bb-00381	0	0.000196136	0.000490436	0	0.000221795	0	0	0.000503525	0	0	0.000396	0.000405968	8.17461e-05	9.68429e-05	0	0.000515198	0.00264831	0	0	0	0.000118161	0	0	0.000174866	0	0	0	0.000298063	0.000195274	0	0	0	8.65127e-05	0	0	0	0	0	0	0.000185048	0.000117316	6.56082e-05	0	0.000120351	0.000679216	0.000214869	0	0	0.000348189
>SD_Bb-00382	0.000110583	0	0	0	0.000221795	0	0	0.000503525	0.00376223	0.000335599	0.000594001	0.000101492	0.00040873	0	0.000269469	0.000386399	0	0	0.000153327	8.05023e-05	0.000590807	0.000427625	0	0.000174866	0.000286615	0.000276358	0	0	0.000537004	0.000115214	0	0	8.65127e-05	0.000934871	0	0	0	0.000200864	0.000137722	0	0	0	0	0	9.70309e-05	0.00128921	0	0	0.000348189
>SD_Bb-00383	0	0	0	0	0	0	0	0	0	0	0	0	0	0	0	0	0	0	0	0.000322009	0.000118161	0	0.000552944	0.000641175	0.003726	0.000138179	0.000772052	0.00119225	0.00136692	0.000345642	0	0.00367691	0.000605589	0	0	0.000729661	0	0.000200864	0.000137722	0	0	0	0	0	0	0	0	0	0
>SD_Bb-00384	0.000442331	9.80681e-05	0	0.000124456	0.000147863	0	0.00064082	0	0	0	0	0	0.000163492	9.68429e-05	0.000134735	0.000257599	0	0	0.000766636	0.000805023	0.000472646	0.000855249	0.000691181	0.000466309	0	0.000276358	0	0.000894188	0.000537004	0.000288035	0.000345662	0.000593049	0.000346051	0.00124649	0.000340136	0.000729661	0.00023015	0.000401727	0.000137722	0	0	0.000196825	0.000204311	0	0	0	0	0	0
>SD_Bb-00385	0.000552914	0	0	0	7.39317e-05	0.000116333	0.00032041	0	0.013544	0.000419498	0	0	0	0	0	0	0	0	0	8.05023e-05	0.000472646	0	0	0	0.000286615	0.000138179	0.000193013	0	9.76372e-05	0.000172821	0	0	8.65127e-05	0	0.000340136	0.000182415	0	0	0	0	0	0	0	0	0.000194062	0	0	0	0
>SD_Bb-00386	0.000221166	0.000196136	0	0.000248911	0.000369658	0.000116333	0	0	0.000107492	0	0	0.000101492	0.000735715	0.000484215	0.000404204	0.0010304	0.000264831	0.000513294	0	0	0	0.000213812	0	5.82886e-05	0	0	0	0	4.88186e-05	0	0	0	0	0.000311624	0.000340136	0	0.00023015	0	0	0	0	0	0.000102155	6.01757e-05	0	0.000214869	0	0.000321027	0
>SD_Bb-00387	0	0	0	0	0	0	0	0	0.000537461	0	0	0	0	0	0	0	0	0	0	0.000241507	0.000708968	0.000855249	0.000276472	0.000466309	0.000286615	0.000414536	0.000965065	0	0.00136692	0.000115214	0	0.00023722	0.000259538	0.000311624	0	0.000547246	0.00023015	0.000502159	0.000550888	0	0	0	0	0	0.000679216	0	0	0.000321027	0.000348189
>SD_Bb-00388	0.000552914	0	0.00107896	0	0	0.001396	0.00096123	0.000335683	0	0.000419498	0	0	0.0021254	0.000968429	0.00107788	0.000257599	0	0.00256647	0.00689972	8.05023e-05	0.000118161	0.000213812	0	5.82886e-05	0.000286615	0.000138179	0.000193013	0	4.88186e-05	0.000288035	0	0	0.000259538	0	0	0	0	0	0.000137722	0	0	0	0	0	0	0	0	0	0
>SD_Bb-00389	0	0	0	0	0	0	0	0	0	0	0	0	0	0	0	0	0	0	0	0.000161005	0	0	0	0.000233155	0.000859845	0.000967252	0.000193013	0.000894188	0.000292912	0.000403249	0	0.00035583	0	0	0	0.000547246	0	0.000803455	0.000137722	0	0	0	0	0	0	0	0	0.000321027	0.000348189
>SD_Bb-00390	0.00165874	0.000784544	0.000490436	0.000248911	7.39317e-05	0.002094	0.000480615	0.000503525	0.000859938	0.000335599	0.001089	0.000202984	0.000163492	0	0.000134735	0.000386399	0.000132415	0.000205318	0	0.000563516	0.000472646	0	0.000276472	0.000233155	0	0	0	0.000596125	4.88186e-05	0.000403249	0.000345662	0.00047444	0.000259538	0	0	0.000182415	0	0	0.000137722	0	0	0	0	6.01757e-05	0.000194062	0	0	0	0
>SD_Bb-00391	0	0	0	0	0	0	0	0	0.000214984	0.000167799	0	0	0.000817461	0	0	0	0	0	0	8.05023e-05	0	0.000427625	0	0.000116577	0	0.000138179	0	0.000298063	0.000244093	0.000115214	0	0.00011861	0	0	0	0.000182415	0	0.000602591	0.000275444	0	0	0	0	0	9.70309e-05	0	0	0	0
>SD_Bb-00392	0.000774079	0	0	0	0.000147863	0	0	0	0	0	0	0	0	0	0	0	0	0	0	0.000644019	0.000708968	0.00128287	0.000414708	0.000582886	0.00057323	0.000552715	0.000579039	0.000298063	0.00034173	0.000115214	0	0.00047444	0.000259538	0.000623247	0.000340136	0.000547246	0.00023015	0.00100432	0.00275444	0.000370096	0.000234632	6.56082e-05	0.000306466	0.000120351	9.70309e-05	0	0	0	0.00922702
>SD_Bb-00393	0	0	0.000196175	0	0.000221795	0	0	0	0	0	0.000495	0	8.17461e-05	0	0	0	0	0	0	0.000483014	0.000118161	0.000641437	0.000414708	5.82886e-05	0	0.000414536	0.000193013	0.00119225	0.00576059	0.000115214	0.000345662	0.00035583	0.000605589	0.000311624	0	0	0.000460299	0.000200864	0.000137722	0	0	0	0	0	0	0	0	0	0
>SD_Bb-00394	0.000552914	9.80681e-05	0.000784698	0	0.000739317	0.000581666	0.000160205	0.000335683	0	8.38997e-05	0.000198	0	0.0021254	0.00445477	0.000538938	0.001288	0.000794492	0.000718612	0.00459982	0	0	0	0	0	0	0	0	0	0	0	0	0	0	0	0	0	0	0	0	0	0	0	0	0	0	0	0	0	0
>SD_Bb-00395	0	0	0	0	0	0	0	0	0	0	0	0	0	0	0	0	0	0	0	0.000483014	0.000945291	0.000641437	0.00124412	5.82886e-05	0	0.000552715	0	0.000298063	0.000146456	0.00178582	0	0.00023722	0	0	0.000680272	0.000912076	0.00023015	0.000200864	0.000550888	0	0	0	0	0	0	0	0	0	0
>SD_Bb-00396	0.000552914	0	9.80873e-05	0.000497822	0.00044359	0	0.00128164	0	0.00354724	0	0	0	0.0040873	0	0	0	0	0	0.00689972	0	0.000236323	0.000213812	0	0	0	0	0	0	9.76372e-05	0	0	0	0	0	0	0	0	0	0	0	0	0	0	0	0	0	0	0	0
>SD_Bb-00397	0.000663497	0	0	0	0	0	0	0	0	0	0	0	0	0	0	0	0	0	0	0.000322009	0.000118161	0	0.000414708	5.82886e-05	0.000859845	0	0	0	0.00234329	0.000172821	0	0.00035583	0	0	0	0.000182415	0	0.00140605	0	0	0	0	0	0	0.000970309	0	0	0	0
>SD_Bb-00398	0	0	0	0	0	0	0.000160205	0	0	0	0	0	0.000163492	0	0	0	0	0	0.000153327	0.000161005	0.000590807	0	0.000552944	0.000291443	0	0.000552715	0.000772052	0.000596125	0.00068346	0.000230428	0	0.00011861	0.000692101	0.000311624	0.000340136	0.000912076	0.00023015	0.000200864	0.000413166	0	0	0	0	0	0	0	0	0	0
>SD_Bb-00399	0.000442331	9.80681e-05	0.000686611	0.000622278	0.000147863	0	0.00032041	0.000167842	0.000859938	0.00151019	0.000990001	0.000710444	0.00416905	0.000193686	0.000269469	0.0014168	0.0043697	0.00184786	0.000153327	0	0	0	0	0	0	0	0	0	0	0	0	0	0	0	0	0	0	0	0	0	0	0	0	0	0	0.000429738	0	0	0
>SD_Bb-00400	0	0.000980681	0	0	0.000147863	0	0	0	0.00945931	0	0	0	0	0	0	0	0	0	0	0	0	0	0	0	0	0	0	0	0	0	0	0.00011861	0	0	0	0	0	0	0	0.000555144	0.000821211	0	0.000204311	0.000120351	9.70309e-05	0.000859476	0.000142308	0	0.000870474
>SD_Bb-00401	0.000442331	9.80681e-05	0	0	0	0	0	0	0	0	0	0	8.17461e-05	0	0	0	0	0	0	0.000402512	0.000118161	0	0.000276472	0	0.000286615	0.000967252	0.000193013	0.000596125	0.00156219	0.000115214	0.000345662	0	0.000778614	0.000311624	0.000340136	0	0	0.000200864	0.000550888	0	0	0	0	0	0.000291093	0	0	0	0
>SD_Bb-00402	0.00210107	0	0	0	0	0	0.00336431	0	0.000752445	0	0	0	0.000653969	0	0	0	0	0	0	0	0.000118161	0	0	0	0	0	0	0	9.76372e-05	5.7607e-05	0	0	0	0	0	0	0	0	0	0	0	0	0	0	0	0	0	0	0
>SD_Bb-00403	0	0	0	0	0	0	0	0	0	0	0	0	0	0	0	0	0	0	0	0	0	0	0	0	0	0	0	0	0	0	0	0	0	0	0	0	0	0	0	0.000555144	0.00351947	0.00236189	0.00265604	0.00204597	0.000291093	0.000214869	0.00241924	0.00128411	0.000522284
>SD_Bb-00404	0.000110583	0	0	0	0	0	0.000160205	0	0.000322477	0	0	0.000202984	8.17461e-05	0	0	0.0001288	0	0	0.000459982	0.000483014	0.00177242	0.000855249	0.000691181	0.000699464	0.000286615	0.000414536	0.000579039	0.000596125	0.000488186	0.00138257	0.000345662	0.000830269	0.00103815	0.000934871	0.000680272	0.000547246	0.00161105	0.000401727	0.000550888	0	0	0	0	0	0	0	0	0	0
>SD_Bb-00405	0	0	0	0	0	0	0	0	0	0	0	0	0	0	0	0	0	0	0	0.000644019	0.000472646	0.00106906	0.000552944	0.000349732	0.00114646	0.000829073	0.000772052	0	0.00112283	0.000288035	0.000691324	0.00011861	0.000259538	0.000934871	0	0	0.000460299	0.000803455	0.000550888	0	0	0	0.000715088	0	0.000194062	0	0	0.00128411	0.000174095
>SD_Bb-00406	0.000221166	0.00353045	9.80873e-05	0	0.000221795	0.001396	0	0	0	0.000838997	9.90001e-05	0.000101492	0.000245238	0	0.00188628	0	0	0.000615953	0.00107329	0	0	0	0	0	0	0	0	0	0	0	0	0	0	0	0	0	0	0	0	0	0	0.00124656	0.000612933	0.000240703	0.000194062	0	0.000284616	0.000321027	0.000174095
>SD_Bb-00407	0	0	0	0	0	0	0	0	0	0	0	0	0	0	0	0	0	0	0	8.05023e-05	0.00082713	0	0.000552944	0.000233155	0	0	0.000386026	0.000298063	9.76372e-05	0.00103693	0.00103699	0.00035583	0.000259538	0.000934871	0.00102041	0.00036483	0	0.000100432	0.000413166	0	0	0	0	0	0	0	0	0	0
>SD_Bb-00408	0	0	0	0	0	0	0	0	0.000429969	0	0	0	0.000490477	9.68429e-05	0	0	0.000264831	0	0	0.000161005	0.000118161	0.000213812	0.000829417	0.000233155	0.000286615	0	0.000386026	0.000298063	0.00107401	5.7607e-05	0	0	8.65127e-05	0	0	0.000547246	0.00023015	0.000200864	0.000275444	0	0	0.000590474	0.000102155	6.01757e-05	0.000291093	0	0	0	0.000174095
>SD_Bb-00409	0.000995245	0.000392272	0.0038254	0.0011201	0.00177436	0	0.00032041	0.000503525	0.000859938	0.000503398	0.000594001	0.00243581	0.000490477	0.000871586	0.000269469	0.00257599	0.000132415	0	0.000153327	0	0	0.000213812	0	0	0	0	0	0	4.88186e-05	5.7607e-05	0	0	0	0	0	0	0	0.000100432	0	0	0	0	0	0	0	0	0	0	0
>SD_Bb-00410	0.000221166	9.80681e-05	0	0	0	0	0	0	0	0	0	0	0	0	0	0	0	0	0	0.000322009	0	0	0.000414708	5.82886e-05	0	0	0	0.000894188	0.00234329	5.7607e-05	0	0.00011861	0.000173025	0	0	0.000182415	0.000920598	0.00130561	0.000275444	0	0	6.56082e-05	0	0	0	0	0	0	0.000522284
>SD_Bb-00411	0	0	0	0	0	0	0	0	0	0	0	0	0	0	0	0	0	0	0	0	0	0	0.000138236	0.00139893	0.00057323	0	0.000193013	0.00119225	0.000146456	0.000979319	0.00103699	0.00023722	8.65127e-05	0	0	0.00036483	0.000920598	0.000200864	0.000275444	0.000185048	0.000351947	0	0	0	0.000388123	0.000214869	0	0	0
>SD_Bb-00412	0.000442331	0.000294204	0.0139284	0	0	0	0	0	0	0.000167799	0	0	8.17461e-05	0	0	0	0	0	0.000306654	0	0	0	0	0	0	0.00110543	0	0	0	0	0	0	0	0	0	0	0	0	0	0.000185048	0	0	0	0	0.000194062	0	0	0	0
>SD_Bb-00413	0.00121641	0.000294204	0	0	0	0	0.000480615	0	0.000107492	8.38997e-05	0	0	0.000163492	0	0	0	0	0	0.000306654	0.000322009	0.000354484	0.000427625	0.000829417	0.000233155	0	0	0	0	0.000390549	0.000345642	0.00103699	0.00011861	0.000346051	0	0.000340136	0	0.000460299	0	0.000275444	0.000555144	0	0	0	0.000120351	9.70309e-05	0	0	0.000642055	0
>SD_Bb-00414	0.000442331	0	0.00127513	0	0	0	0.00272349	0	0	0.000167799	9.90001e-05	0	0.000653969	0	0.000269469	0.000257599	0	0	0.000459982	0.000322009	0	0.000641437	0.000552944	5.82886e-05	0.000286615	0.000276358	0.000386026	0.00149031	0.000439367	5.7607e-05	0.000345662	0	0.000346051	0	0	0	0	0.000502159	0.000137722	0.00148038	0.000117316	6.56082e-05	0	0	0.000485154	0	0	0.000321027	0.00156685
>SD_Bb-00415	0.000221166	0	0	0	7.39317e-05	0	0	0	0	0	0	0	0	0	0	0	0	0	0	8.05023e-05	0.000236323	0	0.000138236	0.000116577	0	0	0	0.000298063	4.88186e-05	0	0	0	8.65127e-05	0	0	0	0	0.000200864	0	0	0	0	0	0	0	0	0	0	0
>SD_Bb-00416	0.000442331	0.000196136	0.000196175	0	0.000221795	0.000232666	0.00096123	0	0.000752445	0	0.000297	0.000405968	0.00040873	9.68429e-05	0	0.000386399	0	0	0.000919963	0.000402512	0.000354484	0	0.000691181	0.000466309	0	0.000276358	0.000386026	0	0.000732279	0.000403249	0.000345662	0.00023722	0.000519076	0	0.000340136	0.000182415	0.000460299	0.000401727	0.000413166	0	0	0	0	0	0	0	0	0	0
>SD_Bb-00417	0	0	0	0	7.39317e-05	0	0.000160205	0	0.000214984	0	0	0	0	0	0	0	0	0	0	0	0.000118161	0	0	5.82886e-05	0	0.000138179	0	0	4.88186e-05	5.7607e-05	0	0	0	0	0	0	0	0	0	0	0	0	0	0	0	0	0	0	0
>SD_Bb-00418	0	0	0	0	0	0	0	0	0	0	0	0	0	0	0	0	0	0	0	0.000161005	0.000236323	0	0.000276472	0.000466309	0	0.000138179	0.000193013	0	0.000195274	0.000518463	0	0.00047444	0.000432563	0	0.000340136	0.000729661	0.00161105	0.000100432	0.000826332	0.000185048	0	0	0.000204311	0	9.70309e-05	0	0	0	0
>SD_Bb-00419	0.000884662	0	0	0	0	0	0	0	0	0.000167799	0	0.000405968	0.000245238	0	0	0	0.000264831	0	0.00122662	0.000966028	0	0.00235194	0.000691181	0.000582886	0.000859845	0.000829073	0.000579039	0	0.00151338	0.00109453	0	0.00213498	0.000865127	0	0	0.00036483	0.000460299	0.000803455	0.000275444	0	0.000117316	0	0	0	9.70309e-05	0	0	0	0.000174095
>SD_Bb-00420	0	0	0	0.000248911	0	0	0.00032041	0	0	0	0	0	0.000163492	0	0	0	0	0	0	0	0.000590807	0.000213812	0.000138236	0.000174866	0	0.000138179	0.000386026	0.000298063	0.000439367	0.000172821	0	0.00023722	8.65127e-05	0	0	0	0.00023015	0.000100432	0.000137722	0	0	0	0	0	0	0	0	0	0
>SD_Bb-00421	0.000663497	9.80681e-05	0	0	0	0.000116333	0.00112144	0.000671366	0.0068795	0.000251699	0	0	0	0	0	0	0	0	0	0	0	0	0	0	0	0	0	0	0	0	0	0	0	0	0	0	0	0	0	0	0	0	0	0	9.70309e-05	0.000214869	0	0	0
>SD_Bb-00422	0	0.000294204	0	0.000373367	0	0.000232666	0	0	0	0.000755097	0	0	0	9.68429e-05	0.000134735	0	0	0	0	0.000241507	0.000236323	0.00149669	0.000414708	0.000233155	0.000286615	0	0.000193013	0.000596125	0.00034173	0.000230428	0.000345662	0.00035583	0.000865127	0.000623247	0.000340136	0.00036483	0	0.000301296	0.000275444	0	0	0	0	0	0.000291093	0	0	0	0
>SD_Bb-00423	0	0	0	0	0	0	0	0	0	0	0	0	0	0	0	0	0	0	0	0.000724521	0.000236323	0	0	0.000116577	0.000286615	0	0.000579039	0	0.000390549	0	0.00241963	0.00023722	0.0013842	0.00155812	0.000340136	0.000182415	0	0.000502159	0.000413166	0	0	0	0	0	0	0	0	0	0
>SD_Bb-00424	0	9.80681e-05	0	0	0	0	0.000160205	0	0	8.38997e-05	0	0	8.17461e-05	0	0	0	0	0	0.000153327	0.000402512	0.000118161	0.000641437	0.000276472	0.000233155	0.00057323	0.000138179	0	0.000298063	0.000878735	0.000460856	0	0.00011861	0.000519076	0.000623247	0.000340136	0.000182415	0.00023015	0.000200864	0.000275444	0	0	0	0	0	0	0	0	0	0
>SD_Bb-00425	0	0	0	0	0	0	0	0	0	0	0	0	0	0	0	0	0	0	0	0.000402512	0	0.000427625	0.000138236	0.00110748	0	0.000414536	0.000193013	0	0.000634642	0.000230428	0	0.00142332	8.65127e-05	0	0.000340136	0.00036483	0.000920598	0.000401727	0.000137722	0	0	0	0	0	0	0	0	0	0
>SD_Bb-00426	0.000110583	0	0.00127513	0.000497822	0.000147863	0.000232666	0.00112144	0	0	0	0.000198	0	0.00130794	0.000387372	0.000269469	0.000515198	0.000662076	0.000307977	0.000306654	8.05023e-05	0.000236323	0.000213812	0.000691181	0.000174866	0	0	0	0	0.000195274	0.000115214	0	0.00011861	0.000259538	0	0.000680272	0.000182415	0.000690449	0.000100432	0	0.000740192	0	0.000459257	0.000306466	0	9.70309e-05	0	0.000142308	0	0
>SD_Bb-00427	0	0	9.80873e-05	0	7.39317e-05	0.000232666	0.000160205	0	0	0	9.90001e-05	0	0	0.000290529	0	0.000257599	0	0.000102659	0.00199325	0.000563516	0.000708968	0.000213812	0.000276472	0.000174866	0.00057323	0.000138179	0.000193013	0.000596125	0.000634642	5.7607e-05	0	0.00023722	8.65127e-05	0	0.00102041	0.00036483	0	0.000401727	0.000413166	0	0	0.000262433	0	0	0.000194062	0	0	0	0
>SD_Bb-00428	0	0	0	0	0	0	0	0	0	0	0	0	0	0	0	0	0	0	0	0	0	0	0	0	0	0	0	0	0	0	0	0	0	0	0	0	0	0	0	0	0	0	0	0	0	0	0	0	0
>SD_Bb-00429	0	0	0	0	0	0	0	0	0	0	0	0	0	0	0	0	0	0	0	0.000805023	0.000118161	0.00320718	0.00110589	0	0	0	0	0	0.00068346	0	0	0.00011861	0.00129769	0.000934871	0	0	0	0.000100432	0.000137722	0.000185048	0	0	0	0	0	0	0	0	0
>SD_Bb-00430	0	0	0.000196175	0	0	0	0	0	0	0	0	0	0	0	0	0	0	0	0	0.000483014	0.000236323	0	0.000691181	0.000466309	0	0.000414536	0.000193013	0.00149031	0.000634642	0.00057607	0.000345662	0.00023722	0.000519076	0.000311624	0.00102041	0.00036483	0.00023015	0.000200864	0.000275444	0	0	0	0	0	0	0	0	0	0
>SD_Bb-00431	0	0	0	0	0	0	0	0	0	0	0	0	0	0	0	0	0	0	0	0	0	0	0	0	0	0	0	0	9.76372e-05	0	0	0	8.65127e-05	0	0	0	0	0	0	0.000185048	0	0	0.000408622	0.00782284	0.000776247	0.000214869	0	0.00128411	0.000522284
>SD_Bb-00432	0.000110583	0	0	0	0	0	0	0	0	0	0	0	0	0	0	0	0	0	0	0.000161005	0.000472646	0	0.000138236	0.000116577	0	0.000276358	0.000772052	0	0.000878735	0.000230428	0	0.00023722	0.000173025	0	0.000340136	0	0	0.000200864	0.000137722	0	0	0	0	0	0.000291093	0	0	0.000321027	0.000174095
>SD_Bb-00433	0	0	0	0	0	0	0	0	0	0	0	0	0	0	0	0	0	0	0	0.000563516	0	0.00128287	0.000276472	0.000524598	0.000286615	0.000276358	0.00135109	0	0.000732279	0.000288035	0	0	0.000259538	0	0.000340136	0.000182415	0.000460299	0.00140605	0.000137722	0	0	0	0	0	9.70309e-05	0	0	0	0
>SD_Bb-00434	0.000331748	0	0	0	7.39317e-05	0	0	0	0	0	0	0	0	0	0	0	0	0	0	0.000322009	0.000354484	0	0.000967653	0.000816041	0.00143308	0	0.000772052	0.000596125	0.00068346	5.7607e-05	0.000691324	0.00106749	0.000259538	0.000311624	0	0.00036483	0.00023015	0.000301296	0.000413166	0	0	6.56082e-05	0	0	0	0	0	0	0.000348189
>SD_Bb-00435	0.000552914	0.000196136	0.000196175	0	0.00147863	0.000116333	0	0	0	0.000419498	0.00613801	0.00243581	0.000980953	0.00145264	0	0.0015456	0.000529661	0.000102659	0	0	0	0	0	0	0	0	0	0	0	0	0	0	0	0	0	0	0	0	0	0	0	0.000196825	0.000102155	0	0	0	0	0	0.000174095
>SD_Bb-00436	0.000442331	0	0	0	0	0	0.000160205	0.000503525	0.000214984	8.38997e-05	0	0	0.00040873	0	0	0	0	0	0	0.000241507	0.000472646	0	0.000414708	0.000408021	0	0	0.000193013	0	0.000781097	0.000633677	0	0.00011861	0.000519076	0	0.000340136	0.00036483	0.00023015	0.000200864	0.00068861	0	0	0	0	0	0	0	0	0	0
>SD_Bb-00437	0	0	0	0	0	0	0.000480615	0	0	0.000167799	0	0.000101492	0	0	0	0	0	0.0159121	0	0	0	0	0	0	0	0	0	0	0	0	0	0	0	0	0	0	0	0	0	0	0	0	0	0	0.000194062	0.00128921	0	0.000321027	0
>SD_Bb-00438	0	0	0	0	0	0	0	0	0	0	0	0	0	0	0	0	0	0	0	0	0	0	0	0	0	0	0	0	0	0	0	0	0	0	0	0	0	0	0	0.000185048	0.000117316	6.56082e-05	0.00132802	0.000541581	0.00397827	0.000429738	0.000284616	0	0.00104457
>SD_Bb-00439	0	0	0	0	0	0	0.000160205	0	0	0	0	0	0	0	0	0	0	0	0	0	0.000354484	0.000641437	0.000138236	0.000466309	0	0.000276358	0.000193013	0.000894188	0.000146456	0.000115214	0.000345662	0.00011861	0.000605589	0	0.000340136	0.00036483	0.00023015	0.000200864	0.000137722	0	0	0	0	0	0	0	0	0	0.000174095
>SD_Bb-00440	0	0.000980681	0	0	0.000147863	0.000116333	0	0.000167842	0.000214984	8.38997e-05	0.000297	0.000202984	0	0.000387372	0	0.000901597	0.000132415	0	0.000613309	0.000563516	0	0.000427625	0.000138236	0.000116577	0	0	0.000965065	0	0.000195274	0.000115214	0	0.00023722	0.000173025	0	0.000340136	0.000182415	0.00023015	0.000100432	0	0.00129534	0.000117316	0	0	0	0	0.000214869	0	0	0
>SD_Bb-00441	0	0	0	0	0	0	0	0	0	0	0	0	0	0	0	0	0	0	0	0.00104653	0.00129978	0.000213812	0.000829417	0.000349732	0	0.000414536	0	0.000298063	0.000292912	0.00109453	0	0.000711659	0.000259538	0.000311624	0	0.00127691	0.000460299	0.000602591	0.000413166	0	0	0	0	0	0	0	0	0	0
>SD_Bb-00442	0	0	0	0	0	0	0.000160205	0	0.000644953	0.000167799	0	0	0.000163492	0	0	0	0	0	0.000766636	0.000563516	0.000472646	0.000427625	0.000276472	5.82886e-05	0.00057323	0	0	0	0.00122046	5.7607e-05	0	0	0.000519076	0	0.000340136	0.00036483	0.000460299	0	0	0	0	0	0.000306466	0	0.0012614	0.000214869	0	0	0
>SD_Bb-00443	0.000331748	0.000980681	0	0	0.000147863	0.001396	0	0.000503525	0.00096743	0	0.000198	0.000304476	0	0	0	0.000386399	0	0.000513294	0.000306654	0.000241507	0.000472646	0.000213812	0.000829417	0.000291443	0	0.000276358	0	0.000298063	0.000146456	0.000230428	0	0.00011861	0.000346051	0.000311624	0.000680272	0.000182415	0.000690449	0.000200864	0	0	0	6.56082e-05	0	6.01757e-05	0.000194062	0.000644607	0	0.000321027	0.000174095
>SD_Bb-00444	0	0.00509954	0	0.00236465	0	0	0	0	0.00225734	8.38997e-05	0	0	0	0	0	0	0.00211864	0.000410635	0	0	0	0	0	0	0	0	0	0	0	0	0	0	0	0	0	0	0	0	0	0	0	0	0.000102155	0.000240703	0	0.00171895	0.000569233	0	0
>SD_Bb-00445	0	0	0	0	0	0	0.00352451	0	0.000322477	0.00142629	0.000990001	0	0	0	0	0.000257599	0.000264831	0	0	0	0.000118161	0.000855249	0	0.000291443	0	0	0.00328122	0	0.000292912	0.000115214	0	0.00023722	0.000173025	0	0	0.000729661	0.00023015	0.000502159	0.000137722	0	0	0	0	0	0	0	0	0	0
>SD_Bb-00446	0	0	0	0	0	0	0	0	0	0	0	0	0	0	0	0	0	0	0	0.00161005	0.00106345	0.000641437	0.00124412	0.00087433	0.00057323	0.000138179	0.000772052	0.000596125	0.000146456	0.00115214	0.0027653	0.0011861	0.00129769	0.000934871	0.000340136	0.000912076	0.00115075	0.000703023	0.000826332	0	0	0	0	0	9.70309e-05	0	0	0.000321027	0
>SD_Bb-00447	0.000221166	0	0.0125552	0	0	0	0	0	0	0.000587298	0	0	0.000163492	0	0	0	0	0	0	0	0.000118161	0	0	0	0	0	0	0	0.000585823	0	0	0.00011861	0.000346051	0	0	0	0	0.000100432	0.000137722	0	0	0	0	0	0	0	0	0	0
>SD_Bb-00448	0.000221166	0.000980681	0.000294262	0	0.000147863	0.001745	0.000160205	0	0.000537461	0.000167799	9.90001e-05	0.00548056	0.000572223	0.00193686	0.000269469	0.000901597	0.000529661	0	0.000459982	0	0	0	0	0	0	0	0	0	0	0	0	0	0	0	0	0	0	0	0	0.000925241	0.000234632	0	0.000204311	6.01757e-05	9.70309e-05	0	0	0.000321027	0
>SD_Bb-00449	0	0	0	0	0	0.000116333	0.000480615	0	0.00720198	8.38997e-05	0	0	0	0	0	0	0	0	0	0.000241507	0.000236323	0	0	0.000116577	0	0.000138179	0	0	0.00034173	0.000115214	0.000691324	0.00023722	8.65127e-05	0	0.000340136	0.000182415	0	0.000301296	0.000137722	0	0	0	0	0	0	0	0	0	0
>SD_Bb-00450	0	0	0	0	0	0	0	0.000335683	0	0	0	0	0.000245238	0	0	0	0	0	0	0	0.000118161	0	0.000138236	0.00209839	0.00229292	0	0.000579039	0.000596125	9.76372e-05	0.000172821	0.000345662	0.000830269	0.000173025	0	0	0.00255381	0	0.000200864	0.00068861	0	0	0	0	0	9.70309e-05	0	0	0.000321027	0
>SD_Bb-00451	0	0	0	0	0	0	0	0	0	0	0	0	0	0	0	0	0	0	0	0	0	0.000641437	0.000138236	0.000174866	0.00143308	0	0	0.000298063	0.000195274	5.7607e-05	0	0.00011861	8.65127e-05	0	0.000340136	0.000182415	0	0.000301296	0	0	0.000117316	0	0	0	0	0	0	0	0
>SD_Bb-00452	0	0	0.000196175	0	0	0	0	0.00134273	0	0.000335599	0	0	0.00179841	0.000193686	0	0	0	0	0.00996627	0.000483014	0.000945291	0.0017105	0	0.000349732	0	0	0.000579039	0.000298063	0.000292912	0.000115214	0.000345662	0.00023722	0.000519076	0.000311624	0.00102041	0.000182415	0.000920598	0.000200864	0.000275444	0	0	0	0	0	0	0	0	0	0
>SD_Bb-00453	0	9.80681e-05	0	0	0.00776283	0	0	0	0	0	0.000990001	0	0	0	0	0.000901597	0.00291314	0.00195052	0	0	0	0	0	0	0	0	0	0	0	0	0	0	0	0	0	0	0	0	0	0	0	0	0	0	0	0	0	0	0
>SD_Bb-00454	0.0107265	0	0	0	0	0	0.00128164	0	0	0	0	0	8.17461e-05	0	0	0	0	0	0	8.05023e-05	0	0	0.000138236	0.000699464	0	0.000690894	0.000193013	0	4.88186e-05	5.7607e-05	0	0.00011861	0.000173025	0	0.000340136	0	0	0.000502159	0.000137722	0	0	0	0	0	0	0	0	0	0
>SD_Bb-00455	0.000221166	0	0	0	0	0	0.00032041	0	0	0.000167799	0	0	0	0	0	0	0	0	0	0.000402512	0.000354484	0	0.000414708	0.000174866	0.000286615	0	0.000386026	0	4.88186e-05	0.000288035	0.000691324	0	0.000173025	0	0	0	0	0.000401727	0	0.00240563	0	0.000131216	0.000408622	6.01757e-05	0.00116437	0.000859476	0	0	0.000174095
>SD_Bb-00456	0	0.000392272	0.000392349	0	0.000147863	0	0.000801025	0	0	0	0	0	8.17461e-05	0	0	0	0.000794492	0	0.00582643	0.000161005	0.000118161	0.000213812	0	5.82886e-05	0	0	0	0.000298063	0.00034173	5.7607e-05	0	0.00011861	0	0	0	0	0	0	0.000137722	0.00259067	0.000117316	0.000131216	0	0	0.000194062	0	0	0.00256822	0.000174095
>SD_Bb-00457	0.000110583	0	0.00137322	0	0	0.00535133	0	0.00134273	0	0	0	0.00243581	0.00138968	0	0	0.00231839	0	0	0.000306654	0	0.000590807	0	0	0	0	0	0	0	0	0.000115214	0.000345662	0	0.000432563	0	0	0.000182415	0	0.000100432	0	0	0	0.000262433	0	0	0	0	0	0	0
>SD_Bb-00458	0.000331748	0	0	0	0.000295727	0	0.00544697	0	0	0.00587298	0.000198	0	0	0	0	0.0011592	0	0	0.000153327	0	0.000354484	0	0.000276472	5.82886e-05	0	0.000138179	0.000965065	0	0.000195274	5.7607e-05	0	0.00023722	0	0	0	0	0	0.000100432	0.000275444	0	0	0	0	0	0	0	0	0.000642055	0
>SD_Bb-00459	0.000331748	0.00117682	0.00137322	0.00149347	0.00044359	0.000814332	0.00144185	0.000503525	0.000322477	0.000503398	0.000693001	0	8.17461e-05	9.68429e-05	0.00161681	0.000901597	0.000397246	0.00092393	0.000306654	0	0	0	0	0	0	0	0	0	0	0	0	0	0	0	0	0	0	0	0	0.000370096	0	0.000131216	0.000204311	0	0	0	0.000142308	0	0.000348189
>SD_Bb-00460	0.000110583	0.000392272	0.00107896	0.000124456	0.000369658	0.000814332	0.00032041	0.000167842	0.000644953	0.000167799	0.000495	0.000405968	0.000817461	0.00242107	0.000404204	0.000643998	0.000132415	0.000205318	0.000306654	0.000322009	0.000118161	0	0	5.82886e-05	0	0.000138179	0	0.000298063	0.000146456	5.7607e-05	0	0	0.000173025	0	0.000340136	0	0	0.000100432	0.000137722	0	0	0	0	0	0	0	0	0	0
>SD_Bb-00461	0.00375981	0.000686476	0	0	0.00229188	0.000697999	0.000801025	0.0040282	0.000214984	0.0011746	0.000792001	0.000405968	0	0	0	0	0	0	0	0	0	0	0	0	0	0	0	0	0	0	0	0	0	0	0	0	0	0	0	0	0	0	0.000102155	0	0	0	0	0	0.000174095
>SD_Bb-00462	0.000110583	0	0	0	0	0	0	0	0	0	0	0	0	0	0	0	0	0	0	0.00185155	0	0	0	0	0	0	0	0	0.000390549	0	0	0	0.000259538	0	0	0	0	0	0	0	0	0	0	0	0.00300796	0	0	0	0.00139276
>SD_Bb-00463	0	0	0	0	0	0	0	0	0	0	0	0	0	0	0	0	0	0	0	0	0.000118161	0.000427625	0.000138236	0.00827699	0	0.000138179	0.000193013	0	9.76372e-05	5.7607e-05	0	0.00011861	8.65127e-05	0	0	0	0	0.000602591	0.000137722	0	0	0	0	0	0	0	0	0	0
>SD_Bb-00464	0	0	0	0	0	0	0	0	0	0	0	0	0	0	0	0	0	0	0	0.000724521	0.000590807	0.000427625	0.00290296	0.000116577	0	0.000138179	0.000193013	0	0.000439367	0.000115214	0	0.00011861	0.00173025	0.000311624	0	0	0.00023015	0.000502159	0	0	0	0	0	0	0	0	0	0	0
>SD_Bb-00465	0.00132699	0	0	0	7.39317e-05	0	0.00032041	0	0	0	0	0.000101492	0	0	0	0	0.000397246	0	0	0	0	0	0	5.82886e-05	0	0	0	0	0	0	0	0	0	0	0	0	0	0	0	0.00111029	0.000351947	0.000459257	0.00112371	0.000300879	0.000291093	0.00300817	0.000142308	0.000321027	0.00104457
>SD_Bb-00466	0	0	0	0	0	0	0	0	0	0	0	0.000101492	0	0	0	0	0	0	0	0.000885526	0.000472646	0	0	5.82886e-05	0.00143308	0.000138179	0	0	0.00200156	5.7607e-05	0	0	0.000346051	0	0	0	0	0	0	0	0	0	0	0	0	0	0	0	0
>SD_Bb-00467	0.000221166	0	0.000882786	0.000746733	0.000147863	0.00255933	0.000801025	0.000167842	0.000107492	0.000335599	0.000297	0.00365371	0.000163492	0.000387372	0.00404204	0.000643998	0.000264831	0.000718612	0.00183993	0	0	0	0	0	0	0	0	0	0	0	0	0	0	0	0	0	0	0	0	0	0	6.56082e-05	0	0	9.70309e-05	0	0	0	0.000174095
>SD_Bb-00468	0.000110583	0	0	0	0.000147863	0	0.000480615	0	0.0068795	0.000419498	0.000594001	0.000101492	0.000245238	0	0.000134735	0	0	0	0.00107329	0	0	0	0	0	0	0	0.000193013	0	4.88186e-05	0.000115214	0	0	0	0	0	0	0	0	0	0	0	0	0	0	0.000291093	0.000644607	0	0	0
>SD_Bb-00469	0	0	0	0	0	0	0	0	0	0	0	0	0.000326984	0	0	0	0	0	0	0.00104653	0.000472646	0.0017105	0.000414708	0.00087433	0.00057323	0.000829073	0.00115808	0.000298063	0.000439367	5.7607e-05	0.000691324	0	8.65127e-05	0.000311624	0	0	0	0.000301296	0.000964055	0	0	0	0	0	0	0	0	0	0
>SD_Bb-00470	0	0	0	0	0	0	0	0	0.000214984	0	0	0	0	0	0	0	0	0	0	0	0	0	0.000138236	0	0	0	0.000193013	0.000298063	4.88186e-05	0	0	0.00011861	0	0	0	0	0	0	0	0	0	0	0.000102155	0.00553617	0.000194062	0.00107434	0.000426925	0.000963082	0.000174095
>SD_Bb-00471	0	0	0	0	0	0.000349	0.000160205	0	0	0.000335599	0	0	8.17461e-05	9.68429e-05	0.000404204	0.000772798	0	0	0.000613309	0.000483014	0.000236323	0.000427625	0.00124412	0.000349732	0.00114646	0.000829073	0.000772052	0.000596125	0.000390549	0.000864105	0.00172831	0.000711659	0.00121118	0.00186974	0.00170068	0.00109449	0.000460299	0.000502159	0.000275444	0	0	0	0	0	0	0	0	0	0
>SD_Bb-00472	0	0	0	0	0	0	0	0	0	0	0	0	0.000163492	0.000193686	0	0	0	0	0	0.00104653	0.000945291	0	0.000552944	0.000641175	0.000859845	0.000690894	0.000772052	0.000894188	4.88186e-05	0.000518463	0.000345662	0.00035583	0.000432563	0.00186974	0	0.000547246	0.000460299	0.000301296	0.000826332	0	0	0	0	0	0	0	0	0	0
>SD_Bb-00473	0.000552914	0.000294204	0	0	0	0.000465333	0.00096123	0.00318899	0.000214984	0.000167799	0	0.000202984	0.000490477	0	0	0.000386399	0	0	0.000153327	0	0	0	0	0	0	0	0	0	0	0	0	0	8.65127e-05	0	0	0.000182415	0	0	0	0.00148038	0	0	0	0	0	0	0	0	0.000174095
>SD_Bb-00474	0.000221166	0	0.000392349	0	0	0	0	0	0	0	0	0	0.000163492	9.68429e-05	0.00107788	0.0001288	0.00105932	0	0.000766636	8.05023e-05	0	0	0	0	0	0	0	0	4.88186e-05	0	0	0	0	0	0	0	0	0	0	0	0	0.000196825	0	0	0	0	0.000142308	0	0
>SD_Bb-00475	0	0	0	0	0	0	0	0	0	0	0	0	0	0	0	0	0	0	0	0	0	0	0	0	0	0	0.000193013	0	9.76372e-05	0	0	0	0	0	0	0	0	0	0	0	0.00140779	0	0.000408622	0.00210615	0.000194062	0.00107434	0.000142308	0.000642055	0
>SD_Bb-00476	0.000442331	0.00049034	0	0.00124456	0.000221795	0.00116333	0.00032041	0.00268546	0.000107492	0.000503398	0.000396	0.00050746	0.000326984	0.000968429	0.000404204	0.00218959	0.00211864	0.000205318	0.000766636	0	0	0	0	0	0	0	0	0	0	5.7607e-05	0	0	0.000173025	0	0	0	0	0	0	0	0	0.000328041	0.000102155	0.000180527	9.70309e-05	0	0	0.000321027	0.000174095
>SD_Bb-00477	0.000884662	0.000196136	0	0	0	0	0	0.00100705	0	0	0	0	8.17461e-05	0	0	0.0015456	0.000264831	0	0	0.000161005	0.000118161	0.000213812	0	0.000349732	0.00057323	0.0102252	0.000965065	0.00119225	0.00034173	0.000115214	0	0.000593049	0	0	0.000340136	0.000729661	0.000460299	0.000301296	0.000275444	0	0	0	0	0	0	0	0	0	0
>SD_Bb-00478	0.00132699	0	0	0	0	0	0	0	0	0	0	0	0.000163492	0	0	0	0	0	0	0.000885526	0.000118161	0.00128287	0	0.000349732	0.000286615	0	0.000193013	0.00119225	0.000976372	0	0	0.000711659	0.000173025	0.000311624	0	0.000729661	0	0.00110475	0.000413166	0	0	0	0	0	0.000970309	0	0	0	0.000174095
>SD_Bb-00479	0.000331748	0	0.000294262	0	0	0	0	0	0.000322477	0	0.000198	0	0	0	0	0	0	0	0	0.000805023	0.00189058	0.000213812	0.000276472	0.000408021	0	0.000138179	0.000193013	0.000894188	0.000292912	0.00057607	0.000345662	0.00011861	0.000778614	0.000623247	0	0.00036483	0.00023015	0.000200864	0.000550888	0	0	0	0	0	0	0	0	0	0
>SD_Bb-00480	0	0	0	0	0	0	0	0	0	0	0	0	0	0	0	0	0	0	0	8.05023e-05	0.000118161	0	0	0.000116577	0	0	0	0.000298063	4.88186e-05	0	0	0	0	0	0	0.000182415	0	0.000100432	0.00344305	0	0	0	0	0	0	0	0	0	0
>SD_Bb-00481	0	0	0	0	0	0	0	0	0	0	0	0	8.17461e-05	0	0.000538938	0	0	0	0.000613309	0.000724521	0.00141794	0.000213812	0.000414708	0.00087433	0.000286615	0.000276358	0.000772052	0.00149031	9.76372e-05	0.00103693	0.000345662	0.00142332	0.000692101	0.000623247	0.000340136	0.00200657	0.00161105	0.000200864	0.00068861	0	0	0	0	0	0	0	0	0	0
>SD_Bb-00482	0	0	0.000784698	0	0	0	0	0	0	0.000167799	0	0	0.00474127	0	0.000134735	0	0	0	0.00582643	0.000161005	0.000472646	0	0.000138236	0.000174866	0	0	0	0	4.88186e-05	0	0	0.00011861	0	0.000311624	0.000340136	0	0.000460299	0.000200864	0.000275444	0	0	0	0	0	0	0	0	0	0
>SD_Bb-00483	0.000221166	0	0	0	0	0	0	0	0.000322477	0	0	0	0	0	0	0	0	0	0	0.000483014	0.000236323	0	0.000138236	0.000466309	0	0.000138179	0.000193013	0.000894188	9.76372e-05	0.000115214	0	0.00011861	0.000951639	0	0	0	0	0.000602591	0.000275444	0	0	0	0	0	0	0	0	0	0
>SD_Bb-00484	0	0	0	0	0	0	0	0	0	0	0	0	0	0	0	0	0	0	0	0.000563516	0.000590807	0.000427625	0.000829417	0.000524598	0.000286615	0	0.000965065	0	0.000390549	0.000115214	0	0.00023722	0.000519076	0.000934871	0	0.000547246	0.000690449	0.000200864	0.00068861	0	0	0	0	0	0	0	0	0	0
>SD_Bb-00485	0.000663497	0.00107875	0.000392349	0.000248911	0.000295727	0.00162866	0.000160205	0.000167842	0.000644953	0.000335599	0.000297	0.000811935	0.000245238	0.000290529	0.000404204	0.00489438	0.000132415	0	0.000613309	0	0	0	0	0	0	0	0	0	4.88186e-05	5.7607e-05	0	0	8.65127e-05	0	0	0.000182415	0.00023015	0	0.000137722	0.000370096	0	6.56082e-05	0	0	9.70309e-05	0	0.000426925	0.000321027	0
>SD_Bb-00486	0	0	0	0	0.00044359	0	0.00032041	0	0	0.00192969	0	0	8.17461e-05	0	0.000943142	0	0	0	0	0.000161005	0.000236323	0.000213812	0.000138236	0.000641175	0.00171969	0.000690894	0	0	0.000537004	0.000460856	0	0	0.000259538	0.000623247	0.000340136	0	0.000460299	0.000200864	0	0.000185048	0	0	0	0	0.000194062	0	0	0	0.000348189
>SD_Bb-00487	0	0	0	0	0	0	0	0	0	0	0	0	0	0	0	0	0	0	0	0.000322009	0.000354484	0	0.000138236	0.000699464	0.00114646	0.00165815	0.00135109	0.000596125	0.000390549	5.7607e-05	0.00103699	0	0.000259538	0.000311624	0.000340136	0.000547246	0	0.000703023	0.00137722	0	0	0	0	6.01757e-05	0.000194062	0	0	0	0
>SD_Bb-00488	0.000221166	0.000882613	0.000294262	0.000248911	0.000295727	0.000349	0.00064082	0	0	0.000671197	0.000594001	0.00284177	0.00179841	0.00261476	0.00255996	0	0.000794492	0.000615953	0.000766636	0	0	0	0	0	0	0	0	0	0	0	0	0	0	0	0	0	0	0	0	0	0	0	0	0	0	0	0	0	0
>SD_Bb-00489	0.000331748	0	0.000784698	0.00423149	0.00635813	0.000116333	0.000480615	0	0.000214984	8.38997e-05	0.000792001	0	0	0	0	0.000257599	0	0	0.000153327	0	0	0	0	0	0	0	0	0	0	0	0	0	0	0	0	0	0	0	0	0	0	0	0	0	0	0	0	0	0
>SD_Bb-00490	0.000552914	9.80681e-05	9.80873e-05	0.000746733	7.39317e-05	0.000697999	0.00032041	0.00184626	0.000859938	0.000251699	0.001188	0.00598802	0.000572223	9.68429e-05	0.000134735	0.0001288	0	0	0	8.05023e-05	0	0.000213812	0	0.000291443	0	0.000276358	0	0	0	5.7607e-05	0	0.00011861	0.000259538	0	0	0	0	0.000100432	0.000275444	0.000185048	0	6.56082e-05	0	0	0	0	0	0	0
>SD_Bb-00491	0	0	0	0	0	0	0	0	0	0	0	0	0	0	0	0	0	0	0	0.000241507	0	0	0	0.000233155	0	0	0	0	0.000292912	5.7607e-05	0	0	0.000173025	0	0	0.000182415	0.00023015	0.000200864	0.000137722	0	0	0	0	0	0	0	0	0	0
>SD_Bb-00492	0.000442331	0	0.000882786	0	0	0.000581666	0	0.000671366	0	0.00201359	9.90001e-05	0.000101492	0.000735715	0.00106527	0.00188628	0.00231839	0.000132415	0.000718612	0.00153327	0	0	0	0.000276472	0	0	0	0.000193013	0.000298063	4.88186e-05	0.000172821	0	0	0	0	0.000340136	0	0	0	0	0	0	0	0	0	0	0	0	0	0
>SD_Bb-00493	0	0	0	0	0	0	0	0	0	0	0	0	0	0	0	0	0	0	0	0.00120754	0.000118161	0.00149669	0	0.000408021	0.000286615	0.000138179	0	0	0.00117165	0	0.000345662	0.00166054	0.000432563	0.000623247	0	0	0.00023015	0.000401727	0.000413166	0	0	0	0	0	0.00417233	0	0	0	0.000870474
>SD_Bb-00494	0	0	0	0	0	0	0	0	0	0	0	0	0	0	0	0	0	0	0	0.000644019	0.000472646	0.000213812	0.000829417	0.000408021	0	0	0.0015441	0	0.000195274	0.00109453	0.000691324	0.00023722	0.000432563	0.000311624	0	0.000182415	0.000460299	0.000100432	0.000550888	0	0	0	0.000102155	0	0.00116437	0	0	0	0
>SD_Bb-00495	0.000221166	0.00049034	0.000196175	0	0.00088718	0	0	0	0	0.000335599	0.00495	0.00284177	0.0010627	0.00164633	0	0.00167439	0.000926907	0	0	0	0	0	0	0	0	0	0	0	0	0	0	0	0	0	0	0	0	0	0	0	0	0	0	0	0	0	0	0	0
>SD_Bb-00496	0	0	0	0	0	0	0	0	0	0	0	0	0	0	0	0	0	0	0	0	0	0	0	5.82886e-05	0	0.000138179	0	0	0.000244093	0	0	0	0	0	0	0	0	0	0	0	0	0	0	0	0	0	0	0	0
>SD_Bb-00497	0.000331748	0.000196136	0.000392349	0	0.0014047	0.000581666	0	0.000503525	0.0027948	8.38997e-05	0.000594001	0.0013194	8.17461e-05	0	0.000134735	0	0	0.000205318	0	0	0.000236323	0	0.000138236	0.000349732	0	0.000138179	0	0.000596125	9.76372e-05	0.000115214	0	0	0.000259538	0	0.000340136	0	0.00023015	0.000100432	0.000137722	0.000370096	0.000351947	0	0.000102155	0.000120351	9.70309e-05	0.000644607	0	0	0.000348189
>SD_Bb-00498	0	0	0	0	0	0	0	0	0	0	0	0	0	0	0	0	0	0	0	0.000805023	0.00106345	0.000427625	0.000967653	0.000641175	0	0.000276358	0.000579039	0.000298063	0.00195274	0.00103693	0.000345662	0.000830269	0.00147072	0	0.000680272	0.000547246	0.000920598	0.000200864	0.000137722	0	0	0	0	0	0	0	0	0	0
>SD_Bb-00499	0.000442331	0.00049034	0.000980873	0.00248911	0.000369658	0.000697999	0.00032041	0.000167842	0	0.000419498	0.001782	0.000202984	0	0.000871586	0.000269469	0.0014168	0.00119174	0.00164254	0	0	0	0	0	0	0	0	0	0	0	0	0	0	0	0	0	0	0	0	0	0	0	0.000262433	0.000102155	6.01757e-05	0	0	0	0	0
>SD_Bb-00500	0.000663497	0	0	0	0	0	0.00128164	0	0.000214984	0.00696367	0	0	0	0	0.000269469	0	0	0	0	0.000161005	0	0	0	0	0	0	0	0	0	5.7607e-05	0	0	0	0	0	0	0	0.000502159	0	0	0	0	0	0.000240703	0	0	0	0	0
>SD_Bb-00501	0.000110583	0	9.80873e-05	0.000871189	0.000591453	0	0.000160205	0	0.00236483	0.00260089	0.000198	0.000913427	0.000245238	0	0	0.000257599	0.000264831	0.00092393	0.000153327	0	0.000118161	0.000213812	0	0.000174866	0	0	0.000193013	0	0	0.000403249	0	0	0	0	0	0	0	0.000200864	0	0.000185048	0	0	0	0	0	0	0	0	0.000174095
>SD_Bb-00502	0.000110583	0	0	0	0	0	0.00352451	0	0.000107492	0	0	0.000202984	0.000245238	9.68429e-05	0.000134735	0.0011592	0.000132415	0	0.000613309	0	0	0	0.000138236	0	0	0	0	0	0	0	0	0	0	0.000311624	0	0	0	0	0	0	0.000351947	6.56082e-05	0	0	0	0	0.000142308	0	0
>SD_Bb-00503	0	0	0	0	0	0	0	0	0	0	0	0	0	0	0	0	0	0	0	8.05023e-05	0	0.000427625	0.000414708	0.000990907	0.000286615	0	0.000579039	0	0.000390549	0.000115214	0	0.000593049	0.000259538	0	0	0	0	0.00100432	0.000550888	0	0	0	0	0	0	0	0	0	0.000174095
>SD_Bb-00504	0	0	0	0	0	0	0	0	0	0	0	0	0	0	0	0	0	0	0	8.05023e-05	0	0.000427625	0.000138236	5.82886e-05	0.000286615	0.000414536	0.000386026	0.000894188	0.000537004	0.000748891	0.00103699	0.00011861	0.000692101	0.000311624	0.000340136	0	0.00161105	0.000502159	0.000137722	0	0	0	0	0	0	0	0	0	0
>SD_Bb-00505	0	0	0	0	0	0	0	0	0	0	0	0	0	0	0	0	0	0	0	0.000885526	0.00248139	0.000641437	0.00248825	0.000408021	0.000286615	0	0	0.000298063	0.000781097	0.00057607	0.000345662	0	0.000865127	0	0	0.00036483	0	0.000301296	0.000275444	0	0	0	0	0	0	0	0	0	0
>SD_Bb-00506	0	0	0.00107896	0	7.39317e-05	0	0	0	0	0.000167799	0	0.00142089	0.000653969	0	0.00148208	0.000257599	0	0	0	0	0	0	0	0	0	0	0	0	0	0	0	0	0	0	0	0	0	0	0	0	0.000117316	0.00301798	0.00214527	0.000240703	9.70309e-05	0	0	0	0.000348189
>SD_Bb-00507	0	0	0	0	0	0	0	0	0	0	0.000297	0	0	0	0	0	0	0	0	0.000805023	0.000236323	0.00106906	0	0.000524598	0.00057323	0.000276358	0	0.000298063	0.00146456	0	0	0.000830269	0.000346051	0.00124649	0	0.00036483	0	0.000200864	0	0	0	6.56082e-05	0	0	0.00417233	0	0	0	0.000174095
>SD_Bb-00508	0	0	0	0	0	0	0	0	0	0	0	0	0	0	0	0	0	0	0	0.000644019	0.000118161	0	0.000552944	0.000291443	0	0.000138179	0.000193013	0.000298063	0.000244093	0.000460856	0.000345662	0	0.000519076	0.000311624	0.000680272	0.00145932	0.00115075	0.000200864	0.00068861	0.000185048	0	0	0.000102155	0	0	0.000429738	0	0	0
>SD_Bb-00509	0.00243282	9.80681e-05	9.80873e-05	0	7.39317e-05	0.001047	0	0.000671366	0	0.000755097	0	0	0	0.000774743	0	0.000257599	0.000397246	0	0.00137994	0	0	0	0	0.000349732	0	0.000138179	0	0.000596125	0.000244093	0.000172821	0	0.00011861	0.000778614	0.000623247	0.000680272	0	0.00023015	0.000100432	0	0	0	0	0	0	9.70309e-05	0	0	0	0.000174095
>SD_Bb-00510	0.000110583	0.000294204	0.000686611	0.000871189	0.00044359	0.000349	0	0.000503525	0.000107492	0.000587298	0.000297	0.000101492	0.000245238	0	0.00107788	0.000901597	0.000529661	0	0.00306654	0.000161005	0.000118161	0.000213812	0.000138236	0.000116577	0	0	0.000193013	0.000298063	0.000195274	0	0.000691324	0	0.000173025	0	0.000680272	0.000182415	0.000460299	0.000200864	0.000275444	0	0	0	0	0	0	0	0	0	0
>SD_Bb-00511	0.000552914	0	0	0	0	0	0	0	0	0	0	0	0	0	0	0	0	0	0	0.000241507	0.000118161	0.00662818	0.000276472	0.000116577	0	0	0	0	0.00122046	5.7607e-05	0.000691324	0.00260942	0.000346051	0.000934871	0	0.000182415	0.00023015	0.000200864	0	0	0	0	0	0	0	0	0	0	0
>SD_Bb-00512	0	0	0	0	0	0	0	0	0	0	0	0	0	0	0	0	0	0	0	8.05023e-05	0	0.000213812	0.000829417	0	0	0	0	0	0.00117165	0	0	0	0.000865127	0	0	0	0	0	0	0	0	0	0	0	0	0	0	0	0
>SD_Bb-00513	0.00154816	9.80681e-05	0.000294262	0	7.39317e-05	0.000116333	0.000160205	0	0	8.38997e-05	9.90001e-05	0.000304476	0.000163492	9.68429e-05	0	0.0001288	0.000132415	0.00195052	0.000153327	0.000563516	0.000236323	0	0.000276472	0.000524598	0	0.000138179	0.000579039	0.000298063	4.88186e-05	0.000115214	0.000691324	0	0.000259538	0.000623247	0.00170068	0.000547246	0.000460299	0	0.000137722	0	0	0	0	0	9.70309e-05	0.000214869	0	0	0
>SD_Bb-00514	0	0	0	0	0	0	0	0	0	0	0	0	0	0	0	0	0	0	0	0	0	0	0	0	0	0	0	0	0	0	0	0	0	0	0	0	0	0	0	0.000555144	0.00211168	0.00124656	0.00357544	0.00126369	0	0.000214869	0.000426925	0.00449438	0.00104457
>SD_Bb-00515	0	0	0	0	0	0	0	0	0	0	0	0	0	0	0	0	0	0	0	0.000563516	0.000236323	0	0.000276472	0.000349732	0	0.000276358	0	0	0.000927553	0.000403249	0.000345662	0.000593049	0.000605589	0.000311624	0	0.000912076	0	0.000301296	0.000275444	0	0	0	0	0	0	0	0	0	0
>SD_Bb-00516	0	0	0	0	0	0	0	0	0	0	0	0	0	0	0	0	0	0	0	0.000644019	0.000945291	0.000855249	0.00165883	0.000582886	0.000286615	0	0.000772052	0.000298063	0.000195274	0.000864105	0.000691324	0.00035583	0.000605589	0.000934871	0.000340136	0.000182415	0.000690449	0.000100432	0.000137722	0.000370096	0	0	0.000102155	0	0	0.000214869	0	0	0
>SD_Bb-00517	0	0	0	0	0	0	0	0	0	0	0	0	0	0	0	0	0	0	0	0	0	0	0	0	0	0	0	0	0	0	0	0	0	0	0	0	0	0	0	0	0.000117316	0.00275554	0.000204311	0	0	0	0.000284616	0	0.000348189
>SD_Bb-00518	0	0	0	0	0	0	0	0	0	0	0	0	0	9.68429e-05	0	0	0	0	0	0.000644019	0.000236323	0.000213812	0.000276472	0.000174866	0.000286615	0	0	0.000298063	0.00112283	5.7607e-05	0	0.00023722	0.000432563	0.000311624	0	0.00036483	0.000460299	0.000100432	0.000275444	0	0	0	0	0	0	0	0	0	0
>SD_Bb-00519	0.000221166	0.0024517	0.000588524	0.0011201	0.000147863	0.000232666	0.00032041	0	0	0.00234919	0.000693001	0	0	0.00145264	0.000404204	0.000257599	0.000926907	0.00153988	0.000459982	0	0	0	0	0	0	0	0	0	0	0	0	0	0	0	0	0	0	0	0	0	0	0.000131216	0.000204311	0	0	0.000429738	0	0	0
>SD_Bb-00520	0	0	0	0	0	0	0	0	0	0	0	0	0	0	0	0	0	0	0	0	0	0	0	0	0	0	0	0	0	0	0	0	0	0	0	0	0	0	0	0.000185048	0	6.56082e-05	0	0.000300879	0	0	0	0	0.000174095
>SD_Bb-00521	0	0	0	0	0	0	0.00032041	0	0	0.000335599	0	0	0.00253413	0	0	0	0	0	0.000613309	0.00104653	0.00082713	0.000213812	0.00248825	0.000233155	0.00057323	0.000414536	0.000386026	0.000298063	0.000878735	0.000345642	0.000691324	0.00011861	0.000778614	0.000311624	0	0	0.000460299	0.000200864	0.000413166	0	0	0	0	0	0	0	0	0	0
>SD_Bb-00522	0.000774079	0	0.00117705	0	0.000221795	0	0	0.000335683	0	0.000755097	0	0	0.00171667	0.000484215	0.00107788	0	0	0.000205318	0.00245324	0.000161005	0.000236323	0.000213812	0.000138236	0.000291443	0.000286615	0.000138179	0	0.000298063	4.88186e-05	0.000345642	0.000345662	0.00011861	0.000432563	0	0	0	0	0.000100432	0	0	0	0	0	0	0	0	0	0	0
>SD_Bb-00523	0	0.000196136	0.000588524	0.00124456	0	0.000232666	0.000160205	0.000503525	0.000107492	0.000419498	0.000495	0	0	0.00358319	0.000134735	0	0	0.00164254	0	8.05023e-05	0.000118161	0.000213812	0.000138236	5.82886e-05	0	0	0	0	9.76372e-05	0.000172821	0	0.00011861	0.000173025	0	0.000340136	0	0.00023015	0.000100432	0	0.000370096	0	6.56082e-05	0	6.01757e-05	9.70309e-05	0.000859476	0	0	0
>SD_Bb-00524	0	0	0.000294262	0	0	0	0	0	0	0.000838997	0	0	0.0021254	9.68429e-05	0	0	0.000397246	0.000205318	0	0	0	0.000213812	0	0	0	0	0	0	0	0	0	0	0	0	0	0	0	0	0	0	0	0.0056423	0.000204311	0	0	0	0	0	0
>SD_Bb-00525	0.00121641	0.000392272	0	0	0.00044359	0.000349	0.000160205	0.000335683	0.00311727	0.0011746	0	0.000608952	0.00228889	0.000581058	0	0.0010304	0.00132415	0.000307977	0.000306654	0	0	0	0	0	0	0	0	0	0	0	0	0	0	0	0	0	0	0	0	0	0	0	0	0	0	0.000429738	0	0	0
>SD_Bb-00526	0.000221166	0.00049034	0.000392349	0.000124456	0.000221795	0.000116333	0	0.000167842	0.0082769	8.38997e-05	0	0.000101492	0	0.000484215	0	0.0010304	0.000794492	0	0	0	0	0	0	0	0	0	0	0	0	0	0	0	0	0	0	0	0	0	0	0.000185048	0	0.000852906	0	0	0	0.00236356	0	0	0
>SD_Bb-00527	0	0	0	0	0	0	0	0	0	0	0	0	0	0	0	0	0	0	0	0	0.000118161	0	0	0.000174866	0.000286615	0	0	0.000298063	0	0	0	0	0.000259538	0	0	0.000182415	0.00023015	0.000301296	0.00068861	0	0	0	0	0	0.000194062	0	0	0.000642055	0
>SD_Bb-00528	0	0	9.80873e-05	0.000995644	7.39317e-05	0.000232666	0	0	0	8.38997e-05	0.000297	0	0	9.68429e-05	0	0	0.000529661	0.000102659	0	0	0	0	0	0	0	0	0	0	0	0	0	0	0	0	0	0	0	0	0	0.000555144	0	0.00104973	0.00490346	0.00156457	0	0	0.000142308	0.000321027	0.00121866
>SD_Bb-00529	0	0	0	0	0	0	0	0	0	0	0	0	0	0	0	0	0	0	0	0.000644019	0.00082713	0	0.000138236	0.000174866	0	0	0.000193013	0.000298063	0.000976372	0.000172821	0	0	0.000346051	0.000623247	0	0.000182415	0.00299194	0.000200864	0.000413166	0	0	0	0	0	0	0	0	0	0
>SD_Bb-00530	0	0	0	0	0.000295727	0	0	0	0	0	0.000198	0	0	0	0	0	0	0	0.000919963	0	0	0	0	5.82886e-05	0	0.000276358	0	0	0	0	0	0.00023722	0	0	0	0	0	0	0.000137722	0.000185048	0	0	0.000715088	0.000300879	0	0	0	0.00160514	0.000174095
>SD_Bb-00531	0.000110583	0	0	0	0	0	0	0	0.000214984	0	0	0	0	0	0	0	0	0	0	8.05023e-05	0	0.000213812	0	0.000116577	0.000286615	0	0	0	0	5.7607e-05	0	0	0.000173025	0	0	0	0	0.000100432	0	0.000370096	0.00187705	0	0.00204311	0.00162474	0.000679216	0.00107434	0	0.000963082	0.000174095
>SD_Bb-00532	0	0	0	0	0	0	0	0	0	0	0	0	0	0	0	0	0	0	0	0.000322009	0.000708968	0.00106906	0.000276472	0.000641175	0.000286615	0	0.000386026	0.000596125	4.88186e-05	0.000691284	0.000691324	0.000711659	0.000259538	0.000623247	0	0.000912076	0.00023015	0.000200864	0.000275444	0	0	0	0	0	0	0	0	0.000963082	0
>SD_Bb-00533	0	0	0	0	0	0	0	0	0	0	0	0	0	0	0	0	0	0	0	0.000241507	0.000236323	0.000427625	0.000138236	0	0	0	0	0.000298063	0.000292912	0.000403249	0	0.00011861	0	0	0	0	0	0.000100432	0.000137722	0.000185048	0.000117316	0	0.000102155	0	0.000873278	0.00193382	0.000142308	0.000642055	0.000348189
>SD_Bb-00534	0	0	0	0	0	0	0	0	0	0	0	0	0	0	0	0	0	0	0	0	0.000118161	0.000213812	0.000138236	0	0	0.000138179	0	0.000298063	0	0	0	0	0	0	0	0	0	0	0	0	0	0	0	0	9.70309e-05	0	0	0.000321027	0.000174095
>SD_Bb-00535	0	0.000784544	0	0	0	0	0.00064082	0.0134273	0	0.000671197	0	0	0.00228889	0	0.000943142	0	0	0	0	0	0	0	0	0	0	0	0	0	0	0	0	0	0	0	0	0	0	0	0	0	0	0	0	0	0	0	0	0	0
>SD_Bb-00536	0	0	0	0	0	0	0	0	0	0	0	0	0	0	0	0	0	0	0	0.000563516	0.000236323	0.00149669	0.000414708	0.000641175	0.00114646	0.000138179	0.000193013	0.000596125	0.000292912	0.000288035	0.000345662	0	0.000432563	0.000623247	0	0.000729661	0.00161105	0.00140605	0.000137722	0.000185048	0	0	0	0	0	0	0	0	0
>SD_Bb-00537	0.000221166	0	0.00225601	0.000124456	0.00273547	0	0	0.000335683	0	0.000251699	0.000693001	0	0.000899207	0	0	0.0001288	0	0	0.000459982	0	0	0	0	5.82886e-05	0	0	0	0	0	0	0	0	0	0	0	0	0	0	0	0	0.000234632	6.56082e-05	0	0	9.70309e-05	0	0	0	0
>SD_Bb-00538	0.000221166	0	0.00353114	0	0	0.000232666	0.00064082	0.000503525	0	0.000335599	0	0.000304476	0.00138968	0	0	0.000901597	0.000132415	0.000205318	0.000153327	8.05023e-05	0.000118161	0	0.000276472	0.000116577	0	0.000138179	0.000193013	0	0	0	0	0	0.000259538	0	0	0.000182415	0.00023015	0.000301296	0	0.000555144	0	6.56082e-05	0	0	0	0	0	0	0
>SD_Bb-00539	0	0	0	0	0	0	0	0	0	0	0	0	0	0	0	0	0	0	0	8.05023e-05	0	0	0	0	0	0	0	0	0	0	0	0	0	0	0	0	0	0	0	0	0	0	0	0	0	0	0	0	0
>SD_Bb-00540	0	0	0	0	0.000591453	0.0110517	0	0.000671366	0.000107492	0	0.000495	0	0	0	0	0.000257599	0	0.000102659	0	0	0	0	0	0	0	0	0	0	0	0	0	0	0	0	0	0	0	0	0	0.000185048	0	0	0.000102155	0.000120351	0	0.000214869	0	0	0.000522284
>SD_Bb-00541	0.000552914	0.000196136	0	0.00174238	0	0	0.00032041	0.000503525	0.000537461	0.000838997	0.000792001	0	0.000899207	0.000484215	0.000404204	0.000772798	0.000132415	0.0022585	0.000613309	0	0	0	0	0	0	0	0	0	4.88186e-05	0	0.000345662	0	0	0	0	0	0	0	0.000137722	0	0	0.000393649	0	6.01757e-05	0	0	0	0	0.000174095
>SD_Bb-00542	0	0.000196136	0	0	0.000147863	0	0	0	0.00128991	0.000167799	0	0	0	0	0	0	0	0	0	0	0	0.000641437	0.000276472	0.000233155	0	0.000138179	0.000193013	0	0.000634642	0.000115214	0.000345662	0	0	0.000311624	0	0.00036483	0	0	0	0	0	0	0	0	0	0	0	0	0
>SD_Bb-00543	0.000110583	0.000196136	0.00107896	0.00261357	0.000295727	0.000697999	0	0.000167842	0	0.000251699	0.000297	0.000710444	0	0.000581058	0.000404204	0.0001288	0.000264831	0.000205318	0.000306654	0	0	0	0	0	0	0	0	0	0	0	0	0	0	0	0	0	0	0	0	0	0	0.00150899	0.000817244	0.000782284	0	0	0	0	0.000522284
>SD_Bb-00544	0.000552914	9.80681e-05	0.000784698	0	0.000591453	0.00116333	0.00032041	0.000671366	0.000214984	0.000419498	0.000495	0.00202984	0.00188016	0.000774743	0.000404204	0.000643998	0.000926907	0.000615953	0.00214658	0	0	0	0	0	0	0	0	0	0	0	0	0	0	0	0	0	0	0	0	0	0	0	0	0	0	0	0	0	0
>SD_Bb-00545	0	0	0	0	0	0	0	0	0.00128991	8.38997e-05	0	0	0	0	0	0	0	0	0	0	0	0	0	0	0	0	0	0	0	0	0	0	0	0	0	0	0	0	0	0.00166543	0.000234632	0	0.000102155	0	0.000582185	0.0214869	0	0	0.000174095
>SD_Bb-00546	0.000221166	0	0.000490436	0.000248911	0.000147863	0.000232666	0	0.000335683	0.000429969	0.000922896	0.000891001	0.00172536	0.000245238	0.00125896	0.00215575	0.000386399	0.000794492	0	0.000459982	0	0	0	0	0	0	0	0	0	0	0	0	0	0	0	0	0	0	0	0	0	0.000117316	0	0.000204311	0	0	0	0	0	0
>SD_Bb-00547	0	0	0	0	7.39317e-05	0	0	0	0.000214984	0	0	0.000101492	0.000163492	0	0	0	0	0	0	0.000483014	0.000590807	0.000213812	0.000552944	0.000641175	0.000286615	0	0.000193013	0.000596125	0.00146456	0.000288035	0	0.00011861	0.000259538	0.000311624	0	0.000182415	0	0.000301296	0.000275444	0	0	0	0	0	0.000194062	0	0	0	0
>SD_Bb-00548	0.000331748	0	9.80873e-05	0	0.000147863	0	0	0.000503525	0	0	0	0	0.000326984	0	0	0	0	0	0.000766636	8.05023e-05	0.000236323	0.000213812	0.000138236	0	0.000286615	0.000138179	0	0.000596125	0.000244093	0.000403249	0	0.00047444	0.000173025	0	0.000680272	0.00036483	0	0.000100432	0.000413166	0	0	0	0	0	0	0	0	0	0
>SD_Bb-00549	0	0	0	0	0	0	0	0	0	8.38997e-05	0	0	0	9.68429e-05	0	0	0	0	0	0.000563516	0.000945291	0.000641437	0.000552944	0.000466309	0.000286615	0.000138179	0.000772052	0.000298063	0.00034173	0.000345642	0	0.00035583	0.000951639	0.000934871	0	0.000547246	0.0018412	0.000200864	0.000413166	0	0	0	0	0	0	0	0	0	0
>SD_Bb-00550	0	0	0	0	0	0	0	0	0	0	0	0	0	0	0	0	0	0	0	0.000161005	0.000118161	0.00213812	0.000552944	0.000233155	0.000286615	0.000829073	0.00115808	0.000596125	0.000439367	0.000115214	0	0	8.65127e-05	0.000623247	0	0.000182415	0.00023015	0.00160691	0.000137722	0	0	0	0	0	0	0	0	0	0
>SD_Bb-00551	0.000221166	0	0	0	0.000739317	0	0	0.000503525	0	0	0.000297	0	0.000653969	0.000484215	0	0	0.000132415	0	0	0.000644019	0.000236323	0	0.000414708	0.000233155	0.000286615	0.000138179	0.00135109	0.000596125	9.76372e-05	0.000460856	0.000345662	0.00023722	0.000605589	0.000623247	0.000680272	0.000182415	0.000920598	0.000200864	0.000413166	0	0	0	0	0	0	0	0	0	0
>SD_Bb-00552	0	0.00147102	0	0	0.000147863	0	0	0.00386036	0.000214984	0	0	0.000710444	0.000163492	0	0	0	0	0	0	0	0	0	0	0	0.000286615	0	0	0	0	0	0	0	0	0	0	0	0	0	0	0.00148038	0	0	0	0	0	0	0	0	0.00295961
>SD_Bb-00553	0	0.00196136	0.0023541	0.00149347	7.39317e-05	0.000697999	0.000160205	0.000167842	0.000537461	0	0	0.000608952	0.000490477	0.00174317	0.000673673	0.000643998	0.00225106	0	0.000459982	0	0	0.000213812	0	0	0	0	0	0	0	0.000115214	0	0	0	0	0	0	0	0	0	0.000185048	0	0	0	0	0	0	0	0	0
>SD_Bb-00554	0	0	0	0	0	0	0	0	0	0	0	0	0	0	0	0	0	0	0	0.000483014	0.000472646	0.00149669	0.000414708	0.00087433	0.00143308	0.000276358	0.000386026	0.000596125	0.000439367	0.000921712	0.000691324	0.00023722	0.000259538	0.000623247	0	0.000912076	0.00023015	0.00140605	0.000137722	0	0	0	0	0	0	0	0	0	0
>SD_Bb-00555	0.000995245	9.80681e-05	9.80873e-05	0	0.000147863	0	0.000160205	0	0.00161238	0.000419498	0.000198	0.000710444	0.00040873	9.68429e-05	0	0.000386399	0	0	0.000306654	0.000161005	0	0.000213812	0.000276472	0.000466309	0	0.000414536	0.000579039	0.000298063	0.000488186	0.000115214	0.000691324	0.00011861	0.000173025	0	0	0.000547246	0.000460299	0.000200864	0.000550888	0.000185048	0	6.56082e-05	0.000204311	6.01757e-05	0.000776247	0.00322303	0	0.000321027	0.000348189
>SD_Bb-00556	0	9.80681e-05	0.00313879	0	0	0.00349	0	0.000167842	0	0	9.90001e-05	0.000913427	0	0.00319582	0.00161681	0	0	0.000205318	0.00183993	0	0	0	0	0	0	0	0	0	0	0	0	0	0	0	0	0	0	0	0	0	0	0	0	0	0	0	0	0	0
>SD_Bb-00557	0.000663497	0	0	0	7.39317e-05	0	0	0	0	0	0	0	8.17461e-05	0	0	0	0	0	0	0.00136854	0.00141794	0	0.000414708	0.00134064	0.00057323	0.000414536	0	0	0.00112283	0.000288035	0	0.000593049	0.000346051	0	0	0.000182415	0.000460299	0	0.000275444	0	0	0	0	0	0	0	0	0	0
>SD_Bb-00558	0	0	0	0	0	0	0	0	0	0	0	0	0	0	0	0	0	0	0	0.000402512	0.000354484	0	0.000138236	0	0	0.000414536	0	0	0.00068346	5.7607e-05	0	0.00011861	0	0	0	0	0	0.000200864	0	0.000185048	0	6.56082e-05	0.00102155	0.00114334	0.000485154	0.000644607	0.000142308	0	0
>SD_Bb-00559	0.00276457	0	0	0	0	0	0	0	0	0.000838997	0	0	0.00114445	0	0	0	0	0	0	0.000402512	0.000118161	0.000213812	0	0.000174866	0.000286615	0	0	0.000596125	0.000390549	0.000288035	0.000345662	0	0.000173025	0.000623247	0	0	0.00023015	0.000401727	0.000137722	0	0	0	0	0	0	0	0	0	0
>SD_Bb-00560	0	0	0	0	0	0	0	0	0	0	0	0	0	0	0	0	0	0	0	0	0	0	0.000138236	0.000116577	0	0	0.000193013	0	9.76372e-05	5.7607e-05	0.000345662	0	8.65127e-05	0	0	0	0	0	0	0.000185048	0.000469263	0	0.000408622	0.000962811	9.70309e-05	0.000429738	0	0.000321027	0.000348189
>SD_Bb-00561	0	0	0	0	0	0	0	0	0	0	0	0	0	0	0	0	0	0	0	0	0	0	0	0	0	0	0	0	0	0	0	0	0	0	0	0	0	0	0	0	0	0	0	0	0	0	0	0	0
>SD_Bb-00562	0.000221166	0.000294204	0.000588524	0.00124456	0.000813249	0.000116333	0	0.000167842	0.000214984	0	0.000396	0.000202984	0.000980953	0.00387372	0.000404204	0	0	0.00102659	0.000306654	8.05023e-05	0	0	0	0	0	0	0	0	0	0	0	0	0	0	0	0	0	0	0	0.000185048	0	0.000196825	0	0.000240703	0	0	0.000142308	0.000321027	0.000348189
>SD_Bb-00563	0.000221166	0.000294204	0	0	0	0	0.00128164	0	0	0	0	0	0	0	0	0.000257599	0.000264831	0	0	0	0	0	0	0	0	0	0	0	0	0	0	0	0	0	0	0	0	0	0	0.000370096	0.00152511	0	0.000204311	0.000481406	0	0.000214869	0.00313078	0	0.00104457
>SD_Bb-00564	0.00187991	0	0	0	0	0	0.00176226	0	0	8.38997e-05	0	0	0	0	0	0	0	0	0	0.000241507	0	0	0.000138236	0	0	0	0.000193013	0	4.88186e-05	5.7607e-05	0	0	8.65127e-05	0	0	0	0	0	0.000275444	0.000185048	0.000117316	0	0	0	0.000388123	0.000214869	0	0	0
>SD_Bb-00565	0	0	0	0	0.000295727	0	0	0	0.000214984	0.000587298	0	0	0	0	0	0	0	0	0	0.000483014	0.0015361	0.00106906	0.000414708	0.000408021	0	0	0.000579039	0.000298063	0.000292912	0.000806498	0	0.00011861	0.000259538	0	0.000340136	0.00036483	0.000460299	0.000301296	0.000275444	0	0	0	0	0	9.70309e-05	0.000859476	0	0	0.000174095
>SD_Bb-00566	0	0	0	0	0	0	0	0	0	0	0	0	0	0	0	0	0	0	0	0	0	0	0	0	0	0	0	0	0	0	0	0	0	0	0	0	0	0	0	0	0	0.00702008	0.000102155	0	0	0	0	0	0
>SD_Bb-00567	0	0	9.80873e-05	0	0	0	0.000480615	0.000335683	0	0.000167799	0	0.00111641	0.00335159	0	0.000134735	0.0001288	0	0	0.000153327	0.000161005	0.000354484	0	0.000138236	0.000233155	0.000286615	0	0.000772052	0.000596125	4.88186e-05	0.000979319	0.000691324	0	0	0.000623247	0	0.000729661	0.0013809	0.000100432	0.0012395	0	0	0	0	0	0	0	0	0	0
>SD_Bb-00568	0	0	0	0	0	0	0	0	0	0	0	0.000710444	8.17461e-05	0	0	0	0	0	0	0.000161005	0.000118161	0.000213812	0.000552944	0	0.000286615	0.000552715	0	0.000298063	0.00126928	0	0	0	0.000692101	0	0.000340136	0.000182415	0	0.000602591	0.000550888	0	0	0	0	0	0	0	0	0	0.000522284
>SD_Bb-00569	0.000110583	0.00156909	0	0	0.00044359	0	0	0.00117489	0.000214984	0.000251699	0	0.000304476	0.000326984	0	0	0	0	0	0.000153327	8.05023e-05	0	0	0	0.000408021	0.00171969	0.000690894	0	0.000298063	0.000195274	0.000230428	0	0.00023722	0	0	0	0.000182415	0.000460299	0.000100432	0.00068861	0.000740192	0	6.56082e-05	0	0	9.70309e-05	0.000214869	0.000142308	0.000321027	0
>SD_Bb-00570	0	9.80681e-05	0.000196175	0	0	0	0.000160205	0	0	0.00469838	0	0	0.0021254	0.000193686	0.00296416	0.000257599	0.0017214	0.000205318	0	0	0	0	0	0	0	0	0	0	0	0	0	0	0	0	0	0	0	0	0.000137722	0	0	0	0	0	0	0	0	0	0
>SD_Bb-00571	0	0	0	0	0	0	0	0	0	0	0	0	0	0	0	0	0	0	0	0.000805023	0.00082713	0.000641437	0.000691181	0.000699464	0.000859845	0.000690894	0.000193013	0.000894188	0.000146456	0.00057607	0.000691324	0.00106749	0.0013842	0.000623247	0.00170068	0.000729661	0.0018412	0.000602591	0.000550888	0	0	0	0	0	0	0	0	0	0
>SD_Bb-00572	0.000442331	0	0	0	0.000739317	0.000581666	0.000160205	0.000167842	0	8.38997e-05	0.000198	0	0.000572223	0	0.000404204	0	0	0	0.000919963	8.05023e-05	0.000236323	0.000213812	0.000276472	0.000349732	0	0	0	0	0	0.000172821	0.000345662	0.00011861	0.000346051	0	0.000340136	0.00036483	0.00023015	0.000200864	0	0.00111029	0.000117316	0	0.000102155	0	0	0	0	0	0.000696379
>SD_Bb-00573	0.000442331	0	0	0	0	0.000697999	0	0	0.000537461	0.000503398	0	0.00172536	0.00376032	0	0	0.00218959	0.00331038	0	0.000153327	0	0	0	0	0	0	0	0	0	0	0	0	0	0	0	0	0	0	0	0	0	0	0	0	0	0	0	0	0	0
>SD_Bb-00574	0.000110583	0	9.80873e-05	0.000497822	0.000369658	0.000465333	0.000160205	0	0	0.000419498	0.000396	0.00050746	0.00130794	0.0020337	0.000673673	0.00193199	0.00251589	0.000410635	0.000306654	8.05023e-05	0	0	0.000138236	5.82886e-05	0	0	0.000193013	0	0.000195274	0	0	0.00023722	0	0	0	0.000182415	0	0	0	0	0	0	0	0	0	0	0	0	0
>SD_Bb-00575	0	0	0	0	0	0	0	0	0	0	0	0	0	0	0	0	0	0	0	0	0.000118161	0	0.000276472	0.000990907	0.00257954	0	0.000193013	0	0.000488186	0.000460856	0	0.00023722	8.65127e-05	0.00155812	0	0.000182415	0.00023015	0.000602591	0.000550888	0	0	0	0	0	9.70309e-05	0	0	0.000321027	0
>SD_Bb-00576	0.00121641	0	0.000196175	0	0.000147863	0	0.000801025	0.000671366	0.000214984	0.000419498	0.000396	0.000101492	0	0.000290529	0.000134735	0	0	0	0.000459982	0.000241507	0.000708968	0	0.000276472	0.000291443	0	0	0	0	0.000195274	0.000345642	0.000345662	0.00011861	0.000173025	0	0	0.000182415	0.000690449	0.000401727	0.000275444	0	0	0	0	0	0	0	0	0.000321027	0
>SD_Bb-00577	0.000331748	0	0.000686611	0	0	0	0	0	0	0.000335599	0	0.000101492	0	0.00958745	0	0	0.000132415	0.000615953	0.000919963	0	0	0	0	0	0	0	0	0	0	0	0	0	0	0	0	0	0	0	0	0	0	0	0	0	0	0	0	0	0
>SD_Bb-00578	0	0	0	0	0	0	0	0	0	0	0	0	0	0	0	0	0	0	0	0	0	0	0	0	0	0	0	0	0	0	0	0	0	0	0	0	0	0	0	0	0	0.000328041	0	0	0	0	0	0	0
>SD_Bb-00579	0	0	0	0	0	0	0	0	0	0	0	0	0	0	0	0	0	0	0	0.0033006	0.00106345	0	0	0	0	0	0	0.00119225	0.000585823	0	0.00138265	0	0.000259538	0	0	0	0.00023015	0.000100432	0	0	0	0	0	0	0	0	0	0	0
>SD_Bb-00580	0	0	0	0	0	0	0	0	0	0	0	0	0	0	0	0	0	0	0	0.000161005	0.000354484	0.000213812	0.000138236	0	0.00057323	0	0.000193013	0	0.00068346	5.7607e-05	0.000345662	0.00011861	8.65127e-05	0.000311624	0	0	0	0	0	0	0	0	0	0	0.00388123	0.000429738	0	0	0.000174095
>SD_Bb-00581	0.000331748	0	0	0	0	0	0	0	0	8.38997e-05	0	0	0	0	0	0	0	0	0	0	0	0	0	0	0	0	0	0	0	0	0	0	0	0	0	0	0	0	0	0	0.000117316	0	0.000204311	6.01757e-05	0.00989715	0	0	0	0
>SD_Bb-00582	0	0	0	0	0	0	0	0	0	0	0	0	0	0	0	0	0	0	0	0	0	0	0	5.82886e-05	0	0	0	0	0	0	0	0	0	0	0	0	0	0	0	0	0	0	0	0	0	0	0	0	0
>SD_Bb-00583	0	0	0	0	0	0	0	0	0	0	0	0	0	0	0	0	0	0	0	0.000644019	0.00082713	0.000213812	0.000552944	0.000116577	0.000859845	0.000138179	0.000772052	0.000894188	0.000488186	5.7607e-05	0	0.00011861	0.000519076	0	0.000340136	0.000729661	0.00023015	0.00200864	0.000826332	0	0	0	0	0	0	0	0	0	0
>SD_Bb-00584	0	0	0	0	0	0	0	0	0	0	0	0	0	0	0	0	0	0	0	8.05023e-05	0.000472646	0	0.000552944	0.000233155	0	0.000414536	0	0.000298063	0.000146456	0.000172821	0.000345662	0.00011861	8.65127e-05	0.000311624	0	0.00036483	0	0.000502159	0.000137722	0.000370096	0.000117316	0	0	0	0.000194062	0.000644607	0	0	0
>SD_Bb-00585	0.000884662	0.000196136	0	0	0.000517522	0	0.000160205	0	0	0.000251699	0.000198	0	0.00122619	0	0	0.000643998	0.000264831	0.00123191	0	0	0	0	0.000138236	0	0	0	0.000193013	0.000298063	9.76372e-05	0.000230428	0	0.00011861	0.000432563	0.000311624	0	0	0.000690449	0.000100432	0	0	0	0	0	0	9.70309e-05	0	0	0	0.000174095
>SD_Bb-00586	0	0	0	0	0	0	0	0	0	0	0	0	0	0	0	0	0	0	0	0.000724521	0.000590807	0.000213812	0.000829417	0.000349732	0	0.000276358	0.000386026	0.000298063	0.000146456	0.000806498	0.000345662	0.00011861	0.000346051	0.000311624	0	0.000729661	0	0.000200864	0	0	0	0	0	0	0	0	0	0	0
>SD_Bb-00587	0	0	0	0	0	0	0	0	0	0	0	0	0	0	0	0	0	0	0	0.000161005	0	0	0	0	0.000286615	0	0	0	0	0	0	0.00011861	0	0.000311624	0	0	0	0	0	0	0	0	0.000306466	0	0.000776247	0	0	0	0.000522284
>SD_Bb-00588	0	0	0	0	0	0	0	0	0	0	0	0	0	0	0	0	0	0	0	0.00120754	0.000708968	0.000427625	0.000414708	0.000524598	0.000286615	0.000138179	0.00115808	0.000298063	4.88186e-05	0.000979319	0.000691324	0.00011861	0.000173025	0.000311624	0	0.00182415	0.000690449	0.000100432	0.000275444	0	0	0	0	0	0	0	0	0	0
>SD_Bb-00589	0	9.80681e-05	0	0	0.000147863	0.000232666	0.000480615	0.000335683	0.0027948	0.000251699	0	0	0	0	0	0	0	0	0.000153327	0.000241507	0.000118161	0	0.000138236	5.82886e-05	0	0	0.000193013	0	0.000488186	0.000115214	0	0	0	0	0	0.000547246	0	0.000200864	0.000275444	0.000185048	0	0	0	0	9.70309e-05	0.000429738	0	0	0
>SD_Bb-00590	0.000331748	0	0	0	0.000147863	0	0.000480615	0	0	0	0	0	0.00040873	0	0	0	0	0	0.000459982	8.05023e-05	0.000236323	0.000641437	0.000276472	0.000233155	0.00114646	0.000138179	0.000193013	0.000596125	0.00107401	5.7607e-05	0	0.000711659	0.000259538	0	0	0.000182415	0.00023015	0.000200864	0	0	0	0	0	0	0.000291093	0	0	0	0.000348189
>SD_Bb-00591	0.000442331	0	0	0.000373367	0	0	0.00032041	0	0	0.000251699	0	0.000101492	0.000817461	0.000193686	0	0	0	0.000102659	0.000459982	0.000885526	0.000590807	0.000213812	0.000691181	0.000466309	0	0.000138179	0.000965065	0.00119225	0.000146456	0.000288035	0.000691324	0.000593049	0.000951639	0.000934871	0.000340136	0.000912076	0.00115075	0.000200864	0.00110178	0	0	0	0	0	0	0	0	0	0
>SD_Bb-00592	0	0.00049034	0.000980873	0.0011201	0	0.000232666	0	0.000167842	0.00096743	8.38997e-05	0.000495	0	0.000326984	0.000290529	0.00107788	0.0001288	0.000662076	0.00102659	0.000306654	0	0	0	0	0	0	0	0	0	0	0	0	0	0	0	0	0	0	0	0	0.000185048	0	0.000393649	0.000204311	6.01757e-05	0.000194062	0	0	0.000321027	0.000174095
>SD_Bb-00593	0	0	0	0.000124456	0	0	0	0	0.000107492	0	0	0	0	0	0	0	0	0	0	0.000161005	0.000472646	0	0	0.000466309	0	0.000138179	0	0.000298063	0.000585823	0.000115214	0	0.00035583	0.000259538	0.000311624	0	0	0.00023015	0.000100432	0	0	0	0	0	0	0.000194062	0.000214869	0	0	0
>SD_Bb-00594	0.000110583	0	0	0	0	0	0	0	0.000322477	0	0	0	0	0	0.000269469	0.0001288	0	0	0	8.05023e-05	0	0	0	0	0	0	0	0.000298063	0	5.7607e-05	0	0	0	0	0	0	0	0	0	0.000370096	0	0	0.000306466	6.01757e-05	0	0.000429738	0.000142308	0.000321027	0.000174095
>SD_Bb-00595	0	0	0.000294262	0.000871189	0.000295727	0.000116333	0	0	0	0.000167799	0.000198	0	0.000163492	0.00493899	0.000943142	0.0001288	0.00370763	0.000307977	0.000766636	0	0	0	0	0	0	0	0	0	0	0	0	0	0	0	0	0	0	0	0	0	0	6.56082e-05	0.000102155	0	0	0	0.000142308	0	0
>SD_Bb-00596	0	0	0	0	7.39317e-05	0	0	0	0	0	0	0	0	0	0	0	0	0	0	0.000241507	0.000118161	0.000213812	0.000276472	0.000116577	0.000859845	0.000276358	0	0	0.000488186	0.00057607	0	0.00023722	0.000346051	0.000623247	0	0	0	0.000100432	0.000413166	0	0	0	0	0	0	0	0	0	0
>SD_Bb-00597	0.000663497	0	0	0	7.39317e-05	0	0	0	0.000322477	0	0	0	0.000163492	0	0	0	0	0	0.000153327	8.05023e-05	0	0.000855249	0.000276472	0.000349732	0.00143308	0.000414536	0.000193013	0.000894188	0.000439367	0.000460856	0.000691324	0.000948879	8.65127e-05	0	0	0	0	0.000301296	0.000275444	0.000555144	0	0	0.00163449	0	0.0012614	0	0	0	0.000696379
>SD_Bb-00598	0.000221166	0.000294204	0.000490436	0	0	0.000232666	0.000160205	0.00486741	0	8.38997e-05	0	0	0	0.000968429	0	0.00772798	0	0.000821271	0.000153327	0	0	0	0	0	0	0	0	0	0	0	0	0	0	0	0	0	0	0	0	0	0	0	0	0	0	0	0	0	0
>SD_Bb-00599	0	0	0	0	0	0	0	0	0	0	0	0	0	0	0	0	0	0	0	0	0	0.000427625	0.000138236	0.00664491	0	0	0	0	4.88186e-05	0	0.000345662	0	0	0	0	0.000182415	0	0.000200864	0	0	0	0	0	0	0	0	0	0	0
>SD_Bb-00600	0.000221166	0	0	0	0	0	0.00160205	0	0.000322477	0	0	0	0	0	0	0	0	0	0.000153327	0	0.000118161	0	0	0	0	0	0	0	0	5.7607e-05	0.000345662	0.00023722	0	0	0	0	0	0	0	0	0	0	0	0	0	0	0	0	0
>SD_Bb-00601	0	0	0	0	0	0	0	0	0	0	0	0	0	0	0	0	0	0	0	0.000885526	0.000472646	0.0017105	0.000414708	0.000291443	0	0.000138179	0.000579039	0.000298063	9.76372e-05	0.000345642	0.000345662	0.00047444	0.00121118	0.000311624	0.00136054	0.000729661	0.000690449	0.000602591	0.000964055	0	0	0	0	0	0.000194062	0	0	0	0
>SD_Bb-00602	0.00685613	0	0	0	0	0	0	0	0.00096743	0.000335599	0	0	0.000326984	0	0	0	0	0	0.000153327	0	0	0	0	0	0.000286615	0	0.000193013	0	0	0	0	0	0	0	0	0	0	0.000100432	0	0.000185048	0.000234632	0	0	0	0	0	0	0	0
>SD_Bb-00603	0.000552914	0	0.00147131	0.000248911	0.000221795	0	0.00032041	0.000335683	0.000322477	0.000419498	0.000297	0.000608952	0.000490477	0.000484215	0.000943142	0	0	0.000307977	0.000459982	0	0	0	0	0	0	0	0	0	0	0	0	0	0	0	0	0	0	0	0	0.000185048	0	0	0.000102155	0.00180527	0.000194062	0	0	0	0.00104457
>SD_Bb-00604	0	0	0	0	0	0	0	0	0	0	0	0	0	0	0	0	0	0	0	0.000644019	0.000354484	0.000213812	0	0	0.000286615	0.000414536	0.000193013	0.000298063	4.88186e-05	0.000172821	0	0.000830269	8.65127e-05	0	0.000340136	0	0	0.000200864	0	0	0	0	0	0	0.000970309	0	0	0.000321027	0
>SD_Bb-00605	0	0	0	0	0	0	0	0	0	0	0	0	0	0	0	0	0	0	0	0	0.000236323	0.000641437	0.000829417	0.000233155	0	0.000276358	0	0.000298063	0.000195274	0.000172821	0.000345662	0.00011861	8.65127e-05	0.000311624	0	0	0.000460299	0.000401727	0	0.000185048	0	6.56082e-05	0	0	0	0.00236356	0.000142308	0.000321027	0
>SD_Bb-00606	0	9.80681e-05	0.000294262	0	0	0	0	0	0.000214984	0.000503398	0.000198	0	0.000163492	0.000193686	0	0	0	0	0.000306654	0.000322009	0	0	0.000138236	5.82886e-05	0	0	0	0	4.88186e-05	0	0	0	0	0	0	0	0	0.000100432	0	0	0	0	0	0	0	0	0	0	0
>SD_Bb-00607	0.000221166	0	0	0	0	0	0	0.000335683	0	0	0	0	0	0	0	0	0	0	0	0.000885526	0.000590807	0.000427625	0.000414708	0.000466309	0	0	0.000193013	0.000298063	0.000195274	0.000288035	0	0.000593049	0.000259538	0.00155812	0	0.000182415	0.00023015	0.000401727	0.000550888	0	0	0	0	0	0	0	0	0	0
>SD_Bb-00608	0	0.00186329	9.80873e-05	0	0.000813249	0.000465333	0	0	0.000322477	8.38997e-05	0.000396	0.000405968	0	9.68429e-05	0.000673673	0.0010304	0.00622352	0	0.000306654	0	0	0	0	0	0	0	0	0	0	0	0	0	0	0	0	0	0	0	0	0.000555144	0	0	0.000102155	6.01757e-05	0	0	0	0	0
>SD_Bb-00609	0.00110583	0	0.00117705	0	0	0	0.00096123	0	0	0	0	0	0	0.000290529	0.0102398	0	0	0	0	0	0	0.000213812	0	5.82886e-05	0	0	0	0	0	5.7607e-05	0	0	0	0.000311624	0	0	0	0	0	0	0	0.000196825	0	0	0	0	0	0.000321027	0.000174095
>SD_Bb-00610	0	0	0	0	0	0	0	0	0	0	0	0	0	0	0	0	0	0	0	0	0	0	0	0	0	0	0	0	0	0	0	0	0	0	0	0	0	0	0	0	0.00234632	0.000262433	0.00132802	0.00367072	0	0	0.000284616	0.00192616	0.000174095
>SD_Bb-00611	0	0.000196136	0.00107896	0.0022402	0	0.000465333	0	0	0.000859938	0.000922896	0.000396	0.000101492	0.000490477	0.0013558	0.000269469	0.0001288	0.000132415	0.000410635	0	0	0	0	0	0	0	0	0	0	0	0	0	0	0	0	0	0	0	0	0	0.000185048	0	0.000459257	0.000102155	6.01757e-05	0	0.000644607	0.000142308	0	0
>SD_Bb-00612	0	0	0	0	0	0	0	0	0	0	0	0	0	0	0	0	0	0	0	0.000161005	0.000118161	0.000641437	0.000829417	0.00180695	0.000286615	0.000138179	0.000193013	0	0.00117165	0.000403249	0.000345662	0	0	0.000311624	0	0.000182415	0	0.000200864	0.000275444	0.000185048	0.000117316	0	0	0	0	0	0	0.000321027	0.000174095
>SD_Bb-00613	0	0	0	0	0	0	0	0	0	0	0	0	0	0	0	0	0	0	0	8.05023e-05	0	0	0	0	0	0.000276358	0	0	0.000146456	0	0	0.00011861	0	0	0	0	0	0	0	0.000185048	0.000117316	0	0.000102155	0	0	0.00107434	0.000142308	0	0.000870474
>SD_Bb-00614	0	0	0.000490436	0	0	0	0	0	0.000214984	8.38997e-05	9.90001e-05	0	0.000326984	0	0	0.000257599	0.000264831	0	0.000766636	0.000161005	0.000236323	0	0.000691181	0.000233155	0	0	0.000386026	0.000894188	0.000195274	0.000172821	0.000691324	0.00023722	0.000519076	0	0	0.000182415	0.00023015	0	0.000137722	0	0	0	0	0	9.70309e-05	0	0	0	0
>SD_Bb-00615	0.000110583	0	9.80873e-05	0	0	0	0.00352451	0	0	0.0010907	0	0	0.000245238	0	0	0.0001288	0	0.00112925	0.000919963	0	0	0	0	0	0	0	0	0	0	0	0	0.00011861	0	0	0	0	0	0	0	0	0	0	0	0	0	0	0	0	0
>SD_Bb-00616	0	0	0	0	0	0	0	0	0	0	0	0	0	0	0	0	0	0	0	8.05023e-05	0	0.00555912	0.000138236	0.000233155	0.000286615	0	0	0	0.000195274	0.000115214	0	0	0.000432563	0.000311624	0	0	0	0.000200864	0.000137722	0	0	0	0	0.00120351	9.70309e-05	0.000214869	0.000142308	0	0
>SD_Bb-00617	0	0.000588408	0	0	0.000369658	0.000465333	0.000160205	0.000335683	0.000322477	0	0.000495	0.000608952	0	0	0	0.000386399	0	0	0	0	0	0	0	0	0	0	0	0	0	0	0	0	0	0	0	0	0	0	0	0.000185048	0.000117316	0.000131216	0.000510777	0.000120351	0.000194062	0	0.00569233	0	0.00208914
>SD_Bb-00618	0.000110583	0	0	0	7.39317e-05	0	0	0	0.000107492	0	0	0	0	0	0	0	0	0	0	0.000241507	0	0.000641437	0	0.000291443	0.00114646	0.000138179	0.000386026	0.000298063	0.000292912	0.000288035	0	0.00011861	0	0.000311624	0	0.000182415	0	0	0	0	0	0	0.000306466	6.01757e-05	0.000485154	0.000429738	0.000142308	0.000642055	0.000348189
>SD_Bb-00619	0	0	0	0	0	0	0	0	0	0	0	0	0.000572223	0	0	0	0	0	0.000306654	0.000241507	0.000354484	0	0.000276472	0.000233155	0	0	0.000386026	0.000894188	0.000390549	5.7607e-05	0	0.00011861	0	0.000311624	0	0.000182415	0.00023015	0.000100432	0.000137722	0	0	0	0	0	0	0	0	0	0
>SD_Bb-00620	0	0	0	0	0	0	0	0	0	0	0	0	0	0	0	0	0	0	0	0	0	0	0	0	0	0	0	0	0	0	0	0	0	0	0	0	0	0	0	0.000185048	0	0.000524866	0.00102155	0.000902636	0.000194062	0	0	0	0.000348189
>SD_Bb-00621	0	0	9.80873e-05	0	0	0	0	0	0	0	0	0	0.000245238	0.000290529	0.000134735	0	0.000264831	0.000205318	0	0	0	0	0	0	0	0	0	0	4.88186e-05	0	0	0	0	0	0	0	0	0	0	0	0	0	0	0	0	0	0	0	0
>SD_Bb-00622	0	0	0	0	0.00044359	0.000814332	0.000160205	0	0.000537461	0.000167799	0	0.000710444	0	0	0	0.000386399	0	0	0.00137994	8.05023e-05	0	0.000213812	0	0	0	0	0	0	4.88186e-05	0	0	0.00011861	8.65127e-05	0.000311624	0	0.000182415	0	0	0	0.000925241	0.000234632	0.000131216	0.000204311	0.000782284	9.70309e-05	0.000214869	0.000142308	0	0.000174095
>SD_Bb-00623	0	0	0	0	0	0	0	0	0	0	0	0	0	0	0	0	0	0	0	0	0	0	0	0	0	0.000138179	0	0	0.000146456	0	0	0.00023722	0	0.000311624	0	0	0	0	0	0	0	6.56082e-05	0.00132802	0.000180527	9.70309e-05	0.000214869	0.000142308	0.000963082	0.000174095
>SD_Bb-00624	0	0	0	0	0	0	0	0	0	0	0	0	0	0	0	0	0	0	0	0	0.000118161	0	0	0.000174866	0	0.000552715	0	0.000298063	0.000146456	0.000172821	0	0.00011861	8.65127e-05	0	0	0	0	0	0.000275444	0	0	0	0	0	0	0.00107434	0	0	0
>SD_Bb-00625	0	0	0	0	0	0	0.00032041	0	0	0	0	0	8.17461e-05	0	0	0	0	0	0	0.000322009	0	0	0	5.82886e-05	0.000286615	0.000829073	0	0	0.000195274	0	0.000345662	0.00047444	0.000346051	0	0	0	0	0.000200864	0	0	0	0	0	0	0	0.00150408	0	0	0.000348189
>SD_Bb-00626	0.00132699	0	0	0	0.000147863	0	0.00064082	0.000335683	0.000859938	0	0	0	0.00122619	0.000193686	0	0	0.000529661	0.000307977	0	0	0	0	0.000414708	0	0	0	0	0	4.88186e-05	5.7607e-05	0	0	8.65127e-05	0	0	0	0	0	0	0.000370096	0	0.000131216	0	0	0	0.000214869	0	0	0.000174095
>SD_Bb-00627	0	0	0	0	0	0	0	0	0	0	0	0	0	0	0	0	0	0	0	0	0	0	0	5.82886e-05	0	0	0	0.000298063	9.76372e-05	0.000345642	0.000345662	0.00011861	0	0	0	0.000182415	0	0	0	0	0	0	0	0	0	0	0	0	0
>SD_Bb-00628	0	0	0.000196175	0	0	0	0	0	0	0	0	0	0	0	0.000269469	0	0	0	0	0.000402512	0.000472646	0.00277956	0.000414708	0.000524598	0.000286615	0.000276358	0.000772052	0.000298063	0.000244093	0.000691284	0	0.00023722	0.000432563	0.000623247	0.000680272	0.000547246	0.00115075	0.000200864	0.000413166	0	0	0	0	0	0	0	0	0	0
>SD_Bb-00629	0	0	0	0	0	0	0	0	0	0	0	0	0	0	0	0	0	0	0	0.000322009	0.000472646	0.000427625	0.000276472	5.82886e-05	0	0	0.000193013	0	0.000244093	0	0	0.00011861	0	0	0	0	0.00023015	0.000301296	0	0	0.00903332	0	0	0	0	0	0.000142308	0.00224719	0
>SD_Bb-00630	0	0	0	0	0	0	0	0	0	0	0	0	0	0	0	0	0	0	0	0.000724521	0.000354484	0.000427625	0.000829417	0.000408021	0.000286615	0.000138179	0.00115808	0.00119225	0.000195274	0.000460856	0	0.00047444	0.000519076	0	0.00102041	0.000912076	0.00115075	0.000401727	0.00137722	0	0	0	0	0	0	0	0	0	0
>SD_Bb-00631	0	0	0	0	0	0	0	0	0	0	0	0	0	0	0	0	0	0	0	0	0	0	0	0	0	0	0	0	0	0	0	0	0	0	0	0	0	0	0	0.000185048	0.000234632	0.000590474	0.000510777	0.000240703	9.70309e-05	0	0	0	0.000696379
>SD_Bb-00632	0	0	0	0	0	0	0	0	0	0	0	0	0	0	0	0	0	0	0	0.000241507	0.000472646	0.00427625	0.000138236	0.000349732	0	0	0.000193013	0.000596125	0.000634642	0.000230428	0	0.00047444	8.65127e-05	0.000934871	0	0.00036483	0	0.000401727	0.00151494	0	0.000351947	0	0.000102155	0.000180527	0.000291093	0	0	0.000321027	0
>SD_Bb-00633	0.000110583	0	9.80873e-05	0	0.000147863	0.000116333	0.000480615	0	0.000107492	0.000251699	0.000297	0.000710444	0.000245238	0.00435793	0.000134735	0.000386399	0	0	0	8.05023e-05	0.000590807	0	0	0.000233155	0	0.000138179	0.000193013	0	9.76372e-05	0.000288035	0	0.00011861	0	0	0	0	0	0.000100432	0.000137722	0	0	0	0	0	0	0	0	0	0
>SD_Bb-00634	0.000884662	0	0	0	7.39317e-05	0	0	0	0	0	9.90001e-05	0.000202984	0.000326984	0	0	0.000643998	0	0.00554358	0	0	0	0	0.000276472	0.000174866	0	0	0.000193013	0.000894188	9.76372e-05	5.7607e-05	0	0.00023722	0.000259538	0	0.000340136	0	0	0.000401727	0	0	0	0	0	0	0	0	0	0	0
>SD_Bb-00635	0	0	0	0	0.000295727	0.000116333	0	0	0	0.000335599	0	0	0.000245238	0.00300213	0	0.0001288	0.00145657	0.000205318	0	0	0	0	0	0	0	0.000138179	0	0	0	5.7607e-05	0	0	0	0	0	0.000182415	0	0	0.000137722	0.000185048	0	0	0.000102155	0	9.70309e-05	0	0	0	0
>SD_Bb-00636	0.00265399	0	9.80873e-05	0	0	0	0.00208267	0.000167842	0.000214984	0.0010068	0	0	0.000817461	9.68429e-05	0.000134735	0	0	0	0.000766636	0.000161005	0.000118161	0	0	0.000408021	0	0.000138179	0.000579039	0	0	0.000288035	0	0.00023722	0	0.000311624	0.000340136	0	0	0.000401727	0.000137722	0	0	0	0	0	0	0	0	0	0
>SD_Bb-00637	0	0	0	0	0.000147863	0	0	0	0	0	0	0	0	0	0	0	0	0	0	0.000644019	0.000118161	0.000641437	0.000552944	0.000291443	0.00343938	0.000552715	0.000193013	0.000298063	0.000439367	0.000345642	0	0	8.65127e-05	0.000311624	0.000340136	0.00036483	0	0.000602591	0.00068861	0	0	0	0	0	0.000388123	0	0	0.000321027	0.000696379
>SD_Bb-00638	0.000110583	0	0.000392349	0	0	0.000697999	0	0.000167842	0	0.000419498	9.90001e-05	0.00182685	0.000735715	0.00309897	0.000538938	0.0015456	0.000132415	0	0	0	0	0	0	0	0	0	0	0	4.88186e-05	0	0	0	0	0	0	0	0	0	0	0.000185048	0	0	0	0	0	0	0	0	0
>SD_Bb-00639	0	0	0	0	0	0	0	0	0	0	0	0	0	0	0	0	0	0	0	0.000483014	0.000118161	0	0.000276472	5.82886e-05	0.000286615	0	0	0	0.000439367	0.000115214	0	0	8.65127e-05	0.000311624	0	0	0	0	0	0	0	0	0	0	0	0	0	0	0
>SD_Bb-00640	0	0	0	0	0	0	0	0	0	0	0	0	0	0	0	0	0	0	0	0.000483014	0.000354484	0	0	0.000641175	0.000286615	0.00110543	0.000386026	0.00119225	0.000585823	0.000633677	0.000345662	0.00023722	0.000173025	0.000311624	0.00102041	0.000547246	0	0.000100432	0.000137722	0	0	0	0	0	0	0	0	0	0
>SD_Bb-00641	0	0	0	0	0	0	0	0	0	0	0	0	0	0	0	0	0	0	0	0	0	0	0	0	0	0	0	0	0	0	0	0	0	0	0	0	0	0	0	0	0	0	0	6.01757e-05	9.70309e-05	0.000214869	0	0	0.000174095
>SD_Bb-00642	0.000331748	0	0	0	7.39317e-05	0	0	0	0	0	0	0	0.000572223	0	0	0	0	0	0	0.000805023	0.000118161	0.00128287	0.000276472	0.000291443	0	0.000829073	0.000193013	0	4.88186e-05	0.000172821	0.000691324	0.000593049	0.000259538	0.000623247	0.000340136	0	0	0.000100432	0	0	0	6.56082e-05	0	0	9.70309e-05	0	0	0.00160514	0
>SD_Bb-00643	0	0	0	0	0	0	0	0	0	0	0	0	0	0	0	0	0	0	0	0	0.000708968	0	0.000414708	0.000582886	0.000286615	0.000138179	0.00193013	0.000596125	0.00034173	0.000403249	0.000345662	0.000711659	8.65127e-05	0.000311624	0.000680272	0.00036483	0.00023015	0	0.000413166	0	0	0	0	0	0	0	0	0	0
>SD_Bb-00644	0.000331748	0	0	0	0	0	0.000160205	0	0	0.000251699	0	0	0.00269762	0	0	0	0	0	0	0	0	0	0	0.000233155	0.00057323	0.00138179	0	0.000596125	4.88186e-05	0.000172821	0	0.00035583	0.000173025	0	0	0	0.00023015	0.000200864	0.000137722	0	0	0	0	0	0	0	0	0	0
>SD_Bb-00645	0.000331748	0.000882613	9.80873e-05	0.000248911	0.000369658	0.00267566	0	0	0.000322477	0.000755097	0.001782	0.000101492	0	0	0.000538938	0.0014168	0.000132415	0	0.0033732	0	0	0	0	0	0	0	0	0	0	0	0	0	0	0	0	0	0	0	0	0	0	0	0	0	0	0	0	0	0
>SD_Bb-00646	0.000774079	9.80681e-05	0	0	0	0	0	0	0	0	0	0	0	0	0	0	0	0	0.000306654	0	0.000590807	0.000427625	0	0.000233155	0	0.000414536	0.000193013	0	0.000390549	5.7607e-05	0	0.00011861	8.65127e-05	0.000311624	0	0.000182415	0	0.000100432	0.000275444	0	0	0	0	0	0	0	0	0	0
>SD_Bb-00647	0.00110583	0.000588408	0.000588524	0	0.000221795	0.00127966	0.00064082	0.000671366	0	8.38997e-05	0	0	0.000817461	0	0.000404204	0.00167439	0	0	0.000766636	0	0	0	0.000414708	5.82886e-05	0	0.000276358	0.000193013	0	4.88186e-05	0.000172821	0	0	8.65127e-05	0	0	0.000182415	0	0	0.000275444	0	0	0	0	0	0	0	0	0	0
>SD_Bb-00648	0	0	0.000294262	0	0.000295727	0.000349	0.00096123	0	0	0	0	0	0.000163492	0	0.00323363	0.000257599	0	0	0.000153327	0	0	0	0	0	0	0	0	0	0	0	0	0	0	0	0	0	0	0	0	0	0.000117316	0.00223068	0.000715088	6.01757e-05	9.70309e-05	0.000214869	0	0	0.000348189
>SD_Bb-00649	0	0	0	0	0	0	0	0	0	0	0	0	0	0	0	0	0	0	0	8.05023e-05	0	0.000641437	0	0.000291443	0.00143308	0.000276358	0	0	0.000488186	0.000518463	0	0.00035583	8.65127e-05	0	0	0.00036483	0.000460299	0.000502159	0.000413166	0	0	0	0	6.01757e-05	0	0	0	0	0
>SD_Bb-00650	0	0	0	0	0	0	0	0	0	0	0	0	0.000326984	0	0	0	0	0	0	0.000724521	0	0.00320718	0.000414708	0	0.000286615	0.000138179	0	0	0.000585823	5.7607e-05	0.00103699	0	0.000259538	0	0	0	0	0	0	0	0	0	0	0	0	0	0	0	0.000174095
>SD_Bb-00651	0	0	0	0	0	0	0	0	0	0	0	0	0	0	0	0	0	0	0	0.000161005	0.000236323	0.000213812	0.000276472	0.000174866	0	0	0.000193013	0	0.00034173	5.7607e-05	0.000345662	0	0.000173025	0	0	0.000182415	0.000460299	0.000200864	0	0	0	0	0	0	0	0	0	0	0
>SD_Bb-00652	0	9.80681e-05	0.000196175	0	0.000147863	0.000232666	0	0	0	0	0	0	0.000572223	0	0.000538938	0	0	0.000718612	0.000459982	0	0	0	0	0	0	0	0	0	0	0	0	0	0	0	0	0	0	0	0	0.000370096	0.000351947	0.00131216	0.000510777	0.000120351	0	0	0	0.000642055	0
>SD_Bb-00653	0	0.000294204	0.000392349	0.000622278	7.39317e-05	0	0	0.000167842	0.000214984	0.00167799	0.004752	0.000405968	8.17461e-05	0.000193686	0.000943142	0.0001288	0.000662076	0.000102659	0.000613309	0	0	0	0	0	0	0	0	0	0	0	0	0	0	0	0	0	0	0	0	0	0	0	0	0	0	0	0	0	0
>SD_Bb-00654	0	0.000392272	0.000196175	0.000622278	0.000295727	0.000116333	0	0.000335683	0.00795442	0	0	0.00050746	0	0.000290529	0	0.000901597	0.000132415	0.000102659	0	0	0	0	0	0	0	0	0	0	0	0	0	0	0	0	0	0	0	0	0	0	0	0	0	0	0	0	0	0	0
>SD_Bb-00655	0	0	0	0	0	0	0	0	0	0	0	0	0	0	0	0	0	0	0	0	0	0	0	0	0	0	0	0	0	0	0	0	8.65127e-05	0	0	0	0	0.000100432	0	0	0	0	0	0	0	0	0	0	0
>SD_Bb-00656	0.000221166	0	0.000294262	0	7.39317e-05	0.000232666	0.000160205	0.000167842	0	0	9.90001e-05	0.000608952	0.00040873	0.000193686	0.000404204	0.000772798	0.00516419	0.00092393	0.00137994	0	0	0	0	0.000116577	0	0	0	0.000298063	0	5.7607e-05	0	0.00011861	0	0	0	0.000182415	0.00023015	0	0	0.000185048	0	6.56082e-05	0	0	0	0	0	0.000321027	0
>SD_Bb-00657	0	0	0	0	0	0	0	0	0	0	0	0	0	0	0	0	0	0	0	8.05023e-05	0.000118161	0.000427625	0	0.000233155	0.000286615	0	0.000772052	0.000298063	0.000244093	0.000979319	0.00103699	0.00308386	0	0.000311624	0	0.00109449	0.00115075	0.000200864	0.000550888	0	0	0	0	0	0	0	0	0	0
>SD_Bb-00658	0.000331748	0.000686476	9.80873e-05	0.00211574	0	0.00162866	0.000160205	0	0	0.000167799	0.001287	0	0.000163492	0	0.000673673	0.0011592	0.000264831	0.000307977	0.000153327	0	0	0	0	0	0	0	0	0	0	0	0	0	0	0	0	0	0	0	0	0	0	0	0.00102155	0	0.000194062	0	0	0	0
>SD_Bb-00659	0	0	0	0	0	0	0	0	0	0	0	0	0	0	0	0	0	0	0	0.000563516	0.000236323	0	0.000414708	5.82886e-05	0	0	0.000193013	0	0.000195274	0.000460856	0.000345662	0.00023722	0	0.00186974	0.000340136	0.000547246	0	0	0.000137722	0	0	0	0	0	0	0	0	0	0
>SD_Bb-00660	0.000774079	9.80681e-05	0	0	7.39317e-05	0	0	0	0	0	0	0	0	0	0	0	0	0	0	0	0	0	0.000138236	5.82886e-05	0	0.00124361	0.000772052	0.000298063	0.000146456	0.000288035	0	0.000593049	0	0	0	0	0	0.000502159	0.000550888	0	0	0	0	0	0	0	0	0	0
>SD_Bb-00661	0.000221166	0	0.000196175	0.00248911	0.000147863	0.000232666	0	0	0.000214984	0.000335599	0.000495	0	0	0.000290529	0	0.000386399	0.00105932	0.000307977	0.000459982	0	0	0	0	0	0	0	0	0	0	0	0	0	0	0	0	0	0	0	0	0	0	0	0.000102155	0	0	0	0	0	0
>SD_Bb-00662	0	0	0	0	0	0	0	0	0	0	0	0	0	0	0	0	0	0	0	8.05023e-05	0.00082713	0.000427625	0.000552944	0.000174866	0.000286615	0.000138179	0.000193013	0.000596125	9.76372e-05	0.000979319	0	0.00011861	0.000259538	0.000623247	0	0.00036483	0.000460299	0.000100432	0.000413166	0	0	0	0	0	0	0	0	0	0
>SD_Bb-00663	0	0	0	0	0	0	0	0	0	0	0	0	0	0	0	0	0	0	0	0.00112703	0.000118161	0.000213812	0.000276472	0	0	0	0.000193013	0.000298063	0.00356376	0	0	0	0	0	0	0.000182415	0.00023015	0	0	0	0	0	0	0	0	0	0	0	0
>SD_Bb-00664	0.0025434	0	0.000294262	0	7.39317e-05	0.00430433	0.00032041	0.00184626	0	0.000167799	0	0	0	9.68429e-05	0	0.000386399	0.000397246	0	0.000306654	0	0	0	0	0	0	0	0	0	4.88186e-05	0	0	0	0	0	0	0	0	0	0	0	0	0	0	0	0	0	0	0	0
>SD_Bb-00665	0	0.00196136	0.00127513	0.0011201	0	0.000465333	0	0	0.000214984	8.38997e-05	0.002673	0	8.17461e-05	0.000193686	0.000538938	0	0	0	0.000306654	0	0	0	0	0	0	0	0	0	0	0	0	0	0	0	0	0	0	0	0	0	0.000117316	0	0.000102155	0.000300879	0	0	0	0	0
>SD_Bb-00666	0	0	0	0	0	0	0	0	0	0	0	0	0	0	0	0	0	0	0	0.000483014	0.000236323	0.000427625	0.00110589	0.000816041	0	0.000276358	0.000579039	0.000298063	0.000146456	0.000288035	0.000691324	0.000830269	0.000605589	0.00124649	0.000680272	0.00109449	0.00023015	0.000602591	0.000826332	0	0	0	0	0	0	0	0	0	0
>SD_Bb-00667	0	0	0	0	0	0	0	0	0	0	0	0	0	0	0	0	0	0	0	0.000161005	0.000118161	0.000427625	0.000138236	0.000349732	0.000286615	0.000138179	0.000193013	0	0	0.000172821	0	0.00023722	0.000173025	0	0	0.000182415	0.00023015	0.000200864	0	0	0	0	0	0	0	0	0	0	0.000174095
>SD_Bb-00668	0.000442331	0	0	0	0.000221795	0.000465333	0	0	0	0.000419498	0	0.000202984	0	0	0	0	0	0	0	0.000161005	0.000118161	0.000427625	0.000138236	5.82886e-05	0	0	0	0	9.76372e-05	0	0.000345662	0	0.000432563	0.000311624	0.000680272	0	0	0	0	0	0	0	0	0	0	0	0	0	0
>SD_Bb-00669	0.000331748	0.000294204	0	0	0	0.000232666	0	0	0	0	0	0.000710444	0.00040873	0	0.000269469	0	0.000926907	0.000307977	0.000153327	0	0	0	0	5.82886e-05	0.00057323	0	0	0.000298063	0	5.7607e-05	0	0	0	0	0	0	0.00023015	0.000100432	0	0.000185048	0.000234632	6.56082e-05	0	0	0	0.000214869	0.000142308	0.000321027	0
>SD_Bb-00670	0	0.00049034	0	0	0	0	0.00384492	0.00805639	0	0	0.001485	0	8.17461e-05	0	0	0	0	0	0	0	0	0	0	0	0	0	0	0	0	0	0	0	0	0	0	0	0	0	0	0	0	0	0	0	0	0	0	0	0
>SD_Bb-00671	0.000221166	0	0	0	0	0	0	0.000335683	0	0.000335599	0	0	0.000572223	0	0	0	0	0	0.00245324	0.000402512	0.000118161	0.000427625	0.000552944	0.000641175	0	0.000276358	0	0	0	0.000633677	0	0.00023722	0.000432563	0.000311624	0.000680272	0.000182415	0.00023015	0.000200864	0.000826332	0	0	0	0	0	0	0	0	0	0
>SD_Bb-00672	0	0	0	0	0	0	0	0	0	0	0	0	0	0	0	0	0	0	0	0.000161005	0.000354484	0.000427625	0	0.000408021	0.000286615	0	0.000193013	0.00268256	0.000195274	0.000403249	0.000691324	0.00047444	8.65127e-05	0.000311624	0.000340136	0.000182415	0	0.000903887	0.000275444	0	0	0	0	0	0	0	0	0	0
>SD_Bb-00673	0.000442331	0	0	0	7.39317e-05	0	0	0	0	0	0	0	0	0	0	0	0	0	0.000306654	0.000161005	0.000590807	0	0.000138236	0.000524598	0	0	0.000386026	0.000596125	9.76372e-05	0	0	0	0.000346051	0.000623247	0	0.00036483	0.000920598	0.000502159	0.000413166	0	0	0	0	0	0	0	0	0.000321027	0
>SD_Bb-00674	0.000110583	9.80681e-05	0.000294262	0.000248911	0.000295727	0.001047	0	0.000503525	0.000322477	0	0.003366	0.00101492	0.000163492	0	0	0.00412159	0.000264831	0	0	0	0	0	0	0	0	0	0	0	0	0	0	0	0	0	0	0	0	0	0	0	0	0	0	0	0	0	0	0	0
>SD_Bb-00675	0.000884662	9.80681e-05	0.00107896	0.000124456	0.000221795	0.003141	0	0.000839208	0	0	0	0.00050746	8.17461e-05	0.000871586	0	0.001288	0.000132415	0	0.00275989	0	0	0	0	0	0	0	0	0	0	0	0	0	0	0	0	0	0	0	0	0	0	0	0	0	0	0	0	0	0
>SD_Bb-00676	0	0	0	0	7.39317e-05	0	0.000160205	0	0.000322477	0	0	0	0	0	0	0	0	0	0	0	0	0	0	0	0	0	0	0	0	0	0	0	0	0	0	0	0	0	0	0	0	0	0	0	0	0	0	0	0
>SD_Bb-00677	0	0	0	0	0	0	0	0	0	0	0	0	0	0	0	0	0	0	0	0.00273708	0.0015361	0	0	0	0.000286615	0.000138179	0.000193013	0	0.000488186	0.000864105	0.00138265	0	0.000432563	0	0.000340136	0	0	0.000100432	0	0	0	0	0	0	0	0	0	0	0
>SD_Bb-00678	0	0	0.000392349	0	0	0	0	0	0	0	0	0	0	0	0	0	0	0	0	0	0.000118161	0.000213812	0	0	0.000286615	0	0	0.000298063	9.76372e-05	0.000172821	0	0.00035583	0.000173025	0.000623247	0	0.000182415	0	0	0.000275444	0.000370096	0.00398874	0.000393649	0.000102155	0.000300879	0	0.000214869	0	0.000963082	0.000174095
>SD_Bb-00679	0.000774079	0.000294204	0	0	0	0	0	0.000335683	0.000859938	0.000503398	0	0.000202984	0	0	0	0.000515198	0	0	0.000306654	8.05023e-05	0	0	0	5.82886e-05	0	0	0	0	4.88186e-05	5.7607e-05	0	0	0	0	0	0	0	0	0	0	0.000117316	6.56082e-05	0	0	0	0	0.000142308	0	0
>SD_Bb-00680	0	0	0	0	0	0	0	0	0	0	0	0	0	0	0	0	0.000264831	0	0	0.000161005	0.000118161	0.000855249	0.000276472	0	0.000859845	0	0.000386026	0	0.000829916	0.000115214	0	0.00023722	0.000778614	0.000311624	0.000340136	0	0	0.000301296	0	0.000185048	0.000117316	6.56082e-05	0.000102155	0	0.000388123	0	0	0.00481541	0
>SD_Bb-00681	0.000331748	0	0	0	0	0	0	0	0.000214984	0	0	0	0	0	0	0	0	0	0	0.000241507	0.00082713	0.000427625	0.000552944	0.000116577	0.00057323	0.000552715	0.000386026	0	0.000195274	0.000230428	0	0.00011861	8.65127e-05	0	0	0.000182415	0.00023015	0.000301296	0	0	0	0	0	0	0	0	0	0	0
>SD_Bb-00682	0	0	0	0	0	0	0	0	0.000107492	0	0	0	0	0	0	0	0	0	0	0.000241507	0.000118161	0.000427625	0.000276472	0.000116577	0.000859845	0.000276358	0.000193013	0.000298063	4.88186e-05	0	0	0.00047444	8.65127e-05	0.000311624	0	0	0.00023015	0.000100432	0	0	0	0	0	0	0.000291093	0.000214869	0	0	0
>SD_Bb-00683	0	0	0	0	0	0	0.00993271	0	0	0	0.000495	0	0.000163492	9.68429e-05	0	0.00347759	0	0	0.00122662	0	0	0	0	0	0	0	0	0	0	0	0	0	0	0	0	0	0	0	0	0	0	0	0	0	0	0	0	0	0
>SD_Bb-00684	0.00132699	0.00049034	0.000588524	0	7.39317e-05	0	0.00032041	0.000335683	0.000107492	8.38997e-05	9.90001e-05	0.00304476	0	0	0	0.000772798	0	0	0.00153327	0	0	0	0	0	0	0	0.000193013	0	0	0	0	0	0	0	0	0	0	0	0	0	0	0	0	0.000180527	0	0	0	0	0
>SD_Bb-00685	0	0	0	0	0	0	0	0	0	0	0	0	0	0	0	0	0	0	0	8.05023e-05	0.000118161	0.000641437	0	0.00087433	0.000286615	0	0.000579039	0.000596125	0.000634642	0	0	0	0	0.000623247	0	0.000182415	0.00023015	0.000200864	0.00302989	0.000185048	0	0	0.000102155	0	0.000194062	0	0	0	0.000174095
>SD_Bb-00686	0.000331748	0	0	0	0	0	0	0.000503525	0.00096743	0	0	0	0	0	0	0	0	0	0	0.000483014	0.000118161	0	0.000414708	0.000466309	0	0.000276358	0.000386026	0.000596125	0.00068346	0.00057607	0	0.00011861	0.000346051	0.000311624	0	0.00109449	0.000460299	0.000301296	0.000137722	0	0	0	0	0	0	0	0	0	0
>SD_Bb-00687	0.00497622	0	0	0	0	0.000116333	0	0	0	0	0	0	0.000245238	9.68429e-05	0	0	0	0	0	8.05023e-05	0.000472646	0	0	0.000116577	0	0.000138179	0.000386026	0	0	0	0	0.000593049	0	0	0	0	0	0.000200864	0	0.000185048	0	0	0	0	0	0.000214869	0	0	0.00400418
>SD_Bb-00688	0.000221166	0.000196136	0	0	0.000147863	0.00442066	0.00128164	0.00352467	0	0.000251699	0.000792001	0.00050746	8.17461e-05	0.000193686	0.000538938	0.000257599	0	0.000102659	0.000766636	0	0	0	0	0	0	0	0	0	0	0	0	0	0	0	0	0	0	0	0	0	0	0	0	0	0	0	0	0	0
>SD_Bb-00689	0.000442331	0.000294204	0.000294262	0.000124456	0	0.000465333	0	0	0.000107492	0.000167799	9.90001e-05	0.000101492	0.00302461	0.000968429	0.000269469	0.000515198	0.0017214	0.00184786	0	0	0	0	0	0	0	0	0	0	0	0	0	0	0	0	0	0	0	0	0	0	0	0	0	0	0	0	0	0	0
>SD_Bb-00690	0	0	0	0	0	0	0	0	0	0	0	0	0	0	0	0	0	0	0	8.05023e-05	0.000118161	0.000213812	0	0.00110748	0.000286615	0	0.000772052	0	9.76372e-05	0.00057607	0.000691324	0.00249081	8.65127e-05	0.00249299	0	0.000912076	0.000920598	0.00130561	0.000275444	0	0	0	0	0	0	0	0	0	0
>SD_Bb-00691	0	0	0	0	0	0	0	0	0	0	0	0	0	0	0	0	0	0	0	0	0	0	0.000138236	0	0	0	0.000193013	0	0.000244093	0	0	0	0	0	0.000340136	0.000182415	0	0	0	0	0	0	0	0	0	0	0	0	0
>SD_Bb-00692	0	0	0	0	0	0	0	0	0	0	0	0	0	0	0	0	0	0	0	8.05023e-05	0	0	0.000138236	5.82886e-05	0.000286615	0	0	0	4.88186e-05	0	0	0	0	0.000311624	0	0	0	0	0	0.000185048	0.0100892	0	0	0	0	0	0	0.000321027	0
>SD_Bb-00693	0	0	0	0	0	0	0	0	0	0	0	0	0	0	0	0	0	0	0	0.000161005	0	0	0	0	0.000286615	0	0.000193013	0	0	0	0	0	0	0	0.000340136	0	0	0.000100432	0.000275444	0	0	0	0	0	0	0	0	0	0
>SD_Bb-00694	0	0	0	0	0	0	0	0	0	0	0	0	0	0	0	0	0	0	0	0.000161005	0	0.000855249	0.000276472	0	0	0	0.000965065	0	0.000146456	0	0	0	0.000259538	0	0	0	0.00023015	0	0.000413166	0	0	0	0	0	0	0	0	0	0
>SD_Bb-00695	0	0	0	0	0	0	0	0	0	0	0	0	0	0	0	0	0	0	0	0	0	0.000213812	0	0	0	0	0	0	0	0	0	0	0	0	0	0	0	0	0	0	0.000117316	0	0	0	0.000194062	0.000214869	0	0	0.000174095
>SD_Bb-00696	0.00143758	0	0.00176557	0	0	0	0.000160205	0	0	0.000335599	0	0	0.00040873	0	0.00148208	0	0	0	0	0	0	0	0.000138236	5.82886e-05	0	0	0	0	9.76372e-05	0	0	0	8.65127e-05	0	0	0	0	0.000100432	0	0	0	0	0	0	0	0	0	0	0
>SD_Bb-00697	0.000110583	0.000686476	9.80873e-05	0.000124456	0.00214402	0.000465333	0	0.00755287	0	0	0.000792001	0	0	0	0	0.000515198	0	0.000205318	0.000153327	0	0	0	0	0	0	0	0	0	0	0	0	0	0	0	0	0	0	0	0	0	0	0	0	0	0	0	0	0	0
>SD_Bb-00698	0	0	0	0	0	0	0	0	0	0	0	0	0	0	0	0	0	0	0	8.05023e-05	0	0	0	0	0	0	0	0	0.000195274	0	0	0	0.000173025	0.000311624	0	0	0	0	0	0	0	0	0	0	9.70309e-05	0	0	0	0
>SD_Bb-00699	0.000110583	0	0.00196175	0	0	0	0.000160205	0.0020141	0	8.38997e-05	0	0	0.000735715	9.68429e-05	0.00188628	0.000257599	0	0.000513294	0.000153327	0	0	0	0.000276472	0.000349732	0	0	0.000579039	0	0	0.000115214	0	0.00011861	0	0.000311624	0	0.00036483	0.000460299	0	0.000413166	0	0	0	0	0	0	0	0	0	0
>SD_Bb-00700	0	0	0	0	0	0	0	0	0	0	0	0	0	0	0	0	0	0	0	8.05023e-05	0.000354484	0	0.000276472	0.000116577	0	0.000690894	0.000386026	0	0.000146456	0.000921712	0	0.00011861	0.000259538	0	0	0	0.00023015	0	0.000550888	0	0	0	0	0	0	0	0	0	0
>SD_Bb-00701	0	0	0	0	0	0	0	0	0	0	0	0	0	0	0	0	0	0	0	0	0	0	0	0	0	0	0	0	0	0	0	0	0	0	0	0	0	0	0	0.00166543	0.000351947	0	0.000408622	0.000120351	0	0	0.000711541	0	0.000696379
>SD_Bb-00702	0	0.00049034	0	0	0	0	0	0	0.000429969	8.38997e-05	0	0	0	0	0	0	0	0	0	0	0	0	0	5.82886e-05	0	0	0.000193013	0	0	0.000172821	0	0	0	0	0	0	0	0	0.000137722	0	0.00129047	6.56082e-05	0.000102155	6.01757e-05	0.000485154	0.000644607	0.000569233	0.0035313	0.000174095
>SD_Bb-00703	0	0	0	0	0	0	0	0	0	0	0	0	0	0	0	0	0	0	0	0.000483014	0.000472646	0	0.000276472	0.000408021	0	0	0.000965065	0.000596125	0.000390549	0.000288035	0.00103699	0.00011861	0.000692101	0	0	0.000182415	0.000460299	0.000301296	0.000413166	0	0	0	0	0	0	0	0	0	0
>SD_Bb-00704	0	0	0	0	0	0	0	0	0	0	0	0	0	0	0	0	0	0	0	0.000161005	0.000118161	0.000213812	0.000138236	0.000233155	0.00429923	0.000276358	0	0	0.000146456	5.7607e-05	0	0	0	0.000623247	0	0	0	0.000301296	0.000137722	0	0	0	0	0	0.000194062	0	0	0	0.000174095
>SD_Bb-00705	0.000663497	0	0.000294262	0.000373367	0	0.000697999	0.000480615	0.000503525	0	0	0	0.000304476	0.000653969	0.00261476	0.000269469	0.000257599	0.000662076	0.00246381	0.000153327	0	0	0	0	5.82886e-05	0	0	0	0.000298063	9.76372e-05	5.7607e-05	0	0	0	0	0	0	0	0.000100432	0	0	0	0	0	0	0	0	0	0	0
>SD_Bb-00706	0	0	0	0	0	0	0	0	0	0	0	0	0	0	0	0	0	0	0	0	0.000236323	0.00277956	0.000414708	0.000291443	0.00057323	0.000552715	0	0.000298063	0.00156219	0	0.000345662	0.00011861	0.000605589	0	0	0.00036483	0	0.000301296	0.000137722	0	0	0	0.000102155	0	0.000582185	0	0	0	0
>SD_Bb-00707	0	0	0	0	0	0	0	0	0.000214984	0	0	0	0	0	0	0	0	0	0	0	0	0	0	0	0	0	0	0	4.88186e-05	0	0	0.00011861	0	0	0	0	0	0	0	0	0	6.56082e-05	0.00224742	0.00126369	9.70309e-05	0	0.000142308	0	0
>SD_Bb-00708	0	0	0	0	0	0	0	0	0	0	0	0	0	0	0	0	0	0	0	0	0.000118161	0	0	5.82886e-05	0	0.000276358	0.000193013	0.000596125	0.000732279	0.000115214	0	0	0	0	0	0	0.00023015	0	0.000275444	0	0	0	0	0	0	0	0	0	0
>SD_Bb-00709	0	0	9.80873e-05	0	0	0	0	0	0	0	0	0	0	0	0	0	0	0	0	0	0	0	0.000138236	0	0	0.000138179	0	0	0.000195274	5.7607e-05	0	0.00011861	0	0.000311624	0	0	0	0	0	0.000185048	0	0	0.00326898	0.000120351	0.000194062	0.000214869	0.000142308	0	0.00261142
>SD_Bb-00710	0	0	0	0	0	0	0	0	0	0	0	0	0	0	0	0	0	0	0	8.05023e-05	0	0	0.000138236	0.000233155	0.000859845	0.000276358	0.000193013	0	0.000976372	0.000115214	0	0	0.000173025	0.000311624	0	0.000182415	0	0.000803455	0.000964055	0	0	0	0	0	0	0	0	0	0
>SD_Bb-00711	0	0	0	0	0	0	0	0	0	0	0	0	0	0	0	0	0	0	0	0	0	0	0	0	0	0.000276358	0.000193013	0	9.76372e-05	0	0	0.00011861	0	0	0	0.000182415	0	0.000100432	0.000275444	0	0	0	0.00102155	0.000180527	0.000291093	0	0	0	0.00539694
>SD_Bb-00712	0	0	0	0	0	0	0	0	0	0	0	0	0	0	0	0	0	0	0	0.000644019	0	0	0.000276472	0.000116577	0	0	0.000386026	0	0.000292912	0.000172821	0	0.00260942	0.000259538	0	0.000340136	0.000182415	0.000460299	0.000703023	0	0	0	0	0	0	0	0	0	0	0
>SD_Bb-00713	0.000552914	0	0	0.000124456	0	0	0.00128164	0	0	0	0	0	0	0	0	0	0	0.000205318	0	8.05023e-05	0	0	0	0	0	0	0	0	0	0	0	0	0	0	0	0	0	0	0	0.000185048	0	0	0	0	0.00300796	0.000644607	0	0	0
>SD_Bb-00714	0.000110583	0	0	0	0.000147863	0	0.00032041	0	0.00107492	0.000167799	0	0.000101492	0.000163492	0	0	0	0	0	0	8.05023e-05	0.000118161	0	0.000138236	5.82886e-05	0.000286615	0.000138179	0	0	0	0.000345642	0.000345662	0	8.65127e-05	0.000623247	0	0	0.000690449	0	0.000137722	0.000185048	0.00164242	6.56082e-05	0	6.01757e-05	0.000485154	0.000859476	0.000284616	0.00385233	0
>SD_Bb-00715	0	0	0	0	0	0	0	0	0	0	0	0	0	0	0	0	0	0	0	0	0	0	0	0.000116577	0	0	0	0	0.000195274	5.7607e-05	0	0	0	0	0	0	0.000460299	0	0	0	0	0	0	0	0	0	0	0	0
>SD_Bb-00716	0	0	0	0	0	0	0	0	0	0	0	0	0	0	0	0	0	0	0	0	0	0	0	0	0	0	0	0	0	0	0	0	0	0	0	0	0	0	0	0.000185048	0	0.00426453	0.00204311	0	9.70309e-05	0	0	0	0.000870474
>SD_Bb-00717	0.000110583	0.000882613	0.000490436	0.000124456	0.000369658	0	0.00272349	0.000335683	0	8.38997e-05	9.90001e-05	0	0	0	0	0	0	0	0.000459982	0	0	0	0	0	0	0	0	0	0	0	0	0	0	0	0	0	0	0	0	0	0	0	0	0	0	0	0	0	0
>SD_Bb-00718	0	0	0	0	0	0	0	0	0	0	0	0	0	0	0	0	0	0	0	0.00112703	0.000354484	0.000213812	0.000967653	0	0	0	0	0	0.000292912	0.000230428	0.00103699	0	0.00121118	0	0	0	0.00023015	0	0.000275444	0	0	0	0	0	0	0	0	0	0
>SD_Bb-00719	0	0	0	0	0	0	0	0	0	0	0	0	0	0	0	0	0	0	0	0	0	0	0	0	0	0	0	0	0	0	0	0	0	0	0	0	0	0	0	0	0.000117316	0.00118095	0.000612933	0.00204597	0	0	0	0	0
>SD_Bb-00720	0	0	0	0	0	0	0	0	0	0	0	0	0	0	0	0	0	0	0	0.000402512	0.000472646	0.000427625	0.000414708	0.000116577	0.000286615	0.000138179	0	0.000298063	0.00034173	0.000288035	0	0.00023722	0.000259538	0.00155812	0.000340136	0.000182415	0.000460299	0.000401727	0	0	0	0	0	0	0	0	0	0	0
>SD_Bb-00721	0	0.000392272	0	0	0	0	0	0	0.000429969	0.000587298	0	0	0	0	0	0	0	0	0	0.000161005	0.000236323	0.000427625	0	0.000291443	0	0.000138179	0	0.000298063	0.000292912	0	0.000345662	0.00011861	0.000259538	0	0.000340136	0	0.00023015	0.000301296	0.000275444	0.000185048	0	0	0	6.01757e-05	9.70309e-05	0	0	0	0
>SD_Bb-00722	0	0	9.80873e-05	0.000871189	0	0.000232666	0	0	0	0.000251699	0	0.000101492	0	0.00184002	0	0.000515198	0.000794492	0	0	0	0.000118161	0	0	0	0	0	0	0	4.88186e-05	0.000115214	0	0.00011861	0	0	0	0	0	0	0	0	0	0	0	0	0	0	0	0	0.000174095
>SD_Bb-00723	0.000110583	0.000196136	0.000196175	0.000871189	0.00044359	0	0	0.000335683	0.000107492	0.000167799	9.90001e-05	0	8.17461e-05	0.000193686	0	0.000257599	0.000529661	0	0.000766636	8.05023e-05	0	0.000213812	0	0	0	0	0	0	0	5.7607e-05	0	0.00023722	0	0.000311624	0	0.000182415	0.00023015	0.000602591	0	0	0	0	0	0	9.70309e-05	0.000429738	0	0	0.000174095
>SD_Bb-00724	0.000110583	0	0	0	0	0	0	0	0	0	0	0	0	0	0	0	0	0	0	0.000241507	0.000236323	0	0.000138236	0.000174866	0.00143308	0.000138179	0	0	0.00034173	0.000288035	0	0	8.65127e-05	0	0	0.000182415	0	0.000100432	0	0	0	0	0	0	0	0	0	0	0
>SD_Bb-00725	0.000552914	0	0	0	0.00613633	0	0	0	0	0	0.000891001	0	0	0	0	0.0001288	0.000264831	0	0	0	0	0	0	0	0	0	0	0	0	0	0	0	0	0	0	0	0	0	0	0	0	0	0	0	0	0	0	0	0
>SD_Bb-00726	0	0	0	0	0	0	0	0	0	0	0	0	0	0	0	0	0	0	0	0	0	0	0	0	0.000286615	0	0	0	0	0	0	0.00023722	0	0	0	0	0.00023015	0	0	0	0	0	0	0	0	0	0	0	0
>SD_Bb-01198	0	9.80681e-05	0.000196175	0	0.000147863	0.000116333	0	0	0.00118241	0.000251699	0	0.000101492	0	0	0.000673673	0	0.000662076	0.000410635	0.000153327	0.000161005	0.000118161	0.000213812	0.000552944	0.000233155	0	0.000276358	0.000193013	0	0.000146456	5.7607e-05	0	0	8.65127e-05	0	0	0.000182415	0.000460299	0.000200864	0.000275444	0	0	0	0	0	0	0	0.000142308	0.000321027	0
>SD_Bb-01223	0	0	0	0	0	0	0	0	0	0	0	0	0	0	0	0	0	0	0	8.05023e-05	0.000118161	0	0.000414708	0	0.000286615	0.000138179	0.000193013	0	9.76372e-05	5.7607e-05	0.000345662	0	0	0	0.000340136	0.000182415	0	0.000200864	0	0	0	6.56082e-05	0	0	9.70309e-05	0	0	0	0
>SD_Bb-00728	0	9.80681e-05	0	0	0	0	0.000160205	0	0.000752445	0	0	0	0	0	0	0	0	0	0	0	0	0	0	0	0	0	0	0	0	0	0	0	0	0	0	0	0	0	0	0	0	0	0	0	0	0	0	0	0
>SD_Bb-00829	0	0	0	0	0	0	0.00032041	0.000503525	0.000752445	0	0.000198	0	0	9.68429e-05	0	0	0	0.000410635	0	0	0	0	0	0	0	0	0	0	0	0	0	0	0	0	0	0	0	0	0	0.000185048	0	0	0	0	0	0	0	0	0
>SD_Bb-01119	0.000110583	0	9.80873e-05	0.000248911	0	0	0	0	0	0	0	0	8.17461e-05	9.68429e-05	0.000134735	0	0	0.000307977	0.000613309	0	0.000118161	0	0.000138236	5.82886e-05	0	0.000138179	0.000579039	0.000298063	0.00034173	0.000115214	0	0	8.65127e-05	0	0.00102041	0.000182415	0.00023015	0.000100432	0.000137722	0	0	0	0	0	0	0	0	0	0
>SD_Bb-01235	0	0	0	0	0	0	0	0	0	0	0	0	0	0	0	0	0	0	0	0	0.000236323	0	0	5.82886e-05	0	0	0	0	4.88186e-05	5.7607e-05	0	0	0.000173025	0	0	0	0	0	0.000137722	0	0	0	0	0	0.000194062	0	0	0.000321027	0
>SD_Bb-01311	0.000221166	0	0.000490436	0	0	0	0.00032041	0.000167842	0	8.38997e-05	9.90001e-05	0	8.17461e-05	9.68429e-05	0.00134735	0	0.000397246	0	0.00107329	8.05023e-05	0	0	0	0	0	0	0.000193013	0	0	0	0	0	0	0	0.000340136	0	0	0	0	0	0	0	0	0	0	0	0	0	0
>SD_Bb-01320	0	0	0	0	7.39317e-05	0	0	0	0	0	0	0	0.000245238	0	0	0	0	0	0	0	0	0	0	0	0	0	0	0	4.88186e-05	5.7607e-05	0	0.00011861	0	0	0	0	0	0	0	0	0	0.00072169	0.00122587	6.01757e-05	0.000194062	0.000429738	0.000284616	0	0.000348189
>SD_Bb-00736	0	0	0	0	0.000147863	0	0	0	0.000214984	0	0	0	0	0	0	0	0	0	0	0	0	0	0	0	0	0	0	0	0	0	0	0	0	0	0	0	0	0	0	0	0	0	0	0	0	0	0	0	0
>SD_Bb-00786	0	0	0	0	0.000295727	0	0	0	0	0	0	0	0	0	0	0	0	0	0	0	0	0	0	0	0	0	0	0	0	0	0	0	0	0	0	0	0	0	0	0	0	0	0	0	0	0	0	0	0
>SD_Bb-00828	0	0	0	0	0	0	0	0	0	0	0	0	0	0	0	0	0	0	0	0	0	0	0	0	0	0	0	0	0.000244093	5.7607e-05	0	0	0	0	0	0	0	0	0	0	0	0	0	0	0	0	0	0	0
>SD_Bb-00848	0.000221166	0	0	0	0	0.001396	0.00096123	0.000503525	0	0.000419498	0.000396	0	0.000490477	0	0	0	0	0	0	0	0	0	0	0	0	0	0	0	0	0	0	0	0	0	0	0	0	0	0	0.000740192	0	0	0	0	0	0.000214869	0.000284616	0	0
>SD_Bb-00896	0	0	0	0	0	0	0	0	0	0	0	0	0	0	0	0	0	0	0	0.000644019	0.000708968	0	0.000276472	0.000174866	0.000286615	0.000138179	0	0.000596125	4.88186e-05	0.000172821	0	0.00023722	0.000259538	0	0	0.000729661	0	0.000200864	0.000137722	0	0	0.000131216	0	0	0	0	0	0	0
>SD_Bb-00931	0	0	0	0	0	0	0	0	0	0	0	0	0	0	0	0	0	0	0	0	0	0	0	0	0	0	0	0	4.88186e-05	0	0	0	0	0	0	0	0	0	0	0	0	0	0	0	0	0	0	0	0
>SD_Bb-00984	0.000221166	0.000294204	0.000588524	0.00149347	0	0.000232666	0.000480615	0.000503525	0.000322477	0.000419498	0.000495	0	0.000163492	0.000871586	0.00134735	0.0015456	0.0017214	0.000718612	0	0	0	0	0	0	0	0	0.000193013	0	0	0.000115214	0	0	0	0	0	0	0	0	0	0.000370096	0	0.000328041	0	0.000120351	0	0	0	0.000321027	0
>SD_Bb-01035	0	0	0	0	0	0	0.000480615	0	0.000429969	0.000167799	0	0	0.000326984	0	0	0	0	0	0	0.000161005	0	0	0	0.000116577	0	0	0	0	9.76372e-05	0	0	0	0	0.000311624	0	0	0	0	0	0	0	0	0	0	0	0	0	0	0
>SD_Bb-01139	0	0	0	0	0	0	0	0	0	0	0	0	0	0	0	0	0	0	0	0.000402512	0.000708968	0.000855249	0.00110589	0.000174866	0	0	0.000579039	0.000298063	0	0.000345642	0.000345662	0.00047444	0.000778614	0.000623247	0.000680272	0	0.000460299	0	0.000413166	0	0	0	0	0	0	0	0	0	0
>SD_Bb-01163	0	0	0.000294262	0	7.39317e-05	0	0.00032041	0.000167842	0	0.000251699	0	0	8.17461e-05	0.000774743	0.000134735	0.0001288	0.000529661	0.000102659	0	0	0	0	0	0	0	0	0	0	0	0	0	0	0	0	0	0	0	0.000100432	0	0	0	6.56082e-05	0	0	9.70309e-05	0	0	0	0
>SD_Bb-01175	0	0	0	0	0	0	0	0	0	0	0	0	0	0	0	0	0	0	0	0	0	0	0	0	0	0	0	0	0	0	0	0	0	0	0	0	0	0	0	0.000185048	0	0	0	0	0	0.00365277	0.000284616	0	0
>SD_Bb-01193	0.000110583	0	0	0	0.000147863	0	0	0	0	0	0	0	0.000163492	0.000774743	0.00107788	0.0001288	0.000794492	0	0.000153327	0	0	0	0	0	0	0	0.000193013	0	9.76372e-05	0	0	0	8.65127e-05	0	0	0	0	0	0	0	0	0	0	6.01757e-05	9.70309e-05	0	0	0	0
>SD_Bb-01210	0	0	0.000294262	0.000248911	0	0	0	0	0	0	9.90001e-05	0.000101492	0.000245238	0	0	0	0.000264831	0.000205318	0.000153327	0	0	0	0	0	0	0	0	0	0	0	0	0	0	0	0	0	0	0	0	0	0	0.000131216	0	0	0	0	0	0	0
>SD_Bb-01272	0.000221166	0	9.80873e-05	0	0	0	0	0	0	0	0	0	0	9.68429e-05	0	0	0.000132415	0	0	0	0.000118161	0	0.000138236	0	0	0	0	0	0	0.000172821	0	0	8.65127e-05	0	0	0.000182415	0.00023015	0	0	0	0.000117316	0.00111534	0.000715088	0.000120351	0	0	0	0	0
>SD_Bb-00729	0	0	0	0	0.000147863	0	0	0	0	0	0	0	0	0	0	0	0	0	0	0	0	0	0	0	0	0	0	0	0	0	0	0	0	0	0	0	0	0	0	0	0	0	0	0	0	0	0	0	0
>SD_Bb-00734	0	0	0	0	0	0	0	0	0	8.38997e-05	9.90001e-05	0	0	0	0	0	0	0	0	0	0	0	0	0	0	0	0	0	0	0	0	0	0	0	0	0	0	0	0	0	0	0	0	0	0	0	0	0	0
>SD_Bb-00737	0	0	0	0	0	0	0	0	0	0	9.90001e-05	0	0	0	0	0.0001288	0	0	0	0	0	0	0	0	0	0	0	0	0	0	0	0	0	0	0	0	0	0	0	0	0	0	0	0	0	0	0	0	0
>SD_Bb-00740	0	0	0	0	0.000147863	0	0	0	0	0	0	0	0	0	0	0	0	0	0	0	0	0	0	0	0	0	0	0	0	0	0	0	0	0	0	0	0	0	0	0	0	0	0	0	0	0	0	0	0
>SD_Bb-00741	0	0.000196136	9.80873e-05	0	0.000147863	0.000116333	0	0	0	0.000167799	0	0	0	0	0	0	0.000264831	0.000307977	0	0	0	0	0.000138236	0	0	0	0	0	0	0	0	0	0	0	0	0	0	0	0	0	0	0	0	0	0	0	0	0	0
>SD_Bb-00742	0	0	9.80873e-05	0	0	0	0	0	0.000107492	0	0	0	0	0	0	0	0	0	0	0	0	0	0	0	0	0	0	0	0	0	0	0	0	0	0	0	0	0	0	0	0	0	0	0	0	0	0	0	0
>SD_Bb-00743	0	0	0	0	0	0.000116333	0	0	0	8.38997e-05	0	0	8.17461e-05	0.000484215	0	0	0	0.000615953	0	0	0	0	0	0	0	0	0	0	0	0	0	0	0	0	0	0	0	0	0	0	0	0	0	0	0	0	0	0	0
>SD_Bb-00744	0	0	0	0	0.000147863	0	0	0	0	0	0	0	0	0	0	0	0	0	0	0	0	0	0	0	0	0	0	0	0	0	0	0	0	0	0	0	0	0	0	0	0	0	0	0	0	0	0	0	0
>SD_Bb-00747	0	9.80681e-05	0	0	0	0	0	0	0	8.38997e-05	0	0	0	0.000290529	0.000134735	0	0.000264831	0	0	0	0	0	0	0	0	0	0	0	0	0	0	0	0	0	0	0	0	0	0	0	0	0	0	0	0	0	0	0	0
>SD_Bb-00750	0	0	0	0	0	0	0	0	0	0	0	0	0	0	0	0	0	0	0	0	0	0	0	0	0	0	0	0	0	0	0	0	0	0	0	0	0	0	0	0	0.000117316	0	0	0	0	0	0	0	0
>SD_Bb-00756	0	0	0	0	0	0	0	0.000335683	0	0	0	0	0	0	0	0	0	0	0.000153327	0	0	0	0	0	0	0	0	0	0	0	0	0	0	0	0	0	0	0	0	0	0	0	0	0	0	0	0	0	0
>SD_Bb-00758	0	0	0	0	0	0	0	0	0	0	0	0	0	0	0	0	0	0	0	0	0.000118161	0	0	5.82886e-05	0	0	0	0	0	5.7607e-05	0	0	0	0	0	0	0	0.000100432	0.000137722	0	0	0.000656082	0	0	0	0	0.000142308	0	0
>SD_Bb-00764	0	0	0	0	0.000369658	0	0	0	0	0	0	0	0	0	0	0	0	0	0	0	0	0	0	0	0	0	0	0	0	0	0	0	0	0	0	0	0	0	0	0	0	0	0	0	0	0	0	0	0
>SD_Bb-00767	0	0	0	0	7.39317e-05	0.000232666	0	0	0	0	0	0	0	0	0.000404204	0	0	0.000307977	0	0	0	0	0	0	0	0	0	0	0	0	0	0	0	0	0	0	0	0	0	0	0	0	0	0	0	0	0	0	0
>SD_Bb-00772	0	0	0	0	0	0	0.00064082	0	0	0.000167799	0	0.00263879	0.000572223	0	0.000404204	0.000386399	0	0.000615953	0	0	0	0	0	0	0	0	0	0	0	0	0	0	0	0	0	0	0	0	0	0	0	6.56082e-05	0	0	9.70309e-05	0	0	0	0.000174095
>SD_Bb-00778	0	0	0	0	0	0	0	0	0	0	0	0	0	0	0	0	0	0	0	0	0	0	0	0	0	0	0	0	0	0	0	0	0	0	0	0	0	0	0	0	0	0	0	0	0	0	0	0	0
>SD_Bb-00779	0	0	0	0	0	0	0	0	0	0	0	0	0	0	0	0	0	0	0	0	0	0	0	0	0	0	0	0	0	0	0	0	0	0	0	0	0	0	0	0	0	0	0	0	0	0	0	0	0
>SD_Bb-00780	0	0	0	0	7.39317e-05	0	0	0	0	0	0	0	0	0	0	0	0	0	0	0	0	0	0	0	0	0	0	0	0	0	0	0	0	0	0	0	0	0	0	0	0	0	0	0	0	0	0	0	0
>SD_Bb-00784	0	0	0	0	0	0	0	0	0	0	0	0	0	0	0	0	0	0	0	0	0	0	0	0	0	0	0	0	0	5.7607e-05	0	0	0	0	0	0	0	0	0	0	0	0	0	0	0	0	0	0	0
>SD_Bb-00811	0	0	0	0	0	0	0	0	0	0	0	0	0	0	0	0	0	0	0	0	0	0	0	0	0	0	0	0	0	0	0	0	0	0	0	0	0	0	0	0	0	0	0	0	0	0	0	0	0
>SD_Bb-00849	0	0	0	0	7.39317e-05	0	0	0	0	0	0	0	0	0	0	0	0	0	0	0	0	0	0	0	0	0	0	0	0	0	0	0	0	0	0	0	0	0	0	0	0	0	0	0	0	0	0	0	0
>SD_Bb-00850	0	0	0	0	0	0	0	0	0	0	0	0	0	0	0	0	0	0	0	0	0	0	0	0	0	0	0	0	0	0	0	0	0	0	0	0.000182415	0	0	0	0	0	0	0	0	0	0	0	0	0
>SD_Bb-00866	0	0	0	0	0	0	0	0	0.000107492	0	0	0	0	0	0	0	0	0	0	0	0	0	0	0	0	0	0	0	0	0	0	0	0	0	0	0	0	0	0	0	0	0	0	0	0	0	0	0	0
>SD_Bb-00883	0	0	0	0	0	0	0	0	0.000107492	0	0	0	0	0	0	0	0	0	0	0	0	0	0	0	0	0	0	0	0	0	0	0	0	0	0	0	0	0	0	0	0	0	0	0	0	0	0	0	0
>SD_Bb-00914	0	0	0	0	0	0	0	0	0	0	0	0	0	0	0	0	0	0.000410635	0	0	0	0	0	0	0	0	0	0	0	0	0	0	0	0	0	0	0	0	0	0	0	0	0	0	0	0	0	0	0
>SD_Bb-00929	0	9.80681e-05	0	0	7.39317e-05	0	0	0	0.000322477	0	0	0	0	0	0	0	0	0	0	0	0	0.000213812	0	0	0	0	0	0	0	0	0	0	0	0	0	0	0	0	0	0	0	0	0	0	0	0	0	0	0
>SD_Bb-00937	0	0	0	0	0	0	0	0	0	0	0	0	0	0	0	0	0	0	0	0	0	0	0	0	0	0	0	0	0	0	0	0	0	0	0	0	0	0	0	0	0	0	0	0	0	0	0	0	0
>SD_Bb-00948	0	0	0	0	0	0	0	0	0	0	0	0	0	0	0	0	0	0	0	0	0.000118161	0	0	5.82886e-05	0	0	0	0	0.000244093	0	0	0	0	0	0.000340136	0	0.00023015	0.000100432	0.000137722	0	0	0	0	0	0	0	0	0	0
>SD_Bb-00952	0	0	0	0	0	0	0	0	0	0	0	0	0	0	0	0	0	0	0	0	0	0	0	0	0	0	0	0	0	0	0	0	0	0	0	0	0	0	0	0	0	0	0	0	0	0	0	0	0
>SD_Bb-00955	0	0.000294204	0	0	0	0	0	0.000335683	0.00214984	0	0	0	0	0	0	0	0	0	0	0	0	0	0	0	0	0	0	0	0	0	0	0	0	0	0	0	0	0	0	0	0.000234632	0	0	0	9.70309e-05	0	0	0	0
>SD_Bb-00960	0	0	0	0	7.39317e-05	0	0	0	0	0	0	0	0	0	0	0	0	0	0	0	0	0	0	0	0	0	0	0	0	0	0	0	0	0	0	0	0	0	0	0	0	0	0	0	0	0	0	0	0
>SD_Bb-00997	0	0	0	0	0	0	0	0	0	0	0	0	0	0	0	0	0	0	0	0	0	0	0	5.82886e-05	0	0	0	0	9.76372e-05	5.7607e-05	0	0	8.65127e-05	0.000311624	0	0	0	0	0	0.000185048	0	0	0.000102155	0	0	0	0	0	0
>SD_Bb-01001	0	0	0	0	0	0	0	0	0	0	0	0	0	0	0	0	0	0	0	0	0	0	0	0	0	0	0.000193013	0	0	0	0	0	0	0	0	0	0	0	0	0	0	0	0	0	0	0	0	0	0
>SD_Bb-01005	0.00110583	0.000392272	0.00186366	0	0	0	0	0	0	8.38997e-05	0	0	0.0021254	9.68429e-05	0.00161681	0.0001288	0.000132415	0.000205318	0	0	0	0	0	0.000116577	0	0.000138179	0	0.000298063	0	5.7607e-05	0	0.00023722	0	0	0	0	0	0	0	0	0	0	0	0	0	0	0	0	0
>SD_Bb-01023	0	0	0	0	0	0	0	0	0	0	0	0	0	0	0	0	0	0	0	0	0	0	0	0	0	0	0	0	0	0	0	0	0	0	0	0	0	0	0	0.000185048	0	0	0	0	0	0	0	0	0
>SD_Bb-01054	0.000110583	0	0.000490436	0.000124456	0	0	0	0	0	8.38997e-05	0	0	0.000245238	0.000290529	0	0.000257599	0.000132415	0.000205318	0.000153327	0	0	0.000213812	0.000138236	0	0	0	0	0	0	0	0	0	0	0	0.000340136	0	0	0	0	0	0	0	0	0	0	0	0	0.000321027	0
>SD_Bb-01058	0	0	0	0	0	0	0	0	0	0	0	0	0	0	0	0	0	0	0	8.05023e-05	0.000118161	0	0.000552944	0.000349732	0	0	0	0	4.88186e-05	0.000288035	0	0	0.000259538	0	0.000680272	0.000182415	0.000460299	0	0.000137722	0	0	0	0	0	0	0	0	0	0
>SD_Bb-01067	0	0.00147102	0	0	7.39317e-05	0.000232666	0	0	0.000752445	0	0	0	0	0	0	0	0	0.000410635	0	0	0	0	0	0	0	0	0	0	0	0	0	0	0	0	0	0	0	0	0	0.000185048	0.000351947	0	0.000102155	6.01757e-05	0	0.000214869	0.000853849	0	0
>SD_Bb-01075	0.000221166	0.000196136	0.000294262	0.000373367	0	0.000116333	0	0.000839208	0.000752445	8.38997e-05	0	0.000202984	8.17461e-05	0.000387372	0.000269469	0.000772798	0	0.000410635	0	0	0	0	0	0	0	0	0	0	0	0	0	0	0	0	0	0	0	0	0	0	0	0.00131216	0	0	0	0.00107434	0	0	0
>SD_Bb-01089	0.000884662	0.000686476	9.80873e-05	0	7.39317e-05	0	0.00032041	0.000335683	0.00397721	0.000335599	0	0.000608952	0.000245238	0.000193686	0	0	0.000132415	0.000718612	0	0	0	0	0	0	0	0	0	0	0	0	0	0	0	0	0	0	0	0	0	0	0.000234632	0	0	0	0	0.00107434	0	0	0
>SD_Bb-01099	0	0	0	0	0	0	0	0	0	0	0	0	0	0	0	0	0	0	0	0	0	0	0	0	0	0	0	0	0	0	0	0	0	0	0	0	0	0	0	0	0	0	0	0	0	0	0	0	0
>SD_Bb-01133	0	0	0	0	0	0	0	0	0.000214984	0	9.90001e-05	0	0	0	0	0	0	0	0	8.05023e-05	0	0.000213812	0.000138236	5.82886e-05	0	0	0	0	0	0	0	0	0	0	0.000340136	0	0	0.000100432	0	0	0	0	0	0	0	0	0	0	0
>SD_Bb-01140	0	0	0.000490436	0.000497822	0.000147863	0.000581666	0	0	0.000107492	0.000671197	0.000495	0.000304476	0	0.0006779	0.000134735	0.000257599	0.000926907	0.00092393	0.000613309	0	0	0	0	0	0	0	0.000193013	0	0	5.7607e-05	0	0	0	0	0	0	0	0	0	0.000185048	0	0.000918515	0	6.01757e-05	0	0	0	0	0
>SD_Bb-01141	0	0	0	0	0	0	0	0	0	0	0	0	0	0	0	0	0	0	0	0	0	0	0	0	0	0	0	0	0	0	0	0	0	0	0	0	0	0	0	0	0	0	0	0	0	0	0	0	0
>SD_Bb-01167	0	0	9.80873e-05	0.00472931	0	0.000349	0	0	0.00128991	0	0	0.000710444	0	0.00184002	0.000134735	0	0	0	0	0	0	0	0	0	0	0	0	0	0	0	0	0	0	0	0	0	0	0	0	0.000925241	0	0	0	0.000120351	9.70309e-05	0	0	0	0
>SD_Bb-01197	0	0	0	0	7.39317e-05	0	0.000160205	0	0	0.000419498	0.000297	0	0.000899207	0	0	0	0	0	0	8.05023e-05	0.000236323	0.000213812	0.000138236	0.000349732	0	0	0.000772052	0	0.000195274	0.000288035	0	0.00023722	8.65127e-05	0.000311624	0.000340136	0.000182415	0.00023015	0.000100432	0	0	0	6.56082e-05	0.000102155	0	9.70309e-05	0	0	0	0.000174095
>SD_Bb-01219	0	0	0	0	0.000221795	0	0	0	0	0	0	0	0	0	0	0	0	0	0	0	0	0	0	0	0	0	0	0	0	0	0	0	0	0	0	0	0	0	0	0	0	0	0	0	0	0	0	0	0
>SD_Bb-01231	0	0	0	0	0	0	0	0	0	0	0	0	0	0	0	0	0	0	0	0	0	0	0	5.82886e-05	0	0	0	0	4.88186e-05	0	0	0	8.65127e-05	0	0	0	0.00023015	0	0	0	0	0	0	0	0	0	0	0	0
>SD_Bb-01236	0	0.000392272	0	0	0	0	0	0	0.000752445	0	0	0	0	0	0	0	0	0	0	0	0	0	0	0	0	0	0	0	0	0	0	0	0	0	0	0	0	0	0	0	0.000117316	0	0	6.01757e-05	0	0.000859476	0.000284616	0	0
>SD_Bb-01260	0.000221166	0.000196136	0	0.000124456	0	0	0	0.000671366	0	0.000167799	0	0	0	0	0	0.000257599	0	0	0.000306654	0	0	0	0	0	0	0	0	0	0	0	0	0	0	0	0	0	0	0	0	0	0	0	0	0	0	0	0	0	0
>SD_Bb-01284	0	0	0.000196175	0	0	0	0	0	0.000644953	0	0.000198	0	0.000326984	9.68429e-05	0	0	0	0	0.000153327	0	0	0	0	0	0	0	0	0	0	0	0	0	0	0	0	0	0	0	0	0	0	0	0	0	0	0	0	0	0
>SD_Bb-01324	0	0	0	0	0	0	0	0	0	0	0	0	0	0	0	0	0	0	0	0	0.000118161	0.000641437	0	0	0	0	0	0.000298063	0.000146456	0.000115214	0	0.00011861	0.000173025	0.000311624	0.000340136	0	0	0.000100432	0	0	0	0	0	0	0	0	0	0	0
>SD_Bb-10001	0	0.000980681	0	0	0	0.003141	0	0.0060423	0	0	0	0	0.00040873	0	0	0	0	0	0.000919963	0.000161005	0	0	0	0	0	0	0.000193013	0.000298063	0	0	0	0.00011861	0.000259538	0	0	0	0	0	0	0	0	6.56082e-05	0	0	0	0	0	0	0
>SD_Bb-10002	0	0	0	0	0	0	0	0	0	0	0	0	0	0	0	0	0	0	0	0.00144904	0.00165426	0.000213812	0.000138236	0	0.00057323	0.000138179	0	0.000894188	0.000585823	0.000345642	0	0	0.000519076	0	0	0.000912076	0.000690449	0	0	0	0	0	0	0	0	0	0	0	0
>SD_Bb-10003	0	0	0.000490436	0	7.39317e-05	0.000697999	0.000801025	0.000335683	0	0	0.000594001	0	0.000163492	0.0020337	0.000538938	0.0010304	0.000397246	0.000615953	0.000306654	0	0	0	0.000138236	0	0	0	0.000193013	0	9.76372e-05	0	0	0	0	0	0	0	0	0	0	0	0	0	0	0	0	0	0	0	0
>SD_Bb-10004	0	0	0	0	0	0	0	0	0	0	0	0	0	0	0	0	0	0	0	0.000161005	0.000236323	0	0.000138236	0.000174866	0	0.000138179	0	0.000298063	0.000292912	0	0	0	0	0	0	0.00036483	0	0.000401727	0.000137722	0.000185048	0	0	0	6.01757e-05	0	0	0	0	0.000174095
>SD_Bb-10005	0	0	0	0	0	0	0	0	0	0	0	0	0	0	0	0	0	0	0	0.000322009	0.000236323	0.000641437	0.000276472	0.000466309	0	0.000276358	0	0.000298063	0.000390549	0.000115214	0	0.00035583	0.000519076	0	0.000340136	0.000182415	0.00023015	0.000301296	0.000550888	0	0	0	0	0	0.000388123	0	0	0	0.00226323
>SD_Bb-10006	0	0	0	0	0	0	0	0	0	0	0	0	0	0	0	0	0	0	0	0.000241507	0.000354484	0	0.000138236	5.82886e-05	0.000286615	0.000138179	0.000193013	0.000894188	0.00068346	0	0	0	8.65127e-05	0.000311624	0	0.000182415	0	0	0	0	0	0	0	6.01757e-05	0	0	0.000142308	0	0
>SD_Bb-10007	0	0.00774738	0	0	0	0.000232666	0	0	0.000214984	0.000167799	0	0.00050746	0	0	0	0	0.000132415	0.000102659	0.000153327	0	0	0	0	0	0.000286615	0	0	0	0	0	0	0	0	0	0	0	0	0	0	0	0.000117316	0	0	6.01757e-05	0	0.000214869	0	0	0
>SD_Bb-10008	0	0	0	0	0	0	0	0	0	0	0	0	0	0	0	0	0	0	0	0.00120754	0	0	0.000552944	0.000524598	0.00057323	0.000414536	0.00193013	0	0.000195274	0.000979319	0	0.00011861	0.000346051	0.000934871	0.000680272	0.00145932	0	0.000200864	0.00110178	0	0	0	0	0	0	0	0	0	0
>SD_Bb-10009	0	0.00558988	0	0	0	0.00186133	0.000160205	0.000503525	0	0.000503398	0	0.000608952	0	0	0	0	0	0	0	0	0	0	0	0	0	0	0	0	0	0	0	0	0	0	0	0	0	0	0	0	0	0	0	0	0	0	0	0	0
>SD_Bb-10010	0	0	0	0	0	0	0	0	0	0	0	0	0	0	0	0	0	0	0	0.000161005	0.000118161	0	0	0	0	0	0	0	9.76372e-05	0.000172821	0	0.00011861	0	0	0	0	0	0.000100432	0	0	0	0	0	0	0	0	0	0	0
>SD_Bb-10011	0.000110583	0	0	0	0.000147863	0.00186133	0.000160205	0	0.000214984	0	9.90001e-05	0.00487161	8.17461e-05	0	0	0.000515198	0	0	0	8.05023e-05	0.000118161	0	0.000138236	0.000174866	0	0.000276358	0	0	0.000146456	5.7607e-05	0	0.00011861	0	0	0	0	0	0	0.000137722	0	0	0	0	0	9.70309e-05	0	0	0	0
>SD_Bb-10012	0	0	0	0	0	0	0	0	0	0	0	0	0	0	0	0	0	0	0	0.000322009	0.000590807	0.000213812	0.000138236	5.82886e-05	0	0	0.000386026	0.000298063	0.000878735	0.000172821	0	0.00011861	8.65127e-05	0	0	0.000182415	0	0.000200864	0.000137722	0	0	0	0	0	0	0	0	0	0
>SD_Bb-10013	0	0	0	0	0	0	0	0	0	0	0	0	0	0	0	0	0	0	0	0.000322009	0.000945291	0.000855249	0.000276472	0.000116577	0	0	0.00115808	0	0.000585823	0.000172821	0.000345662	0.00023722	8.65127e-05	0	0.000680272	0.000182415	0.000460299	0	0.000137722	0	0	0	0	0	0	0	0	0	0
>SD_Bb-10014	0	0	0.000784698	0	0.000147863	0.000232666	0	0.000167842	0	0.000167799	0	0	0.00130794	0	0	0	0	0	0.00291322	0	0	0.000213812	0	5.82886e-05	0	0.000138179	0.000193013	0	4.88186e-05	0.000288035	0.000345662	0.00023722	0.000259538	0	0.000340136	0.000182415	0.00023015	0.000200864	0.000137722	0	0	0	0	0	0	0	0	0	0
>SD_Bb-10015	0.000442331	9.80681e-05	0	0	0	0	0.00064082	0.0020141	0	0.000587298	0	0.000202984	0	0	0.000538938	0	0	0	0.00199325	0	0.000708968	0	0.000552944	0.000641175	0	0	0	0.000298063	9.76372e-05	0.000172821	0.000345662	0	8.65127e-05	0	0	0.00036483	0.00023015	0.000100432	0.000137722	0	0	0	0	0	0	0	0	0	0
>SD_Bb-10016	0.000221166	0	0	0	0	0	0.00032041	0	0	0	0	0	0	0	0	0	0	0	0	0	0	0	0.000138236	0	0	0	0	0	0	0	0	0	0	0	0	0.000182415	0	0	0.000137722	0	0	0	0.00347329	0.000120351	0.00116437	0	0	0.000963082	0.00139276
>SD_Bb-10017	0	0.00107875	0	0	0	0	0.00128164	0.000503525	0	0.00578908	0	0	0	0	0.000269469	0.000257599	0	0	0.000306654	0	0	0	0	0	0	0	0	0	0	0	0	0	0	0	0	0	0	0	0	0	0	0	0	0	0	0	0	0	0
>SD_Bb-10018	0	0.00049034	0.000196175	0	0.000221795	0.000349	0	0	0.00268731	0.000335599	0.003465	0	8.17461e-05	0	0	0	0	0	0	0	0	0	0	0	0	0	0	0	0	0	0	0	0.000432563	0	0	0.000182415	0	0	0	0	0	0	0	0.000180527	9.70309e-05	0	0	0	0.000174095
>SD_Bb-10019	0	0	0	0	0	0	0	0	0	0	0	0	0	0	0	0	0	0	0	0.000161005	0.000118161	0.000641437	0.000276472	5.82886e-05	0	0.000414536	0.000386026	0.000298063	0.000146456	0	0.000345662	0.00011861	0.000432563	0	0.000340136	0	0.000460299	0.000301296	0.000275444	0	0	0	0.000102155	0	0.000194062	0.000214869	0	0	0
>SD_Bb-10020	0	0	0	0	0	0	0	0	0	0	0	0	0	0	0	0	0	0	0	0	0	0	0	0	0	0	0	0	0	0	0	0	0	0	0	0	0	0	0	0	0	0	0	0	0	0	0.000142308	0	0
>SD_Bb-10021	0	0	0	0	0	0	0.000160205	0	0	0	0	0	0	0	0	0	0	0	0	0	0	0	0	0.000116577	0	0.000138179	0	0	0	5.7607e-05	0	0	0	0	0	0	0	0	0	0.000740192	0.000117316	0	0.000510777	0	0.000194062	0.000214869	0	0	0
>SD_Bb-10022	0	0	0.000784698	0	0.000295727	0.000349	0	0	0	0.000335599	0	0	0	0.00416425	0	0.0014168	0.00211864	0.000718612	0	0	0	0	0	0	0	0	0	0	0	0	0	0	0	0	0	0	0	0	0	0	0	0	0	0	0	0	0	0	0
>SD_Bb-10023	0	0	0	0	0	0	0	0	0	0	0	0	0	0	0	0	0	0	0	0	0	0	0	0	0	0	0	0	0	0	0	0	0	0	0	0	0	0	0	0	0	0	0.000102155	6.01757e-05	9.70309e-05	0	0	0	0
>SD_Bb-10024	0.000110583	0	0.00205983	0	0	0.00127966	0	0.000167842	0	0	0	0	0.000326984	0.000193686	0	0.000643998	0.00503178	0.000307977	0	0	0	0	0	0	0	0	0	0	0	0	0	0	0	0	0	0	0	0	0	0	0	0	0.000204311	0	0	0	0.000142308	0	0
>SD_Bb-10025	0	0	0	0	0	0	0	0.000167842	0	0	0	0.000202984	0	0	0	0	0	0	0	0	0	0	0	0	0	0	0	0	0	0.000115214	0	0	0	0	0	0	0	0	0	0	0.000117316	0	0	6.01757e-05	9.70309e-05	0.000214869	0	0	0.000348189
>SD_Bb-10026	0.000110583	0	0.00107896	0	0.000665385	0.001047	0.00032041	0	0	0	9.90001e-05	0.000101492	0.000490477	9.68429e-05	0.00242522	0.0001288	0.000132415	0.000102659	0.000306654	0.000402512	0.000118161	0	0.000138236	0.000116577	0.000286615	0	0	0.000894188	9.76372e-05	5.7607e-05	0	0.00023722	0.000259538	0	0.000340136	0.000182415	0.000460299	0	0	0	0	0	0	0	0	0	0	0	0
>SD_Bb-10027	0	0	0	0	0	0	0	0	0	0	0	0	0	0	0	0	0	0	0	0.000161005	0.000708968	0.000213812	0.000414708	0.000408021	0.000286615	0.000414536	0.000772052	0	9.76372e-05	0.000460856	0.000345662	0	0.000605589	0	0	0.00127691	0.00023015	0.000301296	0	0	0	0	0	0	0	0	0	0	0
>SD_Bb-10028	0.000331748	0	9.80873e-05	0	0.000295727	0	0	0	0	0	0	0	0	0	0	0	0	0	0	0	0	0	0	0	0	0	0	0	0	0	0	0	0	0	0	0	0	0	0	0.000185048	0	0	0.000204311	0.00343002	0	0	0	0.00417335	0
>SD_Bb-10029	0	0	0	0	0	0	0	0	0	0	0	0	0	0	0	0	0	0	0	0.000241507	0	0.000213812	0.000276472	5.82886e-05	0.000286615	0.000138179	0	0.000298063	0.000244093	0.000115214	0	0	0.000346051	0	0	0.000547246	0.00023015	0.000602591	0.000137722	0	0.000117316	0	0.000612933	0	0.000291093	0	0	0.000642055	0.000174095
>SD_Bb-10030	0	0	0	0	0	0	0	0	0	0	0	0	0	0	0	0	0	0	0	0.000161005	0	0	0.000138236	0	0	0.000552715	0	0	9.76372e-05	0	0	0	0.000173025	0	0	0	0	0.000100432	0	0.000925241	0.000351947	0	0	6.01757e-05	0	0.00193382	0	0	0.000174095
>SD_Bb-10031	0	0	0	0	0	0	0.000160205	0	0	0	0	0	0	0	0.000538938	0.000257599	0	0	0	0	0.000118161	0	0	0	0	0	0	0	0	0	0	0	0	0	0	0	0	0	0	0	0	0	0	0	0	0	0	0	0.000174095
>SD_Bb-10032	0	0	0	0	0	0	0	0	0.00182737	0	0	0	0	0	0	0	0	0	0	0	0	0	0	0	0	0	0	0	0	0	0	0	0	0	0	0	0	0	0	0	0.002229	6.56082e-05	0	6.01757e-05	0	0.0107434	0	0.000642055	0.000174095
>SD_Bb-10033	0	0	0	0	0	0	0	0	0	0	0	0	0	0	0	0	0	0	0	8.05023e-05	0	0.000213812	0	0	0	0.000138179	0	0	0	5.7607e-05	0.000345662	0	0	0	0	0	0	0.000200864	0	0.000370096	0	0	0	0	0.000194062	0	0	0	0
>SD_Bb-10034	0	0	0	0	0	0	0	0	0	0.000671197	0	0.000202984	0	0	0	0	0.000132415	0	0	0.000161005	0.000118161	0	0	0	0	0	0	0	0	0	0	0	0	0.000311624	0	0.00036483	0	0	0	0.000370096	0	0.00229629	0.000204311	0	0	0	0	0.000963082	0.000696379
>SD_Bb-10035	0.000331748	0.000392272	0.000196175	0.000124456	0.000221795	0.000349	0.00064082	0.000167842	0	8.38997e-05	0.000891001	0.000811935	0	0.000581058	0	0	0.000397246	0.000307977	0.000153327	8.05023e-05	0.000236323	0	0	0	0	0	0.000193013	0	0.000244093	0.000115214	0	0	8.65127e-05	0	0	0	0	0.000100432	0.000137722	0.000370096	0	0	0.000102155	0	0	0	0	0	0
>SD_Bb-10036	0	0	0.000294262	0.000995644	7.39317e-05	0	0	0	0	0.000335599	0.000396	0.000202984	0	0.000968429	0.000269469	0.000772798	0.000529661	0.00123191	0	0	0	0	0	0	0	0	0	0	4.88186e-05	0	0	0	0	0	0	0	0	0	0	0.000185048	0	0.000131216	0	0	0	0	0	0	0
>SD_Bb-10037	0	0	0	0	0	0	0	0	0	0	0	0	0	0	0	0	0	0	0	0.000483014	0.000472646	0	0.000138236	0.000349732	0	0	0.000386026	0.000298063	4.88186e-05	0.000518463	0	0.00035583	0.000605589	0	0	0.00036483	0	0	0.000137722	0	0	0	0	0	0	0	0	0	0
>SD_Bb-10038	0	0	0	0	0	0	0	0	0	0	0	0	0	0	0	0	0	0	0	0.000241507	0	0.00106906	0.000552944	0	0.000286615	0.000138179	0	0.00149031	0.000390549	0	0	0	0.000259538	0	0	0.000182415	0	0.000100432	0	0.000370096	0.000234632	6.56082e-05	0	0	9.70309e-05	0	0	0.000321027	0.000522284
>SD_Bb-10039	0.000995245	0	0	0	7.39317e-05	0	0	0	0	0	0	0	0	0	0.000673673	0.000772798	0	0	0.000766636	8.05023e-05	0.000236323	0.000213812	0	0.000349732	0	0.000276358	0.000193013	0.000298063	0.000146456	0.000345642	0.000691324	0	0.000519076	0	0	0.000547246	0.00023015	0.000200864	0	0	0	0	0	0	0	0	0.000284616	0	0
>SD_Bb-10040	0	0	0	0	0	0	0	0	0	0	0	0	0	0	0	0	0	0	0	0.00112703	0	0.000641437	0.000138236	5.82886e-05	0.000286615	0	0	0	0.000292912	0.000403249	0.00138265	0.00011861	0.000432563	0.00124649	0.00102041	0.00036483	0	0	0.000964055	0	0	0	0	0	0	0	0	0	0
>SD_Bb-10041	0	0	0	0	0	0	0	0	0	0	0	0	0	0	0	0	0	0	0	0.000402512	0.000118161	0.00106906	0	0.000174866	0.00257954	0.00594169	0.000386026	0	9.76372e-05	0	0.000345662	0.000711659	0.000173025	0.000311624	0	0	0.00023015	0.000100432	0.00151494	0	0	0	0	0	0	0	0	0	0
>SD_Bb-10042	0	0	0	0	0	0	0.00032041	0	0	0	0	0	0	0	0	0	0	0	0	0	0	0	0	0	0	0	0	0	4.88186e-05	0	0	0	0	0	0	0	0	0.000100432	0	0	0	0	0	0	0	0	0	0	0
>SD_Bb-10043	0	0	0	0	0	0	0	0	0	0	0	0	0	0	0	0	0	0	0	0	0	0	0	0.000116577	0.00057323	0.000138179	0	0	9.76372e-05	0	0	0	0	0.000311624	0	0	0	0	0	0	0.000234632	0	0	0.0017451	9.70309e-05	0.00150408	0.000142308	0.000321027	0
>SD_Bb-10044	0	0	0	0	0	0	0.00064082	0	0	0	0	0	0	0	0	0	0	0	0.000153327	0.000322009	0.000236323	0	0.000552944	0.000757752	0.000286615	0.000552715	0.000579039	0.000298063	0.000195274	0.000288035	0	0.00023722	0.000432563	0.000623247	0.000340136	0.000182415	0.000460299	0.000200864	0.000550888	0	0	0	0	0	0	0	0	0	0
>SD_Bb-10045	0	0	0	0	0	0	0	0	0	0	0	0	0	0	0	0	0	0	0	0.000161005	0.000472646	0.000855249	0	0.000408021	0.000286615	0	0	0.000298063	0.000146456	0.000288035	0	0.00011861	0	0	0.000340136	0.000182415	0.00023015	0.000301296	0.000137722	0	0	0	0	0	0	0	0	0	0
>SD_Bb-10046	0	9.80681e-05	0.000196175	0.000871189	0	0.000116333	0	0	0	0.000167799	0	0	0.000326984	0.000193686	0	0	0.000264831	0.000410635	0.000153327	0	0	0	0	0	0	0	0	0	0	0	0	0	0	0	0	0	0	0	0	0.000370096	0	0.000984123	0.00347329	0.000361054	0	0	0	0	0.000348189
>SD_Bb-10047	0.000110583	0	0	0	0	0	0	0	0	0.000167799	0	0	0	0	0	0	0	0	0	0.000322009	0.000118161	0	0.000276472	0.000174866	0	0.000138179	0.000579039	0.000298063	0.00034173	5.7607e-05	0	0	0.000173025	0	0	0.000182415	0	0.000200864	0.000137722	0	0	0	0	0	0.000582185	0	0	0	0
>SD_Bb-10048	0	0	0	0	0	0	0	0	0	0	0	0	0	0	0	0	0	0	0	0.000322009	0	0.000213812	0	0	0.00171969	0.000138179	0	0	0.000390549	5.7607e-05	0.000691324	0.00035583	0.000173025	0	0	0.00036483	0.00023015	0.000703023	0.000413166	0	0	0	0	0	0	0	0	0	0
>SD_Bb-10049	0	0	0	0	0	0	0	0	0	0	0	0	0	0	0	0	0	0	0	0.000161005	0	0	0	0	0	0.000138179	0	0.000298063	9.76372e-05	0	0	0	0	0	0	0.000182415	0	0	0	0	0	6.56082e-05	0.00122587	0	0.000194062	0	0.000142308	0.000642055	0.000870474
>SD_Bb-10050	0.000331748	0	0	0	0	0	0	0	0	8.38997e-05	0	0	0.000490477	0	0	0	0	0	0	0	0	0	0	0	0	0	0	0	4.88186e-05	0	0	0	0	0	0	0	0	0	0	0.000185048	0.000117316	6.56082e-05	0	0.000120351	0.0012614	0.000214869	0	0.00192616	0.000696379
>SD_Bb-10051	0.000221166	0.00637442	0	0	0	0.000465333	0.00064082	0	0.000322477	0	0	0.000101492	8.17461e-05	0.000387372	0.000538938	0.000257599	0	0	0	0	0	0	0	0	0	0	0	0	0	0	0	0	0	0	0	0	0	0	0	0	0	0	0	0	0	0	0	0	0
>SD_Bb-10052	0	0	0	0	0	0	0	0	0	0	0	0	0	0	0	0	0	0	0	0	0	0	0	0	0	0	0	0	0	5.7607e-05	0	0	0	0	0	0	0	0	0	0	0	0	0	0	0	0	0	0	0
>SD_Bb-10053	0.000884662	9.80681e-05	0.000392349	0	7.39317e-05	0	0	0.00184626	0	0.000755097	0	0.000101492	0.000735715	0.00174317	0.000134735	0	0.000529661	0.00133457	0.000306654	0	0	0	0	5.82886e-05	0	0	0	0	9.76372e-05	0	0	0	0	0	0	0	0	0	0	0	0	0.000131216	0	0	0	0	0	0	0
>SD_Bb-10054	0	0.000196136	0	0	0	0.000116333	0.000160205	0	0.000537461	0	0.000297	0.000202984	8.17461e-05	0	0.000269469	0.000257599	0	0	0.000153327	0	0	0	0	0	0	0	0	0	0	0	0	0	0	0	0	0	0	0	0	0.00240563	0.00129047	6.56082e-05	0.000204311	0.000120351	0.000194062	0	0.00327309	0.000321027	0
>SD_Bb-10055	0.000331748	0	0	0	0	0	0	0	0	0	0	0	0	0	0	0	0	0	0	0	0.000236323	0.000213812	0	0.000641175	0	0.000690894	0.000386026	0	0	0.000172821	0.000345662	0.00035583	0	0	0	0	0.000460299	0.000301296	0	0	0	0	0	0	0	0	0	0	0
>SD_Bb-10056	0.000221166	0	0	0	0	0	0.000801025	0.000335683	0	0	0	0	0	0	0	0	0	0	0	8.05023e-05	0.000118161	0.00106906	0.000138236	0.000233155	0	0.000276358	0.000193013	0	0.000292912	0.000230428	0.000345662	0.00047444	0.000259538	0.000623247	0	0.000547246	0.00115075	0.000100432	0.000550888	0	0	0	0	0	0	0	0	0	0
>SD_Bb-10057	0.000110583	0	0	0	0	0.000232666	0.000160205	0.000167842	0.000752445	0.000419498	9.90001e-05	0.000202984	0.000326984	9.68429e-05	0	0.0001288	0	0	0.000153327	0.000241507	0.000236323	0.000641437	0.000138236	0.000291443	0.000286615	0.000552715	0.000965065	0.000596125	0	0.000345642	0	0.00047444	0.000173025	0	0.000340136	0.000547246	0.000460299	0.000100432	0.000550888	0	0	0	0	0	9.70309e-05	0.000644607	0	0.000642055	0.000174095
>SD_Bb-10058	0	0	0	0	0	0	0	0	0	0	0	0	0	0	0	0	0	0	0	0.000161005	0	0.000213812	0.000414708	0.000116577	0	0.000138179	0	0.000298063	0.000439367	5.7607e-05	0	0.00011861	0.000346051	0.000623247	0	0.000182415	0	0.00130561	0.000137722	0.000925241	0	0	0	0	0	0	0	0	0
>SD_Bb-10059	0	0	0	0	0	0	0	0	0	0	0	0	0	0	0	0	0	0	0.000306654	0	0	0.000427625	0	0	0	0	0	0.000298063	0	0	0	0	0	0	0	0	0	0	0	0	0	0	0	0	0	0	0	0	0
>SD_Bb-10060	0	0	0	0	0	0	0	0	0	0	0	0	0	0	0	0	0	0	0	8.05023e-05	0.000236323	0	0.000138236	0	0	0	0	0	0.000439367	0.000115214	0.000345662	0	0	0	0	0	0	0.000100432	0.000137722	0	0	0	0	0	0	0	0	0	0
>SD_Bb-10061	0	0	0	0	0	0	0.000801025	0	0.000322477	0	0	0	0	0	0	0	0	0	0	0	0	0	0	0	0	0	0	0	0	0	0	0	0	0	0	0	0	0	0	0	0	0	0	0	9.70309e-05	0	0	0	0
>SD_Bb-10062	0	0	0	0	0	0	0	0	0	0	0	0	0	0	0	0	0	0	0	0.000161005	0	0	0.000276472	0	0	0	0	0	0.00034173	0	0	0	0.000865127	0	0	0	0	0	0	0	0	0	0	0	9.70309e-05	0	0	0	0
>SD_Bb-10063	0	0	0	0	0	0	0	0	0	0	0	0	0	0	0	0	0	0	0	0	0	0	0	5.82886e-05	0	0	0	0	0	0	0	0	0	0	0	0	0	0	0	0	0	0	0	0	0.000194062	0.000429738	0	0	0.00278552
>SD_Bb-10064	0.00143758	9.80681e-05	0.000784698	0	7.39317e-05	0.000116333	0.00032041	0	0	0	0	0	0.000980953	0	0	0.00193199	0	0	0.000153327	0.000241507	0.000118161	0.000213812	0	0.000233155	0	0	0.000193013	0	0	0.000172821	0	0	8.65127e-05	0	0	0.000182415	0	0.000100432	0	0	0	0	0	0	0	0	0	0	0
>SD_Bb-10065	0	0	0	0	0	0	0	0	0	0	0	0	0	0	0	0	0	0	0	8.05023e-05	0.000118161	0	0.000138236	0.000116577	0	0.000138179	0.000579039	0.000298063	0.000244093	5.7607e-05	0	0.00011861	0	0	0	0	0.00023015	0	0.000137722	0	0	0	0	0	0	0	0	0	0
>SD_Bb-10066	0.000110583	0	0	0.000248911	0.000295727	0	0.00032041	0	0.000429969	0.00285259	0.000297	0.000608952	0.00138968	0	0	0.000515198	0	0	0	0	0	0	0	0	0	0	0	0	0	0	0	0	0	0	0	0	0	0	0	0	0.000117316	0.000787298	0	0	0	0	0	0	0
>SD_Bb-10067	0.000110583	0	9.80873e-05	0	0	0	0	0	0	0	9.90001e-05	0	0.000572223	0	0	0	0	0	0	8.05023e-05	0	0	0.000276472	5.82886e-05	0	0.000276358	0.000193013	0	9.76372e-05	5.7607e-05	0	0.00011861	0.000173025	0	0	0	0	0.000100432	0	0	0	0	0	6.01757e-05	0	0	0	0	0
>SD_Bb-10068	0	0	0	0	0	0	0	0	0	0	0	0	0	0	0	0	0	0	0	0	0	0	0.000276472	0.000116577	0.000286615	0	0.000193013	0	9.76372e-05	0	0.000345662	0.000593049	0	0	0	0	0	0.000200864	0.000137722	0	0	0.000131216	0	0	9.70309e-05	0	0	0	0.000174095
>SD_Bb-10069	0	0	0	0	0	0	0	0	0	0	0	0	0	0	0	0	0	0	0	0	0	0	0	5.82886e-05	0	0	0	0	0	0	0	0	0	0	0	0	0	0	0	0	0	0	0.000306466	6.01757e-05	9.70309e-05	0.000214869	0	0.000321027	0
>SD_Bb-10070	0.000221166	0.00049034	0	0	0.000221795	0	0.000480615	0	0.00225734	0.000503398	0	0	8.17461e-05	0	0	0	0	0	0	0	0	0	0.000138236	0	0	0	0	0	0	0	0	0	0	0	0	0	0	0	0	0	0	0	0	0	0	0	0	0	0
>SD_Bb-10071	0.00132699	0	0	0	0.000147863	0.000116333	0.00096123	0.000167842	0	0.000838997	0	0	0.000572223	0	0	0	0	0	0	0	0	0	0	0.000466309	0	0.000414536	0.000193013	0	0	0.000345642	0.000345662	0.00035583	0	0	0.000340136	0.000182415	0	0.000502159	0	0	0	0	0	0	0	0	0	0	0.000174095
>SD_Bb-10072	0	0	0	0	0	0	0	0	0	0	0	0	0	0	0	0	0	0	0	0.000402512	0.000945291	0	0.000276472	0	0	0.000276358	0.000579039	0	0.000195274	0.000403249	0	0.00011861	0.000173025	0.000311624	0.000680272	0	0.00023015	0.000100432	0	0	0	0	0	0	0	0	0	0	0
>SD_Bb-10073	0	0	0	0	0	0	0	0	0.000214984	0	0	0	0	0	0	0	0	0	0	0.000402512	0.000472646	0	0.000414708	5.82886e-05	0	0.000276358	0.000386026	0	9.76372e-05	0.000288035	0	0	0.000432563	0.000311624	0.000340136	0.000547246	0	0.000301296	0.000413166	0.000370096	0	0	0	6.01757e-05	9.70309e-05	0	0	0	0
>SD_Bb-10074	0.000442331	0	0.000392349	0.000124456	0	0.000116333	0.00032041	0.000503525	0	0	0.000198	0	0.000163492	0.000484215	0	0	0	0.000102659	0.000306654	0	0.000118161	0.000213812	0.000414708	0.000174866	0	0.000276358	0.000772052	0	0.000488186	0.000115214	0	0	8.65127e-05	0.000623247	0.000680272	0.000547246	0.00023015	0.000100432	0.000137722	0	0	0	0	0	0	0	0	0	0
>SD_Bb-10075	0	0.00049034	0.000196175	0	0.000295727	0.00186133	0.000480615	0	0.00161238	0.000503398	0.002673	0	0	0	0	0.0011592	0	0	0	0	0	0	0	0	0	0	0	0	0	0	0	0	0	0	0	0	0	0	0	0	0	0	0	0	0	0	0	0	0
>SD_Bb-10076	0	0	0	0	0	0	0	0	0	0	0	0	0	0	0	0	0	0	0	0.000644019	0.000708968	0	0.000414708	0.000408021	0.000286615	0.00442172	0.000386026	0	0.000146456	0.000172821	0.000691324	0.00011861	0.000259538	0.000934871	0.000680272	0.000547246	0.000690449	0.000100432	0.00068861	0	0	0	0	0	0	0	0	0	0
>SD_Bb-10077	0	0	0	0	0	0	0	0	0	0	0	0	0	0	0	0	0	0	0	0	0.000118161	0	0.000138236	0.000932618	0.00114646	0.00234904	0.000772052	0.000596125	0.000439367	0.000460856	0.00103699	0.00011861	0.000173025	0.000623247	0	0.00036483	0.00023015	0.00140605	0.000275444	0	0	0	0	0	0	0	0	0	0
>SD_Bb-10078	0	0	0	0	0.000295727	0	0	0.000503525	0	0	0.000198	0	0.000326984	0	0	0	0	0	0	0.000966028	0.00082713	0.000641437	0.000691181	0.000233155	0.000286615	0	0.000193013	0	0.000244093	0.000288035	0	0.00011861	8.65127e-05	0.000311624	0	0	0.000460299	0.000100432	0.000137722	0	0	0	0	0	0	0	0	0	0
>SD_Bb-10079	0	0	0	0	0	0	0	0	0	0	0	0	0	0	0	0	0	0	0	0	0	0.000213812	0.000276472	0.000174866	0.00057323	0.000690894	0.000772052	0.00298063	0.000146456	5.7607e-05	0	0.00189776	8.65127e-05	0	0	0	0.00023015	0.000100432	0.000275444	0	0	0	0	0	0	0	0	0	0
>SD_Bb-10080	0.00154816	0	0	0	0	0	0	0	0	0.000251699	0	0	0.00114445	0.000581058	0	0	0	0	0	8.05023e-05	0.000118161	0	0.000138236	0.000641175	0.000286615	0.00179632	0.000193013	0	0	0.000288035	0	0.00011861	0.000173025	0.000623247	0	0	0	0.00110475	0.000137722	0	0	0	0	0	0	0	0	0	0
>SD_Bb-10081	0.000221166	0	0.000196175	0	0	0.000581666	0.000160205	0.000335683	0.00096743	0	0	0.0012179	0	0.000581058	0.000134735	0.000772798	0	0	0.000306654	8.05023e-05	0.000118161	0.000213812	0.000138236	0	0	0	0	0	4.88186e-05	0	0	0	8.65127e-05	0	0	0	0	0	0	0	0.000117316	6.56082e-05	0.000408622	0.000240703	0.000291093	0.000214869	0	0	0.000174095
>SD_Bb-10082	0.000110583	0	0	0	0	0	0	0	0	0.000167799	0	0	0	0	0	0	0	0	0	0.000322009	0.000354484	0	0	0	0	0.000138179	0.000193013	0.000894188	0.000292912	0.000115214	0	0	8.65127e-05	0	0	0.000182415	0.00023015	0.000200864	0.000275444	0	0	0	0	0	0	0	0	0	0.000174095
>SD_Bb-10083	0	0	0	0	0	0	0	0	0	0	0	0	0	0	0	0	0	0	0	0.000563516	0	0.000213812	0	5.82886e-05	0	0	0.000579039	0	0.000537004	0.000864105	0.000345662	0.00047444	0.000346051	0	0	0	0	0.000200864	0	0.000185048	0	0	0	0	0.000582185	0	0	0	0.000870474
>SD_Bb-10084	0	0	0	0	0	0	0	0	0	0	0	0	0	0	0	0	0	0	0	0.000241507	0	0.000213812	0.000138236	0.000116577	0.00057323	0.000414536	0	0.000596125	0.000634642	0	0.000345662	0.000948879	8.65127e-05	0	0	0.000182415	0	0	0	0	0	6.56082e-05	0.000102155	0	0.000194062	0	0	0	0.000696379
>SD_Bb-10085	0	0	0	0	0.000813249	0	0	0	0	0	0.000198	0	0	9.68429e-05	0	0	0	0.000821271	0	0.000322009	0.000236323	0	0.000414708	0.000174866	0	0.000138179	0	0	0	0.000172821	0.000345662	0.00035583	0.000173025	0.000623247	0.000340136	0	0.000690449	0.000301296	0.000826332	0	0	0	0	0	0	0	0	0	0
>SD_Bb-10086	0	0	0	0	0	0	0	0	0.000214984	0	0	0	0	0	0	0	0	0	0	0.000483014	0.000236323	0.000213812	0.000829417	5.82886e-05	0.000859845	0.000552715	0.000193013	0	0.000439367	0.000172821	0.000345662	0	0.000519076	0.000623247	0	0.000182415	0	0.000602591	0	0	0	0	0	0	9.70309e-05	0	0.000142308	0	0
>SD_Bb-10087	0.00132699	0.000196136	0	0	0	0.000814332	0.000160205	0.000167842	0.000214984	8.38997e-05	0	0	0.000899207	0	0	0	0	0	0.000306654	0.000322009	0.000236323	0	0.000276472	0.000291443	0	0	0.000193013	0	9.76372e-05	0.000230428	0	0.00023722	8.65127e-05	0	0.000340136	0.000547246	0	0.000100432	0.000275444	0	0	0	0	0	0	0	0	0	0
>SD_Bb-10088	0	0	0	0	0	0	0	0	0	0	0	0	0	0	0	0	0	0	0	0.00104653	0.000472646	0.00149669	0.000276472	0.000174866	0	0.000414536	0.000386026	0	0.00112283	0.000172821	0	0.00023722	0.000173025	0	0.000340136	0.000547246	0.00023015	0.000602591	0.000275444	0	0	0	0	0	0	0	0	0	0
>SD_Bb-10089	0.000995245	0	0.000196175	0	0.00310513	0	0	0.000335683	0.000322477	8.38997e-05	0.001386	0	0	9.68429e-05	0	0	0	0.000205318	0.000153327	8.05023e-05	0	0	0	0	0	0	0	0	0	0	0	0	0	0	0	0	0	0	0	0	0.000117316	0	0	6.01757e-05	0	0	0	0	0
>SD_Bb-10090	0.000110583	0	0.00284453	0	0	0.000581666	0	0.000335683	0	0	0.000198	0.00101492	0.000245238	0.000774743	0.00121261	0.000257599	0	0.000205318	0.000153327	0	0.000236323	0	0	5.82886e-05	0	0	0.000193013	0	4.88186e-05	5.7607e-05	0.000345662	0.00011861	0	0	0	0	0	0.000100432	0	0	0	0	0	0	0	0	0	0	0
>SD_Bb-10091	0	0	0	0	0.000147863	0	0.000160205	0	0	0	0	0	0	0	0.000269469	0	0.000264831	0	0.000919963	0.000241507	0	0.000213812	0.000552944	0.000408021	0.000286615	0.000276358	0	0.000894188	4.88186e-05	0.000345642	0.00138265	0.000593049	0.000346051	0.000311624	0.00170068	0.00109449	0	0.000100432	0	0	0	0	0	0	0	0	0	0	0
>SD_Bb-10092	0	0	0	0	0.000369658	0	0.00064082	0	0.000644953	0	0	0	0	0	0	0	0	0	0	0.000322009	0	0	0	5.82886e-05	0	0.000138179	0	0	0.000292912	0.000230428	0	0	0	0	0	0.00036483	0	0.000100432	0	0.00129534	0	0	0	6.01757e-05	0	0.0100988	0	0	0
>SD_Bb-10093	0	0	0	0	0.000369658	0	0	0	0	0	0	0	0.000163492	0	0	0	0	0	0	0	0	0	0.000276472	0	0.00114646	0	0	0	0.000390549	0.000230428	0	0.00011861	0.000432563	0	0	0	0	0.00200864	0.000550888	0	0	0	0	0	0.00106734	0	0	0	0.000174095
>SD_Bb-10094	0.000110583	0	0	0	0	0	0	0.000335683	0	0	0	0	0	0	0	0	0	0	0	0	0	0	0	0	0	0	0	0	0	0	0	0	0	0	0	0	0	0	0	0.000185048	0	0	0.00214527	0	0.000194062	0.000214869	0.000711541	0	0
>SD_Bb-10095	0.00807254	0.000392272	0	0	0	0	0	0.00117489	0	8.38997e-05	0	0	0	0	0	0	0	0	0	0	0	0	0	0	0	0	0	0	0	0	0	0	0	0	0	0	0	0	0	0	0	0	0	0	0	0	0	0	0
>SD_Bb-10096	0	0	0	0	0	0	0	0	0	0	0.000396	0.000202984	0	0	0	0	0	0	0	0	0	0	0	0	0	0	0.000193013	0	0	0	0	0	0	0	0.000340136	0	0	0	0	0	0.000351947	0	0.000102155	0.000120351	0	0	0.000142308	0.00160514	0.000696379
>SD_Bb-10097	0.000442331	0	0.00127513	0	0.000739317	0	0	0.000167842	0	0	9.90001e-05	0	0.000572223	0	0.00121261	0	0	0.000205318	0.00183993	8.05023e-05	0.000472646	0	0	0.000174866	0.000286615	0.000138179	0	0.000596125	0	0.000172821	0	0.00023722	0	0	0.000340136	0.000182415	0.00023015	0	0	0	0	0	0	0	0	0	0	0	0
>SD_Bb-10098	0.000442331	0	0.000294262	0	0	0.000232666	0.000160205	0.000167842	0	0.000335599	9.90001e-05	0	0.000163492	0	0	0.000257599	0.000264831	0	0.000306654	8.05023e-05	0.000236323	0.000213812	0.000414708	0.000174866	0	0	0	0.000894188	0.000146456	0	0	0.00011861	0.000173025	0	0.000340136	0.000182415	0	0	0.000413166	0.000370096	0	0	0	0	0	0	0	0	0
>SD_Bb-10099	0.000774079	0	9.80873e-05	0	0	0	0	0	0	0	0	0.000101492	0	0	0	0	0	0	0.00214658	0	0.000236323	0	0.000552944	0.000174866	0.000286615	0.000138179	0.000386026	0	0.000195274	0.000288035	0	0.00011861	0.000259538	0	0	0.00036483	0.000690449	0.000301296	0.000137722	0	0	0	0	0	0	0	0	0	0
>SD_Bb-10100	0.00298573	0	0	0	0	0	0	0	0	0	0	0	0	9.68429e-05	0	0	0	0	0	0	0	0	0	0	0	0	0	0	0	0	0	0	0	0	0	0	0	0	0	0	0.000117316	0	0	0.000962811	0	0	0	0	0
>SD_Bb-10101	0.000221166	0	0	0	0.000591453	0	0	0	0.00161238	0.000251699	0	0	8.17461e-05	0	0	0	0	0.000205318	0	0	0	0	0	5.82886e-05	0	0	0	0	4.88186e-05	0	0	0	0	0	0	0	0	0	0	0	0	0	0	0	0	0.00580146	0	0	0
>SD_Bb-10102	0	0	0	0	0	0	0	0	0	0	0	0	0	0	0	0	0	0	0	0.000724521	0.000472646	0.00106906	0.000414708	0.000116577	0.00057323	0.000138179	0.000965065	0.000298063	0.000585823	0.000288035	0	0.00011861	0.000173025	0	0	0.000547246	0	0.000502159	0.00068861	0	0	0	0	0	0	0	0	0	0
>SD_Bb-10103	0.000331748	0	0	0	0	0	0	0.000503525	0	8.38997e-05	0	0	0.000163492	0	0	0	0	0	0	0	0.000118161	0	0.000138236	5.82886e-05	0	0.000414536	0	0.000298063	0.000195274	5.7607e-05	0.000345662	0	8.65127e-05	0	0.000340136	0.000182415	0	0	0.000137722	0	0	0	0	0	0	0	0	0.000321027	0
>SD_Bb-10104	0.000221166	0.000196136	0.000196175	0	0.000517522	0.000232666	0.00032041	0	0	0	0	0	0	0	0.00282943	0.000386399	0	0.00153988	0.000153327	0	0	0	0.000552944	5.82886e-05	0	0	0	0	0	0.000115214	0	0.00011861	8.65127e-05	0	0	0	0	0.000100432	0.000275444	0	0	0.000262433	0.000102155	0	0	0.000214869	0	0	0
>SD_Bb-10105	0.000663497	0	0	0	0	0	0	0	0	0	0	0	0	0	0	0	0	0	0	0.000241507	0.000236323	0.000427625	0	0.000174866	0	0	0	0	0.000244093	5.7607e-05	0.000345662	0.00011861	8.65127e-05	0	0	0.000182415	0	0	0	0	0.000117316	0	0	0	0	0	0	0	0
>SD_Bb-10106	0	0	0	0	0	0	0	0	0	0	0	0	0	0	0	0	0	0	0	0.000241507	0.000354484	0.000641437	0.000552944	0.000116577	0	0.000138179	0.000193013	0	0.000244093	0.000345642	0	0.00023722	0.000519076	0.000311624	0.000340136	0.000547246	0.00023015	0.000200864	0.000413166	0	0	0	0	0	0	0	0	0	0
>SD_Bb-10107	0.000552914	0	0	0	0	0	0	0	0	0	0	0	0	0	0	0	0	0	0	0	0	0.000213812	0	0	0	0.000138179	0	0	0.000195274	5.7607e-05	0.000345662	0	0	0	0	0	0	0.000100432	0	0	0	0	0.000102155	0.000722109	0	0	0	0	0.000696379
>SD_Bb-10108	0	0	0	0	0	0	0	0	0	0	0	0	0	0	0	0	0	0	0	0.000241507	0.000118161	0	0	0.000233155	0.00057323	0	0	0.000298063	4.88186e-05	0.000748891	0	0.000593049	8.65127e-05	0.000623247	0.000340136	0.00036483	0	0.000301296	0.000275444	0	0	0	0	0	0	0	0	0	0
>SD_Bb-10109	0	0.000294204	0	0	0	0	0	0	0	0	0	0	0	0	0	0	0	0	0	8.05023e-05	0	0.000213812	0.000138236	5.82886e-05	0	0	0	0	0.000732279	5.7607e-05	0.000345662	0.00011861	8.65127e-05	0	0	0	0.00023015	0.000100432	0	0	0	0	0	0.000300879	0.00320202	0	0	0	0
>SD_Bb-10110	0	0	0	0	0	0	0	0	0	0	0	0	0	0	0	0	0	0	0	0.000161005	0	0	0.000138236	0	0	0	0	0	9.76372e-05	0	0	0	0	0	0	0	0	0.000100432	0	0	0.000117316	0	0	0.000240703	0.000873278	0	0	0.000642055	0.000348189
>SD_Bb-10111	0	0	0	0	0	0	0	0	0	0	0	0	0	0	0	0	0	0	0	0	0	0	0	0	0	0	0	0	0	0	0	0	0	0	0	0	0	0	0	0	0	0	0	0	0	0	0	0	0
>SD_Bb-10112	0	0	0	0	0	0	0	0	0	0	0	0	0	0	0	0	0	0	0	0	0	0	0	0	0	0	0	0	0	0	0	0	0	0	0	0	0	0	0	0.000925241	0.000351947	0.000590474	0.000919399	0	0	0.000429738	0.000142308	0	0
>SD_Bb-10113	0	0	0	0	0	0	0	0	0	0	0	0	0	0	0	0	0	0	0	0.000805023	0.000354484	0.000213812	0.000552944	0.000408021	0.000286615	0.000138179	0.000965065	0	0.000292912	0.000691284	0.00138265	0.00035583	0.000519076	0.000623247	0	0.000912076	0.000920598	0	0	0	0	0	0	0	0	0	0	0	0
>SD_Bb-10114	0	0.000686476	0	0.000373367	0	0	0	0.000167842	0.000107492	8.38997e-05	0	0.000202984	0	0.000581058	0	0	0.000397246	0.000205318	0	0	0	0	0	0	0	0	0	0	0	0	0	0	0	0	0	0	0	0	0	0.000185048	0	0.000590474	0	0	9.70309e-05	0.000214869	0.000142308	0	0
>SD_Bb-10115	0	0	0.000294262	0.000248911	0	0.00232666	0	0.000503525	0	0.000503398	0	0	8.17461e-05	0.000290529	0.00188628	0	0.000662076	0	0	0	0	0	0	0	0	0	0	0	0	0	0	0	0	0	0	0	0	0	0	0	0	0.000787298	0.000306466	0.000120351	0	0	0	0	0.000174095
>SD_Bb-10116	0	0	0	0	0	0	0	0	0	0	0	0	0	0	0	0	0	0	0	0	0	0	0	5.82886e-05	0	0	0.000193013	0	0	0	0	0	0	0	0	0	0.00023015	0	0	0.000370096	0.000586579	0.000131216	0.000919399	0.000782284	9.70309e-05	0	0	0.00128411	0.000348189
>SD_Bb-10117	0.00121641	0	0	0	0.00044359	0	0	0.000335683	0	0.000251699	0	0	0.000899207	0.000290529	0	0	0	0.000102659	0	0.000402512	0.000590807	0	0.000414708	0.000233155	0.000286615	0.000414536	0.000193013	0	0.000292912	5.7607e-05	0	0.00011861	0.000432563	0.000311624	0	0.000182415	0.000460299	0	0.000137722	0	0	0	0	0	0.000388123	0	0	0	0
>SD_Bb-10118	0.000110583	0	0.000686611	0.000124456	0.000147863	0	0.000160205	0.000503525	0	0.000251699	9.90001e-05	0.000101492	0.000163492	0.00300213	0.000943142	0.000257599	0.000662076	0.000410635	0.000306654	0	0	0	0	0	0	0	0	0	0	0	0	0	0	0	0	0	0	0	0	0	0	0	0	0	0	0	0	0	0
>SD_Bb-10119	0.000331748	0	0.00215792	0	7.39317e-05	0.000697999	0.000160205	0.000839208	0	0.000167799	9.90001e-05	0.000101492	0.00040873	0.000968429	0.000134735	0.0001288	0	0.000102659	0.00122662	8.05023e-05	0.000118161	0	0.000138236	5.82886e-05	0	0	0	0	0	0	0	0.00011861	8.65127e-05	0	0	0	0	0	0	0	0	6.56082e-05	0	0	0	0	0	0.000321027	0
>SD_Bb-10120	0	0.000686476	0	0.00497822	0.000813249	0.000116333	0	0	0.000107492	0	0.000198	0	8.17461e-05	0	0	0	0	0.000102659	0.000306654	0	0	0	0	0	0	0	0	0	0	0	0	0	0	0	0	0	0	0	0	0.000185048	0	0	0	0.000541581	0	0	0.000142308	0	0
>SD_Bb-10121	0	0	0	0	0	0	0	0	0	0	0	0	0	0	0	0	0	0	0	0	0.000118161	0	0.00138236	5.82886e-05	0.00057323	0.00110543	0.000193013	0.000894188	0.000634642	5.7607e-05	0	0	0.000173025	0	0	0.000182415	0	0.000903887	0	0	0	0	0	0	0	0	0	0	0
>SD_Bb-10122	0	0	0	0	0	0	0	0	0	0	0	0	0	0	0	0	0	0	0	0.000563516	0.000118161	0	0	0.000174866	0.000859845	0.000138179	0	0.000298063	9.76372e-05	0	0	0	0	0	0	0	0	0.000301296	0	0	0	0	0	0	0.000291093	0	0	0	0
>SD_Bb-10123	0	0.00117682	0.000196175	0	7.39317e-05	0.000465333	0.00032041	0	0.00096743	0	9.90001e-05	0.00101492	8.17461e-05	0	0	0.000386399	0.000397246	0	0.000153327	0	0	0	0	5.82886e-05	0	0	0.000193013	0.000298063	0	5.7607e-05	0	0.00011861	0.000259538	0.000311624	0	0	0	0	0.000137722	0	0	0	0	0.000240703	0	0.00171895	0	0.000321027	0
>SD_Bb-10124	0	0	0	0	0	0	0.000160205	0	0	0.000419498	0	0	0.000163492	0	0	0	0	0	0	0.000322009	0.000236323	0.000213812	0.000552944	0.000116577	0	0.000276358	0	0.000298063	0.000292912	0.000288035	0	0.00011861	0.000173025	0	0	0.000182415	0.00023015	0.000301296	0.000413166	0	0	0	0	0	0	0	0	0	0
>SD_Bb-10125	0	0.000294204	0.000196175	0.000124456	0	0.00186133	0.000480615	0.00117489	0	8.38997e-05	0	0.000405968	0.000245238	0	0	0.00321999	0	0	0.000919963	0	0	0	0	0	0	0	0	0	0	5.7607e-05	0	0	8.65127e-05	0	0	0	0	0	0	0	0	0.00072169	0	0	0	0	0	0	0
>SD_Bb-10126	0	0	0	0	0	0	0	0	0	0	0	0	0	0	0	0	0	0	0	0.000563516	0.000236323	0.000213812	0.000138236	0.000524598	0.000286615	0.000138179	0.000579039	0.000298063	0.000390549	0.000345642	0	0.000711659	0.000692101	0	0	0.00218898	0.00023015	0	0.000275444	0	0	0	0	0	0	0	0	0	0
>SD_Bb-10127	0	0.00117682	0	0.000248911	0.000221795	0.000349	0.000160205	0.000335683	0.000214984	0.000251699	9.90001e-05	0.00050746	8.17461e-05	0	0.000404204	0.000386399	0	0	0.000919963	8.05023e-05	0.000118161	0.000427625	0.000138236	0.000349732	0	0.000138179	0.000193013	0	0.000146456	5.7607e-05	0	0.00023722	0.000173025	0	0	0.000182415	0	0.000100432	0	0	0.000234632	0	0	0	0	0	0	0	0
>SD_Bb-10128	0	0	0	0	0	0	0	0	0	0	0	0	0	0	0	0	0	0	0	0	0	0	0	0	0	0	0	0	0	0	0	0	0	0	0	0	0	0	0	0.000185048	0.000117316	0	0.000306466	0.000120351	0	0	0.000284616	0	0.000870474
>SD_Bb-10129	0	0	0	0	0.000221795	0	0	0	0.000107492	0	0	0	0	0.000193686	0	0	0	0	0	0.000402512	0.000118161	0.000213812	0	0	0	0.000138179	0.000193013	0	0.000829916	5.7607e-05	0	0.00023722	0.000432563	0	0	0	0	0	0.000137722	0	0	0	0	0	0	0	0	0	0.000174095
>SD_Bb-10130	0.000110583	0	0	0	0.000147863	0	0	0	0.000859938	0	0.000198	0	8.17461e-05	0	0	0	0	0	0	0.000644019	0	0.000427625	0.000691181	0	0	0	0.000193013	0.000596125	0.00034173	5.7607e-05	0	0.00011861	8.65127e-05	0.000623247	0	0	0.000690449	0	0	0	0	0	0	0	9.70309e-05	0	0	0	0.000174095
>SD_Bb-10131	0	0	0	0	0	0	0	0	0	0	0	0	0	0	0	0	0	0	0	0	0.000236323	0	0.000138236	0.000116577	0	0.000138179	0	0	0.00068346	5.7607e-05	0.000345662	0	0	0	0	0	0	0.000200864	0.000137722	0	0	0	0	0	0	0	0	0	0
>SD_Bb-10132	0	0	0	0	0	0	0	0	0	0	0	0	0	0	0	0	0	0	0	0	0	0	0	0	0	0	0	0	0	0	0	0	0	0	0	0	0	0	0	0	0.00950258	0	0.000102155	0	0	0	0	0.000321027	0
>SD_Bb-10133	0.00630322	9.80681e-05	0	0	0	0	0.00176226	0.000167842	0	0	0	0	0.000490477	0	0	0.000386399	0	0	0.000613309	0	0	0	0	0	0	0	0	0	0	0	0	0	0	0	0	0	0	0	0	0	0	0	0	0	0	0	0	0	0
>SD_Bb-10134	0	0	0	0	0	0	0	0	0	0	0	0	0	0	0	0	0	0	0	0	0.00129978	0.000213812	0.000691181	0.000174866	0	0.000414536	0.000386026	0	0.000292912	0.000979319	0.000345662	0.00011861	0.000173025	0	0	0.000547246	0	0.000803455	0	0	0	0	0	0	0	0	0	0	0
>SD_Bb-10135	0.000221166	0	0.000588524	0	0	0	0.00240308	0	0	8.38997e-05	0	0	8.17461e-05	0	0.00525465	0	0	0	0	0	0	0	0	0	0	0	0	0	0	0	0	0	0	0	0	0	0	0	0	0	0	0	0	0	0	0	0	0	0
>SD_Bb-10136	0	0	0	0	0	0	0	0	0	0	0	0	0	0	0	0	0	0	0	8.05023e-05	0.000236323	0	0.000276472	5.82886e-05	0.000286615	0.000276358	0.000193013	0	0.000146456	5.7607e-05	0	0.00011861	0	0.000311624	0.000340136	0	0.00023015	0.000200864	0.000275444	0	0	0	0	0	0	0	0	0	0
>SD_Bb-10137	0.00132699	0.000784544	0	0	0.000147863	0	0	0.000167842	0.000107492	0	0	0.00050746	0.000163492	9.68429e-05	0	0	0	0.00133457	0	0	0	0	0	0	0	0	0.000193013	0	0	0	0.000345662	0.00023722	0	0.000311624	0	0	0.00023015	0.000200864	0.000275444	0.000185048	0	0	0	0.000300879	0.000291093	0.000214869	0	0.000321027	0.000348189
>SD_Bb-10138	0	0	0	0	0	0	0	0	0.000537461	0	0	0	0	0	0	0	0	0	0	0.000161005	0.000354484	0.000213812	0.000691181	0.000174866	0	0.000276358	0	0	0.000195274	0.000115214	0	0	0.000519076	0.000623247	0	0.000182415	0.000460299	0.000200864	0	0	0	0	0	0	0	0	0	0	0
>SD_Bb-10139	0.000110583	0.000196136	9.80873e-05	0	0.000591453	0.000697999	0	0.000167842	0.000107492	8.38997e-05	0.000396	0.000710444	0	0.000193686	0.000134735	0.000257599	0.000132415	0	0.00199325	8.05023e-05	0.000354484	0	0	5.82886e-05	0	0	0.000193013	0	4.88186e-05	5.7607e-05	0	0	0.000173025	0	0.000340136	0.000182415	0	0.000100432	0.000137722	0.000185048	0	0	0	0	0	0.000644607	0	0	0.000174095
>SD_Bb-10140	0	0	0	0	0	0	0	0	0	0	0	0	0	0	0	0	0	0	0	0.000241507	0.000118161	0.000427625	0.000829417	5.82886e-05	0.000286615	0.000276358	0.000193013	0	0.00068346	0	0.000345662	0	0.000259538	0	0	0	0	0	0.000137722	0	0	0	0	0	9.70309e-05	0.000429738	0	0	0
>SD_Bb-10141	0	9.80681e-05	0	0.000124456	0.000517522	0.000232666	0	0	0.000322477	0.000251699	0.000594001	0	8.17461e-05	9.68429e-05	0	0	0.000132415	0.000410635	0.000306654	0	0	0	0	0	0	0	0	0	0	0	0	0	0	0	0	0	0	0	0	0.000185048	0.000117316	0.000131216	0.000102155	6.01757e-05	0	0	0.000142308	0	0
>SD_Bb-10142	0	0	0	0	0	0	0	0	0	0	0	0	0	0	0	0	0	0	0	0.000483014	0	0	0.000138236	5.82886e-05	0	0	0.000193013	0	9.76372e-05	0.000115214	0.00103699	0.00011861	0.00198979	0	0	0.000182415	0	0	0.00564661	0	0	0	0	0	0	0	0	0	0
>SD_Bb-10143	0.000110583	0	0	0	0	0	0	0	0.000107492	0	9.90001e-05	0	0	0	0	0	0	0	0	0	0	0	0	0	0	0	0	0	0	0	0	0	0	0	0	0.000182415	0	0	0	0.000185048	0	6.56082e-05	0	0	0	0.000644607	0.00953465	0	0
>SD_Bb-10144	0	0	0	0	0	0	0	0	0	8.38997e-05	0	0	0.000326984	0	0	0	0	0	0	0	0	0.000213812	0	0	0	0	0	0	0	0	0	0	0	0	0	0	0	0	0	0	0	0	0	0	0	0	0	0	0
>SD_Bb-10145	0	0.000196136	0	0	0	0	0	0	0.00118241	0	0	0	0	0	0	0	0.000132415	0	0	0	0	0	0	0	0	0	0	0	0	0	0	0	0	0	0	0	0	0	0	0	0	0	0	0	0	0	0	0	0
>SD_Bb-10146	0	0	0	0	0.000369658	0	0.00032041	0	0	0.000419498	0.000198	0	0	0	0	0	0	0	0.000153327	0.000322009	0.000118161	0.000427625	0.000691181	0.000349732	0.00057323	0.000138179	0.000193013	0	0.000292912	0.000460856	0	0.00035583	0.000346051	0	0	0	0.00023015	0.000100432	0	0.000740192	0	0	0	0	0.000291093	0.000214869	0	0.000321027	0.000174095
>SD_Bb-10147	0	0	0	0	0	0	0.000160205	0	0	0	0	0.000101492	0	0	0	0	0	0	0	0	0	0	0	0	0	0	0	0	0	0	0	0	0	0	0	0	0	0	0	0.000185048	0.000469263	6.56082e-05	0.000102155	0.000722109	0	0.000214869	0.00113847	0.000321027	0.000348189
>SD_Bb-10148	0	0	0	0	0	0	0	0	0	0	0	0	0	0	0	0	0	0	0	0.000805023	0	0.00128287	0.000138236	0.00128235	0.000286615	0	0	0.000298063	0.000195274	0	0.000345662	0.000593049	8.65127e-05	0.000934871	0	0.0036483	0.000460299	0.000401727	0	0	0	0	0	0	0	0	0	0	0
>SD_Bb-10149	0	0	0	0	0	0	0	0	0	0	0	0	0	0	0	0	0	0	0	0.000402512	0.000708968	0	0.000829417	0.000408021	0	0	0.0015441	0.000596125	9.76372e-05	0.00057607	0	0.00023722	0.000951639	0.000311624	0	0.00036483	0.000460299	0.000200864	0.000413166	0	0	0	0	0	0	0	0	0	0
>SD_Bb-10150	0	0	0	0	0	0	0	0	0	0	0	0	0	0	0	0	0	0	0	0	0	0	0	5.82886e-05	0	0	0.000193013	0	9.76372e-05	0	0	0.00011861	0	0	0	0	0.00023015	0	0	0.000555144	0.000117316	0.000262433	0	0.00114334	0	0	0	0	0
>SD_Bb-10151	0.000221166	0.000196136	0	0	0	0	0.00160205	0	0.00225734	0.000503398	0.000693001	0.000101492	0.000326984	0	0.00161681	0.000386399	0	0	0	0	0	0	0	5.82886e-05	0	0	0	0	4.88186e-05	0	0	0.00011861	0	0	0	0	0	0	0	0.000370096	0	6.56082e-05	0	0	0	0.000214869	0	0	0
>SD_Bb-10152	0	0	0	0	0	0	0	0	0	0	0	0	0	0	0	0	0	0	0	0.000161005	0.00165426	0	0.000414708	0.000291443	0	0.000138179	0.000386026	0	0.000244093	0.000345642	0.000691324	0	0.000865127	0.000623247	0.000340136	0.00036483	0	0.000200864	0.000550888	0	0	0	0	0	0	0	0	0	0
>SD_Bb-10153	0	0.000980681	0.00147131	0.000497822	0	0.000814332	0.000160205	0.000503525	0.000429969	8.38997e-05	0	0.000202984	0.000163492	0.000387372	0	0.000901597	0	0.000102659	0	0	0	0	0	0	0	0	0	0	0	0	0	0	0	0	0	0	0	0	0	0.000185048	0	0	0.000306466	6.01757e-05	0	0	0	0	0
>SD_Bb-10154	0.000442331	0.00284397	0	0	0.000221795	0	0.00240308	0.000167842	0	8.38997e-05	0	0	0	0	0	0.0001288	0.000132415	0	0	0	0	0	0	0	0	0	0	0	0	0	0	0	0	0	0	0	0	0	0	0	0	0	0.000408622	0	0.000679216	0	0	0.000963082	0.000174095
>SD_Bb-10155	0	0	0	0	0	0	0	0	0	0	0	0	0	0	0	0	0	0	0	0.000161005	0.000118161	0	0	0	0.000286615	0	0	0	9.76372e-05	0	0	0	0	0	0	0.00036483	0	0	0	0	0	0	0.000204311	0	0.000388123	0	0.000142308	0	0.000522284
>SD_Bb-10156	0.000110583	0	0	0	7.39317e-05	0	0.00032041	0	0	0.000251699	0	0	0	0	0	0	0	0	0	8.05023e-05	0	0.000213812	0	0.000582886	0	0.00110543	0.000193013	0	4.88186e-05	0.000345642	0	0.000830269	0.000259538	0.000623247	0	0.000182415	0.000460299	0	0.000275444	0.000185048	0	0	0	0	0	0	0	0	0.000174095
>SD_Bb-10157	0.00287515	0	0	0	0.000517522	0	0	0	0.000107492	0	9.90001e-05	0	0	0	0	0	0	0	0	8.05023e-05	0.000354484	0	0	5.82886e-05	0	0	0.000193013	0	4.88186e-05	0.000172821	0	0.00011861	8.65127e-05	0.000311624	0	0.000182415	0.00023015	0	0	0.000370096	0.000117316	0	0	0	0	0	0	0	0.000522284
>SD_Bb-10158	0	0.000588408	0.000294262	0	0	0.000232666	0.000480615	0	0	0.000335599	0.000198	0	8.17461e-05	0.000290529	0.000134735	0.000257599	0	0	0	0	0	0	0	0	0	0	0	0	0	0	0	0	0.000173025	0	0	0	0	0	0	0.000370096	0	0	0	0.000120351	0.000291093	0	0.000284616	0.000321027	0
>SD_Bb-10159	0	0	0	0	0	0.000930665	0.00064082	0.000167842	0	0	0	0	0	0.00116212	0.00417677	0.000643998	0	0.00143722	0.000766636	0	0	0	0	0	0	0	0	0	0	0	0	0	0	0	0	0	0	0	0	0	0	0	0	0	0	0	0	0	0
>SD_Bb-10160	0	9.80681e-05	0.00186366	0.000124456	0.00044359	0.000581666	0	0	0	0.000419498	0.000594001	0.000608952	0.000163492	0.000581058	0.000404204	0.000257599	0	0	0.000919963	0	0	0	0	0	0	0	0	0	0	0	0	0	0	0	0	0	0	0	0	0	0	0.000590474	0	0	0	0	0	0	0
>SD_Bb-10161	0	0	0	0	0	0	0	0	0	0	0	0	0	0	0	0	0	0	0	0	0	0	0	5.82886e-05	0.000286615	0.000276358	0	0	0.000292912	0.000518463	0	0	8.65127e-05	0	0	0	0.000460299	0.000301296	0.000413166	0	0	0	0	0	0	0	0	0	0
>SD_Bb-10162	0	0	0	0	0	0	0	0	0	0	0	0	0	0	0	0	0	0	0	8.05023e-05	0.000236323	0	0	0.000116577	0	0	0.000193013	0	0.000146456	0.000115214	0.000345662	0	0	0	0	0	0	0.000401727	0	0	0	0	0	0	0	0	0	0	0
>SD_Bb-10163	0	0	0	0	0	0	0	0	0	0	0	0	0	0	0	0	0	0	0	0.000322009	0.000472646	0	0.000552944	0	0	0.000552715	0	0	0.000439367	0	0	0.00023722	0.000605589	0	0	0	0	0.000301296	0	0	0	0	0	0	0	0	0	0	0
>SD_Bb-10164	0	0	0	0	0	0	0	0	0	0	0	0	0	0	0	0	0	0	0	0	0	0.000213812	0	5.82886e-05	0	0	0	0	0	0	0	0.00011861	8.65127e-05	0	0	0	0	0	0	0.000925241	0.000234632	0	0	0.000120351	0	0	0.000142308	0.000642055	0.000174095
>SD_Bb-10165	0	0	0	0	0	0	0.00032041	0.000167842	0.00118241	8.38997e-05	0	0.000101492	0	0	0	0	0	0	0	0.000161005	0	0	0	0.000349732	0	0.000138179	0.000386026	0.000298063	0.000146456	5.7607e-05	0	0.00011861	8.65127e-05	0	0	0.00036483	0	0.000401727	0.000137722	0	0	0	0	0	0	0	0	0	0
>SD_Bb-10166	0	0	0	0	0	0	0	0	0.000107492	8.38997e-05	0	0	0	0	0	0	0	0	0.000459982	0.000241507	0.000118161	0.000641437	0.000138236	0	0	0.000138179	0	0	9.76372e-05	5.7607e-05	0.000691324	0	8.65127e-05	0	0	0	0	0.000100432	0	0.00129534	0	6.56082e-05	0	6.01757e-05	0.000194062	0	0	0.00224719	0
>SD_Bb-10168	0	0	0	0	0	0	0	0	0	0.000419498	0	0	0.00604921	0	0	0	0	0	0	0	0	0	0	0	0	0	0	0	0	0	0	0	0	0	0	0	0	0	0	0	0	0	0	0	0	0	0	0	0
>SD_Bb-10169	0.00497622	0	0	0	0	0	0.000801025	0	0	0	0	0	0	0	0	0	0	0	0.00413983	0	0	0	0	0	0	0	0	0	0	0	0	0	0	0	0	0	0	0	0	0	0	0	0	0	0	0	0	0	0
>SD_Bb-10170	0	0	0	0	7.39317e-05	0	0.000160205	0	0	0	0	0	0	0	0	0	0	0	0.000613309	0.000161005	0.000354484	0.000641437	0.000967653	0.000757752	0	0.000138179	0.00135109	0.000298063	0	0.000288035	0.000345662	0.00011861	0.000432563	0	0.00136054	0.000912076	0.000460299	0.000100432	0.000275444	0	0	0	0	0	0	0	0	0	0
>SD_Bb-10171	0	0.00323625	0	0	7.39317e-05	0.000116333	0	0	0.000107492	0.000251699	0	0	0	0	0	0.000386399	0	0.000718612	0	0	0	0	0	0	0	0	0	0	0	0	0	0	0	0	0	0	0	0	0	0.000925241	0.000234632	6.56082e-05	0	0.000361054	0	0	0.000284616	0.000321027	0
>SD_Bb-10172	0	0	0	0	0	0	0	0	0	0	0	0	0	0	0	0	0	0	0	0	0	0	0	0	0	0	0	0	0	0	0	0	0	0	0	0	0	0	0	0	0.000351947	0.000196825	0.00398406	0.000782284	9.70309e-05	0	0.000711541	0.000321027	0.000174095
>SD_Bb-10173	0	0	0	0	0	0	0	0	0	0	0	0	0	0	0	0	0	0	0.000766636	8.05023e-05	0.000118161	0	0.000138236	0.000349732	0	0	0.000579039	0	0.000585823	0.000115214	0.000345662	0.00011861	0.000519076	0	0.000340136	0.00036483	0.000460299	0.000301296	0.000413166	0	0	0	0	0	0	0	0	0	0
>SD_Bb-10174	0	0	0	0	0	0	0.00032041	0	0	0	0	0	0	0	0	0	0	0	0	0.000161005	0.000236323	0.00106906	0.000414708	0.000408021	0.00114646	0.000138179	0	0.000298063	0.000439367	0.000172821	0.000691324	0	0.000346051	0.000623247	0	0	0	0.000200864	0	0	0	0	0	0	9.70309e-05	0	0	0	0.000348189
>SD_Bb-10175	0	0	0	0	0	0	0	0	0	0	0	0	0	0	0	0	0	0	0	0.000322009	0.000236323	0.000213812	0.000414708	0.00174866	0	0	0	0	0.000488186	0.000172821	0.000691324	0	0.000346051	0.000311624	0	0.000182415	0	0.00140605	0	0	0	0	0	0	0	0	0	0	0
>SD_Bb-10176	0.000663497	0	0	0	0	0	0	0	0	0	0	0	0	0	0	0	0	0	0	0.000402512	0.000118161	0	0.000552944	0.000408021	0.00057323	0.000138179	0	0.000596125	0.00102519	0	0	0.00023722	8.65127e-05	0.000311624	0	0	0.000460299	0.000502159	0	0	0	0	0	0	0	0	0	0	0.000174095
>SD_Bb-10177	0	0	0	0	0	0	0	0	0	0	0	0.000405968	0	0	0	0	0	0	0.000459982	0	0.000354484	0	0.000138236	0	0	0	0	0	0.000244093	0.000115214	0	0.00011861	8.65127e-05	0	0	0	0.00023015	0.000100432	0	0	0	0	0	0	0	0	0	0	0
>SD_Bb-10178	0	0	0	0	0	0	0	0	0.000107492	0.000503398	0	0	0	0	0	0	0	0	0	0	0	0	0	0.000174866	0	0.000276358	0	0	4.88186e-05	5.7607e-05	0	0	0	0	0	0	0	0	0	0	0	0.000196825	0	6.01757e-05	0.000776247	0.000429738	0	0.000321027	0.000696379
>SD_Bb-10179	0.000663497	0	0	0	0	0	0.00208267	0.000335683	0	0	9.90001e-05	0	0.00040873	0	0	0.000257599	0	0	0	0	0	0	0	0	0	0	0	0	0	0	0	0	0	0	0	0	0	0	0	0	0	0	0	0	0	0	0	0	0
>SD_Bb-10180	0	0	0	0	0	0	0	0	0.000107492	0	0	0	0	0	0	0	0	0	0	0	0	0	0	0	0	0	0	0	0	0	0	0	0	0	0	0	0	0	0	0.0046262	0.000821211	6.56082e-05	0	0	0	0.000214869	0.00241924	0.000321027	0
>SD_Bb-10181	0	0.000196136	0	0	0	0	0	0.000335683	0	8.38997e-05	0	0.00608952	0.000817461	0	0	0	0	0	0	0	0	0	0	0	0	0	0	0	0	0	0	0	0	0	0	0	0	0	0	0	0	0	0	0	0	0	0	0	0
>SD_Bb-10182	0	0	0.000588524	0	0.000369658	0	0	0	0	8.38997e-05	0.00554401	0	0	0	0	0	0	0	0	8.05023e-05	0	0	0	0	0	0	0	0	4.88186e-05	0	0	0	0	0	0	0	0	0	0	0	0	0	0	0	0	0	0	0	0
>SD_Bb-10183	0	0	0	0	0	0	0	0	0	0	0	0	0	0	0	0	0	0	0	0.000644019	0.000118161	0.000213812	0.000138236	0.000174866	0	0.00331629	0.000579039	0.000596125	0.000488186	0.000115214	0	0.000593049	0.000346051	0.000623247	0	0	0.00023015	0.000100432	0	0	0	0	0.000102155	0	0	0	0	0	0
>SD_Bb-10184	0	0	0	0	0	0	0	0	0	0	0	0	0	0	0	0	0	0	0	0	0	0	0	0	0	0	0	0	0	0	0	0	0	0	0	0	0	0	0	0.000185048	0.000117316	6.56082e-05	0.00112371	0.000180527	0.00223171	0	0.000426925	0	0.00139276
>SD_Bb-10185	0.000221166	0	0.000490436	0.000995644	0	0	0	0	0	0.000251699	0	0	0	0	0	0	0	0	0	0	0	0	0	0	0	0	0	0	0	0	0	0	0	0	0	0	0	0	0	0.000185048	0	0.0032148	0	0	0	0	0	0.000321027	0.000348189
>SD_Bb-10186	0.000221166	0	9.80873e-05	0	0	0	0.00032041	0	0	0	0	0	8.17461e-05	0	0.000269469	0	0	0	0	0.000161005	0.000472646	0	0.000276472	0.000349732	0	0.000276358	0.000579039	0.000298063	9.76372e-05	0.000979319	0.000345662	0	0.000173025	0	0.000340136	0.00036483	0.000460299	0.000200864	0.000275444	0	0	0	0	0	0	0	0	0	0
>SD_Bb-10187	0.000110583	0	0	0	0	0	0.00032041	0	0.000214984	0	0	0	0	0	0	0	0	0	0	0.000563516	0.000118161	0	0.000552944	0.000349732	0.000286615	0	0.000965065	0.000298063	0.000195274	0.000230428	0	0.00011861	0.000432563	0.000311624	0	0.000547246	0.000690449	0.000301296	0.000137722	0	0	0	0	0	0	0	0	0	0
>SD_Bb-10188	0	0	0	0	0	0	0	0	0	0	0	0	0	0	0	0	0	0	0	0.000161005	0.000354484	0	0	5.82886e-05	0.000286615	0.000414536	0.000193013	0	9.76372e-05	0.000230428	0.000345662	0	0	0.000623247	0	0.000182415	0	0	0	0	0	0	0	0	0	0	0	0	0
>SD_Bb-10189	0	0	0.000490436	0	0.000147863	0.000232666	0	0	0	0.000503398	0.000198	0.000405968	0.000245238	9.68429e-05	0.000134735	0	0.000529661	0.000513294	0	0.000241507	0	0.000213812	0.000138236	0.000233155	0	0	0.000772052	0.000894188	4.88186e-05	0.000172821	0.000345662	0.00035583	0.000173025	0	0.00204082	0.000547246	0.00023015	0.000200864	0.000275444	0	0	0	0	0	0	0	0	0	0
>SD_Bb-10190	0	0	0	0	0	0	0	0	0	0	0	0	0	0	0	0	0	0	0	8.05023e-05	0.000118161	0	0.000138236	0.000408021	0.00057323	0.000138179	0.000193013	0	9.76372e-05	0.000460856	0.00172831	0	0	0.000311624	0	0	0.00115075	0	0.000137722	0.00166543	0	0	0	0	0	0	0	0.000321027	0
>SD_Bb-10191	0.000663497	0	0.000882786	0	7.39317e-05	0.000232666	0.000160205	0	0	0.000167799	0	0	0.000326984	0	0.000269469	0.000257599	0	0	0.000153327	0	0	0	0	0	0	0	0	0	0	0	0	0.00011861	0	0	0	0	0	0	0	0	0	0	0	0	0	0	0	0	0
>SD_Bb-10192	0	0	0	0	0	0	0	0	0	0	0	0	0	0	0	0	0	0	0	8.05023e-05	0	0	0.000414708	0.00215668	0	0.000414536	0.000579039	0	0.000292912	0.000115214	0	0.00011861	0	0.000311624	0	0.000182415	0.00023015	0.00130561	0	0	0	0	0	0	0	0	0	0	0
>SD_Bb-10193	0.000331748	9.80681e-05	0.000294262	0	0.000369658	0.000581666	0.000160205	0.000503525	0.000107492	0.000167799	0.000297	0.000101492	0.000326984	0.0006779	0.000808407	0	0	0	0.000459982	8.05023e-05	0.000118161	0	0.000276472	5.82886e-05	0.000286615	0.000414536	0	0	9.76372e-05	0	0.000345662	0.00011861	8.65127e-05	0	0	0	0	0.000100432	0.000137722	0	0	0	0	0	0	0	0	0	0
>SD_Bb-10194	0	0	0	0	0	0	0	0	0	0	0	0	0	0	0	0	0	0	0	0.000402512	0.000236323	0	0	5.82886e-05	0	0	0	0.000298063	0.00156219	0	0	0.00011861	0	0	0	0	0	0.000100432	0	0	0	0	0	0	0	0	0	0	0
>SD_Bb-10195	0	9.80681e-05	0.0015694	0	0	0.000697999	0	0	0	0.000251699	9.90001e-05	0	0.000653969	0.000968429	0.000134735	0	0	0	0	0	0	0	0	0	0.000286615	0	0	0	0	0	0	0	0	0	0	0	0	0	0	0	0	0	0	0	0	0	0	0	0
>SD_Bb-10196	0	0	0	0	0	0	0	0	0	0	0	0	0	0	0	0	0	0	0	0.000161005	0	0	0	0	0	0	0.000193013	0	0.000146456	0.000230428	0.000345662	0.00011861	0	0	0	0	0.00023015	0.00170734	0	0	0	0	0	0	0	0	0	0	0
>SD_Bb-10197	0	0	0	0	0	0	0	0	0	0	0	0	0	0	0	0	0	0	0	0.000402512	0.000118161	0	0.000276472	0	0.00057323	0	0	0	0.000878735	5.7607e-05	0.000345662	0	8.65127e-05	0	0	0.000182415	0	0.000703023	0.000413166	0	0	0	0	0	0	0	0	0	0
>SD_Bb-10198	0	0	0	0	0	0	0	0	0	0	0	0	0	0	0	0	0	0	0	0.000161005	0.000118161	0.000213812	0.000138236	0.000291443	0	0.000967252	0	0	0.000439367	0.000288035	0	0.00011861	0.000173025	0.000311624	0	0	0	0	0	0	0	0	0	0	0	0	0	0	0
>SD_Bb-10199	0	0	0	0	0	0	0.00032041	0	0	0	0	0	0	0	0	0	0	0	0.000306654	0.000322009	0	0.000213812	0	0.000349732	0	0	0.000579039	0	4.88186e-05	0.000115214	0	0	8.65127e-05	0	0.00102041	0.00036483	0	0.000100432	0.000137722	0	0	0	0	0	0	0	0	0	0
>SD_Bb-10200	0	0	0	0	0	0	0	0	0	0	0	0	0	0	0	0	0	0	0	0.000161005	0.000236323	0	0.000138236	0.000174866	0	0	0.000386026	0	0.000244093	0.000172821	0	0.00023722	0.000259538	0.000623247	0.000680272	0	0.00023015	0.000703023	0.000413166	0	0	0	0	0	0	0	0	0	0
>SD_Bb-10201	0.000110583	0	0	0	0.00170043	0	0	0	0	0	0.000297	0	0.00040873	0	0	0	0	0	0	0	0	0	0	0	0	0	0	0	0	0	0	0	0	0	0	0	0	0	0	0.000185048	0	0	0	0	0.00145546	0	0	0	0.000348189
>SD_Bb-10202	0	0	0	0	0	0	0	0	0	0	0	0	0	0	0	0	0	0	0	0	0	0	0	5.82886e-05	0	0	0	0.000298063	4.88186e-05	0	0	0.00011861	0	0	0	0	0	0	0.000137722	0.000555144	0.000703895	0	0	0	0	0.000214869	0.000142308	0	0.000348189
>SD_Bb-10203	0.000442331	0	0.00353114	0	0	0.000116333	0.00128164	0.000167842	0.000214984	0	0.000792001	0	0	0	0.00188628	0.0001288	0	0	0	0	0	0	0	0	0	0	0	0	0	0	0	0	0	0	0	0	0	0	0	0	0	0	0	0	0	0	0	0	0
>SD_Bb-10204	0	0	0	0	0	0	0	0	0	0	0	0	0	0	0	0	0	0	0	0	0	0	0	0	0	0	0	0	0	0	0	0	0	0	0	0	0	0	0	0	0	0.00131216	0.000204311	0	0	0	0	0	0.000348189
>SD_Bb-10205	0	0	0.00107896	0	0	0.000349	0.00208267	0.00117489	0	0.00151019	0	0.000405968	0	0	0.00134735	0	0.000132415	0	0.000613309	0	0	0	0	0	0	0	0	0	0	0	0	0	0	0	0	0	0	0	0	0.000370096	0	0	0	0	0	0	0	0	0.000348189
>SD_Bb-10206	0.000110583	0.00235363	0	0	0	0.000116333	0.000160205	0	0	8.38997e-05	0	0.000101492	0	0	0	0	0	0	0	8.05023e-05	0	0	0	0	0	0	0	0	0	0	0	0	0	0	0	0	0	0	0	0.000185048	0	6.56082e-05	0	0	0	0	0	0	0.000174095
>SD_Bb-10207	0	0	0	0	0	0	0	0	0	0	0	0	0	0	0	0	0	0	0	0.000322009	0.000236323	0.000855249	0	0.000233155	0.000286615	0.000138179	0	0	0.000585823	0.000345642	0	0	0	0	0	0	0	0.000903887	0	0	0	0	0	0	0	0	0	0	0
>SD_Bb-10208	0	0	0	0	0	0	0	0	0	0	0	0	0	0	0	0	0	0	0	0.000241507	0.000118161	0.000427625	0.000138236	0.000116577	0.00114646	0	0	0	0.000244093	0.000921712	0.000345662	0	0.000259538	0.00124649	0	0.000182415	0	0.000602591	0.000275444	0	0	0	0	0	0	0	0	0	0
>SD_Bb-10209	0	9.80681e-05	0	0	0	0	0.000801025	0.000335683	0	0.000335599	0	0	0.000735715	0	0	0	0	0	0.000306654	0	0	0	0	0	0	0.00414536	0	0	0	0	0	0	0	0	0.000340136	0	0	0	0.000137722	0	0	0	0	0	0	0	0	0	0
>SD_Bb-10210	0	0	0	0	0	0	0	0	0	0	0	0	0	0	0	0	0	0	0	0	0	0.0017105	0.000138236	0.000582886	0	0	0.000193013	0	9.76372e-05	0	0	0	0.00129769	0	0	0.000182415	0.00115075	0.00301296	0.000137722	0	0	0	0	0	0	0	0	0	0
>SD_Bb-10211	0	0	0.00284453	0.000995644	0	0.000116333	0	0	0	0	0.00297	0	0	0	0.000134735	0	0	0	0	0	0	0	0	0	0	0	0	0	0	0	0	0	0	0	0	0	0	0	0	0	0	0	0	0.000120351	0	0	0	0	0
>SD_Bb-10212	0	0.000196136	0	0.000373367	7.39317e-05	0.000232666	0.00144185	0.000335683	0	0.0010068	0.000297	0	0	0	0.00282943	0	0.000529661	0.000205318	0	0	0	0	0	0	0	0	0	0	0	0	0	0	0	0	0	0	0	0	0	0	0	0.000131216	0.000102155	6.01757e-05	0	0	0	0.00192616	0
>SD_Bb-10213	0	0	0	0	7.39317e-05	0	0	0	0	0	0	0	0	0	0	0	0	0	0	0.000161005	0.000354484	0	0.000414708	0.000582886	0	0.000276358	0	0	0.00034173	0.000288035	0	0.000593049	8.65127e-05	0	0	0.000547246	0.000920598	0.000100432	0.000550888	0	0	0	0	0	0	0	0	0	0
>SD_Bb-10214	0.000221166	0	0	0	0.000221795	0	0.00528677	0	0.000537461	0	0	0	0	0	0	0	0	0	0	0	0	0	0	0.000116577	0	0	0	0	4.88186e-05	0	0	0	8.65127e-05	0	0.000340136	0	0	0.000200864	0	0.000185048	0	0	0	0	0	0.00107434	0	0.000321027	0
>SD_Bb-10215	0	0	0	0	0	0	0	0	0.00236483	0	0.000396	0.000202984	0	0	0	0	0	0	0	0	0	0	0	0	0	0	0	0	0	0	0	0	0	0	0	0	0	0	0	0.000185048	0	0	0	0	0	0.00945423	0	0	0
>SD_Bb-10216	0	0	0	0	0	0	0	0	0	0.000167799	0	0	8.17461e-05	0	0	0	0	0	0	0	0	0	0.000138236	5.82886e-05	0	0.000138179	0	0.000298063	0.000781097	0	0	0.00035583	8.65127e-05	0	0	0	0	0	0	0	0	0	0	0	0	0	0	0	0
>SD_Bb-10217	0	0	0	0	0	0	0	0	0	0	0	0	0	0	0	0	0	0	0	0.000241507	0	0.000213812	0.000138236	0.000116577	0.00057323	0.000276358	0	0	0.000195274	0.000288035	0.00103699	0.00023722	8.65127e-05	0	0	0	0	0.000100432	0.000413166	0	0	0	0	0	0	0	0	0	0
>SD_Bb-10218	0	0	0	0	0	0	0	0	0	0	0	0	0	0	0	0	0	0	0	0	0.000118161	0.000641437	0.000276472	0.000116577	0.00114646	0.000276358	0.000386026	0	0.000195274	0.000403249	0.000691324	0.00011861	0.000173025	0	0	0.00036483	0	0.000200864	0.00068861	0.000185048	0	0	0	0	9.70309e-05	0	0	0.000642055	0
>SD_Bb-10219	0.000331748	9.80681e-05	0.000196175	0	0.000295727	0	0.00032041	0	0.000537461	0.000755097	0.000198	0.000304476	8.17461e-05	9.68429e-05	0	0.0001288	0	0	0.000613309	8.05023e-05	0.000472646	0	0	0.000174866	0	0.000276358	0	0.000298063	4.88186e-05	0.000403249	0	0.00023722	0.000173025	0	0	0.000547246	0.000460299	0.000100432	0.000275444	0.000370096	0	0	0	0	0	0	0	0.000321027	0.000174095
>SD_Bb-10220	0	0	0	0	0	0	0	0	0	0	0	0	0	0	0	0	0	0	0	8.05023e-05	0.000118161	0.000213812	0.000276472	0.000174866	0.00057323	0	0	0.000298063	0.000390549	0.000230428	0.000345662	0.000830269	0	0.000311624	0	0.000182415	0.00023015	0.000401727	0.000275444	0	0	0	0	0	0	0	0	0	0
>SD_Bb-10221	0	0	0	0	0	0	0	0	0	0	0	0	0	0	0	0	0	0	0	0.000241507	0.000236323	0.000427625	0.00110589	0	0	0	0	0.000298063	0.00122046	0	0.000345662	0	0.0020763	0.00124649	0	0	0	0	0	0	0	0	0	0	0	0	0	0	0
>SD_Bb-10222	0	0	0	0	0	0	0	0	0	0	0	0	0	0	0	0	0	0	0	0	0	0	0	0	0	0	0	0	0	0	0	0	0	0	0	0	0	0	0	0	0	0	0	0	0	0	0	0	0
>SD_Bb-10223	0	0	0	0	0	0	0	0	0	0	0	0	0	0	0	0	0	0	0	0	0	0	0	0	0	0	0	0	0	0	0	0	0	0	0	0	0	0	0	0	0	0.00268994	0	0	0	0	0	0	0
>SD_Bb-10224	0	0	0	0	0	0	0	0	0	0	0	0	0	0	0	0	0	0	0	0	0.000118161	0	0	0	0	0	0	0	4.88186e-05	0	0	0	0	0	0	0	0	0	0	0	0	0	0	0	0	0.000429738	0	0	0
>SD_Bb-10225	0.000110583	0	0.000196175	0	0	0.000232666	0.00064082	0	0.000107492	0.00226529	0	0.00182685	0.000163492	0	0.000134735	0	0	0	0	0	0	0	0	0	0	0	0	0	4.88186e-05	0	0	0	0	0	0	0	0	0	0	0.000185048	0.000234632	0	0	0.000180527	9.70309e-05	0	0.000142308	0	0
>SD_Bb-10226	0.00110583	0	0	0	0	0	0	0	0.000107492	0	0	0.000101492	0	0	0	0	0	0	0.000459982	0.000483014	0.000472646	0	0.000138236	0	0.000286615	0.000138179	0.000193013	0	0.00146456	0.000172821	0	0	8.65127e-05	0.000311624	0	0.000182415	0	0	0.000275444	0	0	0	0	0	0	0	0	0	0
>SD_Bb-10227	0	0	0	0	0	0	0	0	0	0	0	0	0	0	0	0	0	0	0	0	0.000118161	0	0.000276472	0.000291443	0.00057323	0	0.000386026	0	0.000292912	0.00057607	0.000691324	0	0.000692101	0	0	0.00036483	0.000460299	0.000301296	0.00068861	0	0	0	0	0	0	0	0	0	0
>SD_Bb-10228	0.000442331	0	0	0	0	0	0	0	0	0.00260089	0	0.000608952	0	0	0	0	0	0	0	0	0	0	0	0	0	0	0	0	0	0	0	0	0	0	0	0	0	0	0	0.000185048	0	6.56082e-05	0	0	9.70309e-05	0.000214869	0	0	0.000522284
>SD_Bb-10229	0	0	0	0	0	0	0	0	0	0	0	0	0	0	0	0	0	0	0	0.000322009	0.000118161	0	0	0	0.000859845	0	0	0	0.000195274	0.000115214	0.00103699	0.00011861	0.000346051	0.000934871	0	0	0	0.000401727	0.000137722	0	0	0	0	0	0	0	0	0	0
>SD_Bb-10230	0	0	0	0	0	0	0	0	0	0	0	0	0	0	0	0	0	0	0	8.05023e-05	0.000118161	0.000213812	0	0.000174866	0.00057323	0.00138179	0	0.000298063	0.00034173	0.000288035	0.000345662	0.00047444	8.65127e-05	0.000311624	0	0	0	0.000401727	0	0.000740192	0	0	0.000102155	0	0	0	0	0.000321027	0
>SD_Bb-10231	0	0	0	0	0	0	0	0	0	0	0	0	0	0	0	0	0	0	0	0.000402512	0	0.000213812	0	0.000116577	0	0.000138179	0	0	0.00034173	0.000288035	0.000691324	0.00011861	0.000346051	0	0.000340136	0	0.000460299	0.000100432	0	0	0	0	0	0	0.000194062	0	0	0	0
>SD_Bb-10232	0	0.000196136	0.000784698	0	0	0	0.000160205	0.000335683	0.000322477	8.38997e-05	9.90001e-05	0	0.000326984	0.000774743	0.000538938	0	0	0	0.000306654	0	0	0	0	0	0	0	0	0	0	5.7607e-05	0	0	8.65127e-05	0	0	0	0	0	0	0	0	0	0	0	0	0	0	0	0
>SD_Bb-10233	0	0	0	0	0.000147863	0	0.00128164	0.000167842	0	0	9.90001e-05	0.000202984	8.17461e-05	0	0	0	0	0	0.00183993	8.05023e-05	0	0.000213812	0	0.000174866	0	0	0.000193013	0	0.000146456	0.000172821	0	0.00035583	0	0	0	0.000182415	0	0.000100432	0.000137722	0	0	0	0	0	0	0	0	0	0
>SD_Bb-10234	0.000442331	0	0	0	0.00044359	0	0.000160205	0.000335683	0	0.000167799	0	0	0.000326984	0	0	0	0	0	0.00153327	8.05023e-05	0	0.000213812	0.000414708	5.82886e-05	0	0.000138179	0	0	9.76372e-05	0.000115214	0	0	0	0	0	0.000182415	0	0.000200864	0	0	0	0	0	0	0	0	0	0	0
>SD_Bb-10235	0	0	0	0	0	0	0	0	0	0	0	0	0	0	0	0	0	0	0	0.00458863	0	0	0.000138236	0	0	0.000138179	0.000193013	0	4.88186e-05	5.7607e-05	0	0.00011861	8.65127e-05	0.000311624	0	0	0.000460299	0.000100432	0.000137722	0	0	0	0	0	0	0	0	0	0
>SD_Bb-10236	0.000110583	0	9.80873e-05	0.00248911	0.000221795	0.000232666	0	0	0.000322477	0.000167799	0.000297	0.000405968	0	0.00222739	0	0.000643998	0.000132415	0.000307977	0.000153327	0	0	0	0	0	0	0	0	0	0	0	0	0	0	0	0	0	0	0	0	0	0	0	0	0	0	0	0	0	0
>SD_Bb-10237	0	0	0	0	0	0	0	0	0	0	0	0	0	0	0	0	0	0	0	0	0	0	0	0	0	0	0	0	0	0	0	0	0	0	0	0	0	0	0	0.00370096	0.000117316	0.000131216	0	0.000240703	0.000873278	0	0.000142308	0.000642055	0.000348189
>SD_Bb-10238	0	0	0.000882786	0	0	0	0.00064082	0.000335683	0.00118241	0	0	0	0.000572223	0	0.00242522	0.000772798	0.000132415	0.000102659	0.000306654	0	0.000354484	0	0	0	0	0	0	0	0	0	0.000345662	0	8.65127e-05	0	0	0.000182415	0	0	0	0.000185048	0	0	0	0	0	0	0	0	0
>SD_Bb-10239	0	0	0	0	0	0	0	0	0	0	0	0	0	0	0	0	0	0	0	8.05023e-05	0	0	0	0.000641175	0	0.000138179	0	0	9.76372e-05	0	0	0	0.000173025	0	0	0	0.00023015	0	0	0	0	0	0	0	0	0	0	0	0
>SD_Bb-10240	0	0	0	0	0.000221795	0.00127966	0.00176226	0.00134273	0	0	0.000198	0.00101492	8.17461e-05	0	0.000134735	0.0001288	0	0	0	0	0	0	0	0.000233155	0	0.000138179	0.000193013	0	4.88186e-05	0.000115214	0.000691324	0	0.000259538	0	0	0.000182415	0.00023015	0.000100432	0	0	0	0	0	0	0	0	0	0	0
>SD_Bb-10241	0.000442331	0	0.000392349	0.000373367	0.000295727	0	0.00288369	0.000503525	0	0.000167799	0.000198	0	0	0	0.00282943	0	0	0	0	0	0	0	0	0	0	0	0	0	0	0	0	0	0	0	0	0	0	0	0	0	0	0	0	0	0	0	0	0	0
>SD_Bb-10242	0.000552914	0	0	0	0	0	0	0	0	0	0	0	0	0	0	0	0	0	0	8.05023e-05	0.000118161	0.000213812	0.000276472	5.82886e-05	0	0.000276358	0.000193013	0	9.76372e-05	0.000288035	0	0.00035583	8.65127e-05	0	0	0	0	0.000803455	0.000137722	0	0	0	0	0	0	0	0	0	0
>SD_Bb-10243	0.00110583	0.000882613	0	0	0	0	0	0	0	0.000419498	0	0	0.000490477	0	0	0	0	0.000307977	0	0	0	0	0	5.82886e-05	0	0	0	0	4.88186e-05	5.7607e-05	0	0.00011861	0	0	0	0	0	0	0	0	0	0	0	6.01757e-05	9.70309e-05	0.000214869	0	0	0.000174095
>SD_Bb-10244	0	0	0	0	0	0	0	0	0	0	0	0	0	0	0	0	0	0	0	0	0	0	0	0	0	0	0	0	0	0	0	0	0	0	0	0	0	0.000100432	0	0	0	0.00341163	0.000306466	0.000120351	9.70309e-05	0	0	0.000321027	0.000348189
>SD_Bb-10245	0	0	0	0	0	0	0	0	0	0	0	0	0	0	0	0	0	0	0	0	0	0.000641437	0	0.00180695	0.000286615	0	0.000193013	0	4.88186e-05	0.000979319	0	0.000593049	0	0.000311624	0	0	0	0.000100432	0.000137722	0	0	0	0	0	0	0	0	0	0
>SD_Bb-10246	0	0	0	0	0	0	0	0	0	0	0	0	0	0	0	0	0	0	0	0	0	0	0	5.82886e-05	0	0	0	0	0	5.7607e-05	0	0.00011861	0	0	0	0	0	0	0	0	0	0	0	0	0	0	0	0	0
>SD_Bb-10247	0	0	0	0	0	0	0	0	0	0	0	0	0	0	0	0	0	0	0	8.05023e-05	0	0.000427625	0.00110589	0	0	0	0	0	0.00136692	5.7607e-05	0	0	0.00103815	0.000311624	0	0	0	0	0	0	0	0	0	0	0	0	0	0	0
>SD_Bb-10248	0	0	0	0	0	0	0	0	0	0	0	0	0	0	0	0	0	0	0	0	0	0	0	0	0	0	0	0	0	0	0	0	0	0	0	0	0	0	0	0	0.000469263	0	0.000102155	0.00192562	9.70309e-05	0.000429738	0	0.000321027	0
>SD_Bb-10249	0	0	0	0	0	0	0	0	0.000214984	0	0	0	0	0	0	0	0	0	0	0	0	0	0	0	0	0	0	0	4.88186e-05	0	0	0	8.65127e-05	0	0	0	0	0	0	0.000185048	0.000117316	0	0.000204311	6.01757e-05	0.000194062	0.000429738	0	0.000321027	0
>SD_Bb-10250	0	0	0	0	0	0	0	0	0	0	0	0	0	0	0	0	0	0	0	0	0	0	0	0	0	0	0	0	0	0	0	0	0	0	0	0	0	0	0	0	0	0	0	0	0	0	0	0	0
>SD_Bb-10251	0	0	0	0	0	0	0	0	0	0	0	0	0	0	0	0	0	0	0	0	0.000708968	0.00106906	0.000552944	0.000116577	0	0	0	0.000298063	0.000244093	0.000230428	0.000345662	0	0.000259538	0	0.000340136	0.00036483	0.000460299	0.000502159	0.000413166	0	0	0	0	0	0	0	0	0	0
>SD_Bb-10252	0.000110583	9.80681e-05	0	0	0.000295727	0	0	0	0.000214984	0	0	0	0	0	0	0	0	0	0	8.05023e-05	0.000354484	0	0	0	0.000286615	0	0	0	9.76372e-05	0.000115214	0	0	8.65127e-05	0	0	0	0	0	0	0	0	0	0	0.000120351	0	0	0	0	0.000348189
>SD_Bb-10253	0	0	0	0	0	0	0	0	0	0	0	0	0	0	0	0	0	0	0	0.000161005	0	0.000213812	0.000276472	0	0	0	0.000386026	0	0.000244093	0.000115214	0	0	8.65127e-05	0.000311624	0	0.00036483	0.00023015	0.000100432	0	0	0	0	0	0	0	0	0	0	0
>SD_Bb-10254	0.00132699	0	0.00137322	0	0	0	0	0	0	0	0	0	0	0	0	0	0	0	0	0.000241507	0	0	0	0	0	0	0	0	0.000195274	5.7607e-05	0	0.000711659	8.65127e-05	0	0	0	0.00023015	0	0.000137722	0	0	0	0	0	0	0	0	0	0
>SD_Bb-10255	0	0	0	0	0	0	0	0	0	0	0	0	0	0	0	0	0	0	0	0	0	0	0.000276472	0	0.000286615	0.000138179	0	0	0.000146456	5.7607e-05	0.00103699	0.00011861	0	0.000311624	0	0.000182415	0	0.000200864	0	0	0	0	0.000102155	0	0.000194062	0	0	0.000642055	0
>SD_Bb-10256	0.000331748	0	0	0	0	0	0	0	0	0	0	0	0	0	0	0	0	0	0	0.000402512	0.000118161	0.000213812	0.000552944	0.000524598	0.000286615	0.000829073	0	0.000894188	0.00107401	5.7607e-05	0	0	0.000951639	0.000311624	0	0	0	0.000100432	0	0	0	0	0	0	0	0	0	0	0
>SD_Bb-10257	0	0	0	0	0	0	0	0	0	0	0	0	0	0	0	0	0	0	0	0	0	0	0	0	0	0	0	0	0	0	0	0	8.65127e-05	0	0	0	0	0	0.000137722	0	0	0	0	0	9.70309e-05	0	0	0	0
>SD_Bb-10258	0	0	0	0	0	0	0	0	0	0	0	0	0	0	0	0	0	0	0	0	0	0.00192431	0.000829417	0.000116577	0	0.000138179	0.000386026	0	0.000976372	0	0.000345662	0.00011861	0.000605589	0	0	0	0.00023015	0.000301296	0.000413166	0	0	0	0	0	0	0	0	0	0
>SD_Bb-10259	0	0	0	0	0	0	0	0	0	0	0	0	0	0	0	0	0	0	0	0.000161005	0.000118161	0	0.000276472	0.000349732	0	0.000414536	0.000772052	0.000298063	0.00034173	0.000460856	0.000345662	0	0.000173025	0.000623247	0	0.000912076	0.00023015	0.000200864	0.00068861	0.000370096	0	0	0	0	0.000194062	0.00107434	0	0	0
>SD_Bb-10260	0	9.80681e-05	0	0	0	0	0	0	0	0	0	0	8.17461e-05	0	0	0	0	0	0.000153327	0	0	0	0	0	0	0	0	0	0	0	0	0	0	0	0	0	0	0	0	0.000555144	0	0.000328041	0.00357544	0.000661933	0	0	0	0	0.000348189
>SD_Bb-10261	0	0	0.000588524	0	0	0	0.000160205	0.000167842	0	0.000167799	0.000297	0	8.17461e-05	0.000387372	0.000673673	0.000901597	0.000529661	0.00112925	0	0	0	0	0	0	0	0	0	0	0	0	0	0	0	0	0	0	0	0	0	0	0.000117316	0	0.000102155	0.000120351	0	0	0	0	0
>SD_Bb-10262	0	0	0	0	0.000147863	0	0.000160205	0	0.000537461	0.000503398	9.90001e-05	0.000913427	0.000163492	0	0	0.000515198	0	0.00143722	0	0	0	0.000213812	0.000276472	0.000116577	0	0	0	0	0	5.7607e-05	0	0.00011861	0	0	0	0	0	0	0	0	0	0	0	0	0	0	0	0	0
>SD_Bb-10263	0.000221166	0	0	0	0	0	0.00064082	0	0	0.000503398	9.90001e-05	0	0.000735715	0	0	0	0	0	0.000153327	0	0	0	0	0.000174866	0.00114646	0	0	0.000298063	0.000537004	0.00115214	0.000345662	0	0	0	0	0.00036483	0	0	0.000413166	0	0	0	0	0	0	0	0	0	0
>SD_Bb-10264	0	0	0	0	0	0	0	0	0	0	0	0	0.00040873	0	0	0	0	0	0	0	0	0	0	0	0	0	0	0	0	0	0	0	0	0	0	0	0	0	0	0.000185048	0	0	0.000102155	0	0.00475451	0	0.000142308	0	0
>SD_Bb-10265	0	0	0	0	0	0	0	0	0	0	0	0	0	0	0	0	0	0	0	8.05023e-05	0	0	0	0	0	0	0	0	0.000292912	5.7607e-05	0	0.00011861	8.65127e-05	0	0	0	0	0.000602591	0	0	0	0	0	0	9.70309e-05	0	0	0.000642055	0
>SD_Bb-10266	0.000110583	0	0.000196175	0	0.000221795	0	0	0	0	0	0	0	0.000653969	0.000290529	0	0	0	0.000307977	0.000766636	0	0	0	0	0	0	0	0	0.000298063	0	5.7607e-05	0	0	0	0	0	0	0	0	0	0	0	0	0	0	9.70309e-05	0	0	0	0
>SD_Bb-10267	0.000221166	0	0	0	0.000221795	0	0	0	0.00128991	0	0	0.000304476	8.17461e-05	0	0	0	0	0	0	0.000241507	0	0.000641437	0.000138236	5.82886e-05	0	0	0	0.000298063	9.76372e-05	0	0.000691324	0.00011861	0.000432563	0	0	0	0.00023015	0.000100432	0.000550888	0	0	0	0	0	0	0	0	0	0
>SD_Bb-10268	0	0	0	0	0	0	0.00064082	0	0	0	0	0	0	0	0	0	0	0	0	0.000563516	0.000590807	0.000427625	0	0.000466309	0	0	0.000386026	0.000298063	0.000634642	0.000172821	0.000345662	0.00011861	0.000173025	0.000623247	0.00102041	0.000182415	0.000460299	0.000200864	0.000826332	0	0	0	0	0	0	0	0	0	0
>SD_Bb-10269	0	0	0	0	0	0	0	0	0	0	0	0	0	0	0	0	0	0	0	0	0.000118161	0.000641437	0.000691181	0.00110748	0	0.000276358	0	0.000298063	0.000195274	0.000345642	0.000345662	0.00011861	0.000173025	0.000623247	0	0.000182415	0.00023015	0.000602591	0.000137722	0	0	0	0	0	0	0	0	0	0
>SD_Bb-10270	0	9.80681e-05	0	0	0	0	0	0.000335683	0	0	0.003465	0	0	0	0.000269469	0	0	0	0	0	0	0	0	0	0	0	0	0	0	0	0	0	0	0	0	0	0	0	0	0	0	0	0.000102155	0	9.70309e-05	0	0.000569233	0	0.000174095
>SD_Bb-10271	0	0	0	0	0	0	0.00064082	0.00117489	0	0.000167799	0	0	0.00040873	0	0	0	0	0	0.000459982	0	0	0	0	0	0	0	0	0	0	0	0	0	0.000259538	0	0.000340136	0.000182415	0	0.000100432	0	0	0	0	0	0	0	0	0	0	0
>SD_Bb-10272	0	0.000980681	9.80873e-05	0.000248911	0	0.000465333	0	0.000503525	0	0.000167799	9.90001e-05	0	0	9.68429e-05	0	0.000386399	0.000132415	0.000307977	0	0	0	0	0	0	0	0	0	0	0	0	0	0	0	0	0	0	0	0	0	0	0	0	0.00132802	0.000541581	0.000194062	0.000429738	0	0	0.00104457
>SD_Bb-10273	0.000221166	0	0.000196175	0	0	0.000349	0	0	0.000107492	0	0.000198	0.000811935	0.000163492	0.000387372	0.000134735	0	0	0	0	0	0	0	0	0	0	0	0	0	0	0	0	0	0	0	0	0	0	0	0	0.000555144	0.000117316	0	0	0.000120351	0	0.000214869	0.000142308	0	0.000522284
>SD_Bb-10274	0	0	0	0	0	0	0	0	0	0	0	0	0	0	0	0	0	0	0	0.000161005	0.000118161	0.000641437	0.000691181	0.000174866	0	0.000138179	0	0	0.000244093	0.000172821	0	0	8.65127e-05	0	0	0	0.000460299	0.000301296	0.000413166	0	0	0	0	0	0	0	0	0.000321027	0
>SD_Bb-10275	0	0	0	0	0	0	0	0	0	0	0	0	0	0	0	0	0	0	0	8.05023e-05	0.000118161	0	0.000414708	0.000349732	0	0.000138179	0	0.000596125	0	0.000518463	0	0.00011861	0.000259538	0	0.000680272	0	0.000460299	0	0.000275444	0	0	0	0	0	0	0	0	0	0
>SD_Bb-10276	0	0	0	0.000124456	0	0	0	0	0	0	0	0	0	0	0.000134735	0	0	0	0	0	0.000472646	0.000213812	0	0.000408021	0	0	0.000386026	0.000298063	9.76372e-05	0.000115214	0.000345662	0.00023722	0.000259538	0.000311624	0.00102041	0.00036483	0.00023015	0.000100432	0.000413166	0	0	0	0	0	0	0	0	0	0
>SD_Bb-10277	0.000110583	0	0.000784698	0	7.39317e-05	0	0	0	0	0.000167799	0	0	8.17461e-05	0	0	0.000257599	0.00185381	0.000513294	0	0	0	0	0	0	0	0	0	0	0	0	0	0	0	0	0	0	0	0	0	0.000370096	0.000117316	0	0	0	0	0	0	0	0
>SD_Bb-10278	0	0	0	0	0	0	0	0	0	0.000251699	0	0	0	0	0	0	0	0	0	0	0.000118161	0	0.000138236	0.000291443	0	0.000414536	0.000193013	0	4.88186e-05	0.000691284	0	0.00035583	0	0.000311624	0	0.000182415	0.00023015	0.000100432	0	0	0	0	0	0	0	0	0	0	0
>SD_Bb-10279	0.000221166	0	0	0	7.39317e-05	0.000930665	0.000480615	0	0.000322477	0.000251699	9.90001e-05	0.000101492	0	0	0	0.0014168	0	0	0	0	0.000236323	0.000213812	0.000138236	0	0	0	0.000193013	0	0	0.000172821	0	0.00023722	0.000259538	0	0	0.000182415	0.00023015	0	0.000137722	0	0	0	0	0	0	0	0	0	0
>SD_Bb-10280	0	0	0	0	0.000147863	0.000465333	0.000480615	0.000167842	0.000752445	0	0	0.000304476	0	0	0	0	0.000132415	0	0	8.05023e-05	0	0	0.000138236	0	0	0	0.000386026	0	0	0	0	0.00011861	0	0	0	0.000182415	0	0	0	0.000370096	0.000117316	0	0	0	0.000291093	0.000644607	0.000142308	0	0.000174095
>SD_Bb-10281	0	0	0	0	0.000221795	0.000465333	0	0	0	0	0	0.000101492	0	0	0	0.000257599	0	0	0	0.000322009	0.000118161	0.000427625	0.000138236	0.000116577	0	0.000138179	0	0	9.76372e-05	0.000115214	0	0	0.000346051	0	0.000340136	0.000182415	0	0.000100432	0.000275444	0	0	0	0	0	0	0	0	0	0.000174095
>SD_Bb-10282	0	0	0	0	0.00103504	0	0	0	0	0	9.90001e-05	0	0	0	0	0	0	0	0.000306654	0.000161005	0.000118161	0.000213812	0.000276472	0.000233155	0	0	0.000386026	0.000298063	4.88186e-05	0.000230428	0.000691324	0.00023722	0.000173025	0	0.000340136	0.000182415	0.00023015	0	0.000137722	0	0	0	0	0	0	0	0	0	0
>SD_Bb-10283	0.000110583	0	0.000392349	0	0	0	0	0.000335683	0	0	0	0	0.000245238	0.00106527	0	0.00180319	0.00397246	0.000307977	0	0	0	0	0	0	0	0	0	0	0	0	0	0	0	0	0	0	0	0	0	0	0	0	0	0	0	0	0	0	0
>SD_Bb-10284	0	0	0	0	0	0	0	0	0	0	0	0	0	0	0	0	0	0	0	0	0	0	0	0	0	0	0	0	0	0	0	0	0	0	0	0	0	0	0	0.000185048	0.000703895	0	0	0	0	0.00171895	0.00355771	0	0
>SD_Bb-10285	0	0	0	0	0	0	0	0	0	0	0	0	0	0	0	0	0	0	0	0	0	0	0	0	0	0	0	0	0	0	0	0	0	0	0	0	0	0	0	0	0.000469263	0.00393649	0	0	0	0	0	0	0
>SD_Bb-10286	0	0	0	0	0	0	0	0	0	0.000251699	0	0	0	0	0	0	0	0	0.000153327	0	0	0	0	0	0	0	0	0	0	0	0	0	0	0	0	0	0	0	0	0	0	0	0	0	9.70309e-05	0	0	0	0
>SD_Bb-10287	0	0	0	0	0	0	0	0	0	0	0	0	0	0	0	0	0	0	0	0	0	0	0	0	0	0	0	0	0	0	0	0	0	0	0	0	0	0	0	0	0	0	0	0	0.000194062	0	0	0	0.000696379
>SD_Bb-10288	0	0	0	0	0	0	0	0	0	0	0	0	0	0	0	0	0	0	0	0.000483014	0.000236323	0.000427625	0.000691181	0	0	0	0	0	9.76372e-05	0.000172821	0.000691324	0	0.00129769	0	0	0	0	0	0.000826332	0	0	0	0	0	0	0	0	0	0
>SD_Bb-10289	0	0	0	0	0.000665385	0.000697999	0	0.000167842	0.000429969	0	9.90001e-05	0.000710444	0	0.000387372	0.000269469	0	0	0	0.000919963	0	0	0	0.000138236	5.82886e-05	0	0	0	0.000298063	0	0	0	0.00011861	8.65127e-05	0	0.000340136	0	0	0	0	0	0	0	0	0	0	0	0	0	0
>SD_Bb-10290	0.000442331	0	0	0	0.000147863	0	0	0	0	0.000251699	0.000297	0	0.000653969	0.000193686	0.000538938	0	0	0	0.00229991	0.000563516	0.000354484	0.000213812	0.000138236	0.000116577	0	0.000138179	0	0	0	0.000288035	0	0.00023722	0.000173025	0	0	0.000182415	0	0	0.000275444	0	0	0	0	0	0	0	0	0	0
>SD_Bb-10291	0	0	0	0	0	0	0	0	0	0	0	0	0	0	0	0	0	0	0	0.000161005	0.000118161	0	0.000691181	5.82886e-05	0	0.000276358	0	0	0.000488186	0.000115214	0.000345662	0.00035583	0.000259538	0	0	0.00036483	0.00023015	0.000100432	0.000275444	0	0	0	0	0	0	0	0	0	0
>SD_Bb-10292	0	0	0	0	0	0	0	0.000335683	0	8.38997e-05	0	0	0.000653969	0	0	0	0	0	0	0.000322009	0.000236323	0	0	0.000116577	0	0	0.000772052	0	9.76372e-05	0	0	0.00011861	0.000173025	0	0	0	0	0.000200864	0.000137722	0	0	0	0	0	0	0	0	0	0
>SD_Bb-10293	0.000442331	0	0	0	0	0	0	0	0.00268731	0.000167799	0	0.000304476	0	0	0	0	0	0	0	0	0.000118161	0	0	5.82886e-05	0	0.000138179	0.000193013	0	0	5.7607e-05	0	0	8.65127e-05	0	0	0	0	0	0	0	0	0	0	0	0	0	0	0	0
>SD_Bb-10294	0	0	0	0	0	0	0	0	0	0	0	0	0	0	0	0	0	0	0	0.000161005	0	0.000427625	0	0	0	0.000967252	0	0.000298063	0.000146456	0.000172821	0	0	0.000173025	0	0.000340136	0	0	0.000100432	0.000137722	0	0	0	0	0	0	0	0	0	0
>SD_Bb-10295	0.000221166	9.80681e-05	0.000196175	0	7.39317e-05	0.000232666	0	0	0	0	0	0	0	0	0	0	0	0	0.000306654	8.05023e-05	0	0	0.000138236	0.000233155	0.000286615	0	0.000193013	0.000298063	0.000146456	5.7607e-05	0.000345662	0	0	0.000311624	0	0	0.00023015	0	0.000137722	0.000925241	0	0	0	0	0	0.000214869	0	0	0
>SD_Bb-10296	0	0	0	0	0	0	0	0	0	0	0	0	0	0	0	0	0	0	0	8.05023e-05	0.000118161	0.000641437	0	0.000116577	0	0.000414536	0	0	0.000195274	0	0.000345662	0.00011861	0.000173025	0.000311624	0	0	0.000460299	0.000301296	0.000275444	0	0	6.56082e-05	0	0.000300879	0	0	0.000142308	0	0.000174095
>SD_Bb-10297	0	0	0	0	0	0	0	0	0	0	0	0	0	0	0	0	0	0	0	0	0.000118161	0.000213812	0	0.000116577	0	0.000414536	0.000579039	0.000596125	0.00034173	0.000518463	0.000345662	0.00011861	0.000692101	0	0	0	0.000690449	0.000200864	0	0	0	0	0	0	0	0	0	0	0
>SD_Bb-10298	0	0	0	0	0	0	0	0	0	0	0	0	0	0	0	0	0	0	0	0	0	0	0	0.000116577	0.000286615	0	0.000193013	0	4.88186e-05	5.7607e-05	0	0	0	0	0	0	0	0	0	0.000370096	0.000234632	0	0.000408622	6.01757e-05	9.70309e-05	0.000214869	0	0.000963082	0.000174095
>SD_Bb-10299	0.000552914	0	0.000196175	0	0.000147863	0.000581666	0.00032041	0.000335683	0.000214984	0	0	0	0.000326984	0.000290529	0.00215575	0	0	0.000102659	0.00122662	0	0	0	0	0	0	0	0	0	0	0	0	0	0	0	0	0	0	0	0	0	0	0	0	0	9.70309e-05	0	0	0	0
>SD_Bb-10300	0	0.000392272	9.80873e-05	0.000248911	0	0	0	0	0	0.000167799	9.90001e-05	0.000811935	0.00302461	0	0.00107788	0	0.000132415	0	0	0	0	0	0	0	0	0	0	0	0	0	0	0	0	0	0	0	0	0	0	0	0	0	0	0	0	0	0	0	0
>SD_Bb-10301	0	0	0	0	0	0	0	0	0	0	0	0	0	0	0	0	0	0	0	0	0	0.000427625	0	0	0	0	0	0	0	0	0.000345662	0	8.65127e-05	0	0	0	0	0	0	0.000185048	0	0	0	0	0	0	0	0.000642055	0
>SD_Bb-10302	0	0	0	0	0	0	0	0	0	0	0	0	0	0	0	0	0	0	0	0.000563516	0.000590807	0.000213812	0.000276472	0.000233155	0	0.000276358	0.000386026	0	9.76372e-05	0.000230428	0	0.00011861	0.000519076	0	0	0.000729661	0.000460299	0.000301296	0.000275444	0	0	0	0	0	0	0	0	0	0
>SD_Bb-10303	0	0	0.00117705	0	0	0	0.000160205	0	0	0.000167799	0	0	0.000245238	0	0.000134735	0	0	0	0.000306654	0	0	0	0	0	0	0	0	0	0	0	0	0	0	0	0	0	0	0	0	0.00185048	0.000117316	0.000262433	0.00132802	0	0	0	0	0	0.000348189
>SD_Bb-10304	0	0	0	0	0	0	0	0	0	0	0	0	0	0	0	0	0	0	0	0	0.000236323	0	0.000138236	0	0	0	0	0	4.88186e-05	0	0	0.00011861	0	0	0	0	0.00023015	0	0	0	0	0	0	0	0	0	0	0	0
>SD_Bb-10305	0	0	0.000490436	0	0.0016265	0	0.00160205	0	0	8.38997e-05	9.90001e-05	0	8.17461e-05	0	0	0	0	0	0.000306654	0	0	0	0	5.82886e-05	0	0	0	0.000298063	0	0	0	0	0	0	0	0	0	0.000100432	0	0.000555144	0.000117316	6.56082e-05	0	0	0	0	0	0.00160514	0
>SD_Bb-10306	0	0	0	0	0	0	0	0	0	0	0	0	0	0	0	0	0	0	0	0	0	0	0	0	0.00057323	0	0	0	0	0	0	0.00023722	8.65127e-05	0	0	0	0	0.000301296	0.000137722	0	0	0	0	0	0	0	0	0	0.000174095
>SD_Bb-10307	0	0	0	0	0	0	0	0	0	0	0	0	0	0	0	0	0	0	0	8.05023e-05	0.000118161	0	0	0.000233155	0.000286615	0.000276358	0.000386026	0.000596125	4.88186e-05	0.00109453	0	0.00011861	0	0	0	0.00036483	0	0.000200864	0.000137722	0	0	0	0	0	0	0	0	0	0
>SD_Bb-10308	0	0	0	0	0	0	0	0	0	0	0	0	0	0	0	0	0	0	0	8.05023e-05	0	0.000213812	0.000138236	0	0	0	0	0.000298063	0.000146456	5.7607e-05	0	0.00011861	0.000173025	0	0	0	0.00023015	0	0	0	0	6.56082e-05	0	6.01757e-05	9.70309e-05	0.000214869	0	0	0.000696379
>SD_Bb-10309	0	0	0	0	0	0	0	0.000167842	0	0	0	0.000405968	0.000163492	0	0	0.0001288	0	0	0	0	0	0	0	0	0	0	0	0	4.88186e-05	0	0	0	0	0	0	0	0	0	0	0.000370096	0.000117316	0	0.000102155	0.000361054	0	0	0.000853849	0	0.000348189
>SD_Bb-10310	0.000663497	0	0	0	7.39317e-05	0	0	0	0	0	0	0	8.17461e-05	0	0	0	0	0	0.000306654	8.05023e-05	0.000354484	0.000213812	0	5.82886e-05	0	0	0.000193013	0	0.000146456	0.000115214	0	0.00011861	0.000346051	0	0.000680272	0.00036483	0.000460299	0	0.000137722	0	0	0	0	0	0	0	0	0	0
>SD_Bb-10311	0	0	0	0	0	0	0	0	0	0	0	0	0	0	0	0	0	0	0	0	0	0	0	0	0	0	0	0	0	0	0	0	0	0	0	0	0	0	0	0.000185048	0	6.56082e-05	0.000919399	0.000300879	0.000776247	0.000429738	0	0.00160514	0.000348189
>SD_Bb-10312	0	0	0	0	0	0	0	0	0	0	0	0	0	0	0	0	0	0	0	0	0	0	0	5.82886e-05	0	0	0	0	4.88186e-05	5.7607e-05	0	0	0.000173025	0.000311624	0	0.00036483	0.00023015	0.000100432	0.000275444	0	0	0	0	0	0	0	0	0	0
>SD_Bb-10313	0	0	0	0	0	0	0	0	0	0	0	0	0	0	0	0	0	0	0	0	0	0.000213812	0	5.82886e-05	0	0.000138179	0	0	4.88186e-05	5.7607e-05	0	0	0	0	0	0	0	0	0	0	0	0	0.000204311	0	0.000194062	0	0	0	0.000696379
>SD_Bb-10314	0	0	0	0	0	0	0	0	0	0	0	0	0	0	0	0	0	0	0	8.05023e-05	0.000118161	0	0	0	0	0	0.000386026	0.000298063	0	0.000172821	0	0.00023722	8.65127e-05	0	0	0	0.000460299	0.000100432	0.000137722	0	0	0	0	0	0	0	0	0	0
>SD_Bb-10315	0	0	0	0	0	0	0	0	0	0	0	0	0	0	0	0	0	0	0	0	0	0.000213812	0	0	0	0	0	0	0	5.7607e-05	0.000345662	0	0	0	0	0	0	0	0	0	0	0	0	0	0	0	0	0.000321027	0
>SD_Bb-10316	0	0	0	0	0	0	0	0	0	0	0	0	0	0	0	0	0	0	0	0	0.000590807	0.000855249	0.000414708	0.000174866	0	0.000276358	0.000193013	0	0.000195274	0.000288035	0.000691324	0	0.000346051	0.000623247	0.000340136	0.00036483	0	0.000301296	0.00068861	0	0	0	0	0	0	0	0	0	0
>SD_Bb-10317	0.000221166	0	0	0	7.39317e-05	0	0	0	0	0	0	0	8.17461e-05	0	0	0	0	0	0	0	0.000236323	0	0.000276472	0.000116577	0	0.000138179	0.000193013	0	0.000146456	5.7607e-05	0	0.00011861	0	0	0	0.000182415	0	0.000200864	0.000137722	0	0	0	0	0	0	0	0	0	0
>SD_Bb-10318	0	0	0	0	0	0	0	0	0	0	0	0	0	0	0	0	0	0	0	0	0	0	0	0	0	0	0	0	0	0	0	0	0	0	0	0	0	0	0	0.000370096	0	6.56082e-05	0	0	0	0	0.000142308	0	0.000174095
>SD_Bb-10319	0	0	0	0	0	0	0	0	0	0	0	0	0	0	0	0	0	0	0	0	0.000118161	0	0	5.82886e-05	0	0	0	0	0	5.7607e-05	0	0	0	0	0	0	0	0	0	0.000370096	0	6.56082e-05	0	0.000240703	0	0.00408251	0.000142308	0	0
>SD_Bb-10320	0	0	0	0	0	0	0	0	0	0	0	0	0	0	0	0	0	0	0	8.05023e-05	0.000236323	0.00149669	0.000138236	0.000233155	0.00057323	0.000414536	0	0.000298063	0.000146456	5.7607e-05	0	0	0	0.000311624	0	0.000182415	0	0.000100432	0	0	0	0	0.000102155	0	0.000194062	0.000644607	0.000142308	0	0
>SD_Bb-10321	0	0.00049034	0	0	0.000147863	0.000465333	0	0	0.000107492	0	0.000297	0.000202984	0	0	0	0	0	0	0	0	0	0	0.000138236	0	0	0	0	0	0.000244093	0.000115214	0	0	0	0	0	0	0	0	0	0.00129534	0	6.56082e-05	0	0	0	0.00150408	0	0	0
>SD_Bb-10322	0.000110583	0	0	0	0	0	0	0	0	0	9.90001e-05	0	0	9.68429e-05	0	0	0	0	0	8.05023e-05	0	0.000213812	0.000138236	0	0.00143308	0.000138179	0	0	0.000244093	0	0	0.00035583	8.65127e-05	0	0	0	0	0.000100432	0.000137722	0	0	0	0	0	0.000291093	0	0	0	0.000348189
>SD_Bb-10323	0	0.00254977	9.80873e-05	0	0.000517522	0.000116333	0	0	0.000429969	0.000755097	0.000495	0.000608952	8.17461e-05	0.000290529	0	0	0.000264831	0	0	0	0	0	0	0	0	0	0	0	0	0	0	0	0	0	0	0	0	0	0	0	0	0	0	0	0	0	0	0	0
>SD_Bb-10324	0.000110583	0.000196136	0.000490436	0.00124456	0.000295727	0.000232666	0	0.000167842	0.000214984	0.000587298	0.000198	0.000101492	0.000326984	0.000484215	0.000673673	0.000257599	0	0.000513294	0.000613309	0	0	0	0	0	0	0	0	0	0	0	0	0	0	0	0	0	0	0	0	0	0	0	0	0	0	0	0	0	0
>SD_Bb-10325	0	0	0.000588524	0.000373367	0.000147863	0.000349	0.000160205	0.000167842	0.000107492	0	0.000198	0.000101492	0	0.00261476	0.000269469	0.0001288	0.000264831	0.000615953	0.000306654	0	0	0	0	0	0	0	0	0	0	0	0	0	0	0	0	0	0	0	0	0	0.000234632	0	0	0	0	0	0	0	0
>SD_Bb-10326	0	0	0	0.000124456	0	0.000116333	0.000160205	0	0	8.38997e-05	0	0	8.17461e-05	0	0	0	0.000264831	0.000102659	0	0	0	0	0	0	0	0	0	0	0	0	0	0	0	0	0	0	0	0	0	0	0	0.00301798	0.000408622	0.000120351	0	0	0	0	0
>SD_Bb-10327	0.000442331	0	0.000294262	0.000124456	0	0	0.000160205	0	0	0.000419498	0.000297	0	0	0.000581058	0.000808407	0.00167439	0.000529661	0.000205318	0.000306654	0	0	0	0.000138236	0	0	0	0	0.000298063	0	0	0.000345662	0.00011861	8.65127e-05	0	0	0	0.00023015	0	0.000137722	0	0	0	0	0	0	0	0	0	0
>SD_Bb-10328	0	0	0	0	0	0	0	0	0	0	0	0	0	0	0	0	0	0	0	0.000402512	0.000118161	0	0.000829417	0.000116577	0.000286615	0	0.000772052	0.000298063	0.000585823	0.000403249	0	0.00011861	8.65127e-05	0.000311624	0	0.000182415	0.000460299	0.000301296	0	0	0	0	0	0	9.70309e-05	0	0	0	0
>SD_Bb-10329	0	0	0	0	0	0	0.00112144	0.000167842	0	0.000335599	0	0	0	9.68429e-05	0	0	0	0	0.00490647	0	0.000118161	0	0.000138236	0	0	0.000138179	0	0	9.76372e-05	0	0	0	0	0	0.000340136	0.000182415	0	0	0	0	0	0	0	0	0	0	0	0	0
>SD_Bb-10330	0.000442331	0	0.000588524	0	0.000147863	0	0	0.000503525	0	0.000419498	0	0.00142089	8.17461e-05	0	0.000538938	0	0	0	0.000919963	0	0.000118161	0	0	5.82886e-05	0	0.000276358	0.000193013	0	0	0	0	0.00011861	0	0	0	0	0	0	0	0	0	0	0	0	0	0	0	0	0
>SD_Bb-10331	0	0	0	0	0	0	0	0	0	0	0	0	0	0	0	0	0	0	0	0.000322009	0.000354484	0.000213812	0	5.82886e-05	0	0	0.000193013	0	0.000292912	5.7607e-05	0	0	8.65127e-05	0.000311624	0	0	0	0	0	0	0	0	0	0	0	0	0	0	0
>SD_Bb-10332	0	0	0	0	0	0	0	0	0	0	0	0	0	0	0	0	0	0	0	0.000644019	0	0.000213812	0.00110589	5.82886e-05	0	0	0.000193013	0	0.000390549	5.7607e-05	0.000345662	0	0.000432563	0	0	0	0.00023015	0.000100432	0.00110178	0	0	0	0	0	0	0	0	0	0
>SD_Bb-10333	0	0	0	0	0	0	0	0	0	0	0	0	0	0	0	0	0	0	0	8.05023e-05	0.000118161	0.000213812	0	0.000466309	0	0.000138179	0.000965065	0	0.000195274	0.000345642	0.000345662	0.00035583	0.000259538	0	0	0.000547246	0	0.000200864	0.000413166	0	0	0	0	0	0	0	0	0	0
>SD_Bb-10334	0	0	0	0	0	0	0	0	0	0	0	0	0	0	0	0	0	0	0	0	0	0	0	0	0	0.000138179	0.000193013	0	4.88186e-05	0.000172821	0	0	0	0	0	0	0	0.000100432	0	0.000185048	0	6.56082e-05	0	0.000120351	0	0.00107434	0.000142308	0	0.000348189
>SD_Bb-10335	0	0	0	0	0	0	0	0	0	0	0	0	0	0	0	0	0	0	0	0.000483014	0.000118161	0.000427625	0	0	0.00057323	0	0.000193013	0	0.00068346	5.7607e-05	0	0	8.65127e-05	0.000311624	0	0.000182415	0	0.000602591	0	0	0	0	0	0	0.000582185	0	0	0	0
>SD_Bb-10336	0	0	0	0	0.000295727	0	0	0	0	0	0	0	8.17461e-05	0	0	0	0	0	0	0.000161005	0.000118161	0.000641437	0	5.82886e-05	0	0.000138179	0.000772052	0	4.88186e-05	0.000345642	0.000345662	0	0.000346051	0.000311624	0	0	0	0.000301296	0.000275444	0	0	0	0	0	0	0	0	0	0
>SD_Bb-10337	0	0.000196136	0	0	0	0	0	0	0.000322477	0.000838997	0.000297	0	0	0	0	0	0	0	0	8.05023e-05	0.000118161	0	0	0	0	0	0.000386026	0	4.88186e-05	5.7607e-05	0	0	8.65127e-05	0	0	0.000182415	0	0.000100432	0.000137722	0.000185048	0	6.56082e-05	0	6.01757e-05	9.70309e-05	0	0	0	0
>SD_Bb-10338	0	0	0	0	0	0	0	0	0	0	0	0	0	0	0	0	0	0	0	8.05023e-05	0	0	0	0.000233155	0.000286615	0.000414536	0	0.000596125	0.000195274	0.000288035	0.000345662	0.00011861	8.65127e-05	0.000623247	0	0	0	0	0.000275444	0	0	0	0	0	9.70309e-05	0	0	0	0
>SD_Bb-10339	0	0	0	0	0	0	0	0	0	0	0	0	0	0	0	0	0	0	0	0	0	0.000427625	0.000276472	5.82886e-05	0.000286615	0	0.000193013	0.000298063	0.000537004	5.7607e-05	0	0	0.000259538	0	0	0.000182415	0	0	0.000275444	0	0	0	0	0	9.70309e-05	0	0	0	0
>SD_Bb-10340	0	0	0	0	0	0	0	0	0	0	0	0.000101492	8.17461e-05	0	0	0	0	0	0	0.000241507	0.000118161	0.000213812	0.000414708	5.82886e-05	0	0	0	0	0	0	0	0	0.000259538	0.000311624	0	0	0	0	0.00165266	0.000185048	0.000351947	0	0.000102155	0	0	0	0	0	0.000348189
>SD_Bb-10341	0	0	0	0	0	0	0	0	0	0	0	0	0	0	0	0	0	0	0	0.000161005	0.000590807	0.000213812	0	0.000233155	0	0.000138179	0	0.000894188	0.000146456	5.7607e-05	0	0	8.65127e-05	0	0	0.000182415	0.000460299	0	0.000137722	0	0	0	0	0	0	0	0	0	0
>SD_Bb-10342	0.000442331	0.000588408	0	0	0	0	0.000480615	0	0	0	0	0.000405968	0	0	0	0.0001288	0	0	0.000306654	0	0	0.000213812	0.000138236	5.82886e-05	0.00057323	0	0	0.000298063	0.000195274	0.000115214	0	0	8.65127e-05	0	0	0	0	0.000301296	0	0.000370096	0	0	0	6.01757e-05	0	0	0	0	0.000348189
>SD_Bb-10343	0.00486564	0	0.000392349	0	7.39317e-05	0.000465333	0.000160205	0	0	0.000419498	0	0.000202984	0	0	0	0	0	0	0	0	0	0	0	0	0	0	0	0	0	0	0	0	0	0	0	0	0	0	0	0	0	0	0	0	0	0	0	0	0
>SD_Bb-10345	0	0	0	0	0	0	0	0	0	0	0	0	0	0	0	0	0	0	0	0.000402512	0.000354484	0.000427625	0.000276472	5.82886e-05	0	0.000414536	0.000386026	0	0.000732279	0.000172821	0	0.00047444	0.000605589	0	0	0	0.000690449	0.000602591	0.000413166	0	0	0	0	0	0	0	0	0	0
>SD_Bb-10346	0	0	0	0	0	0	0	0	0	0	0	0	0	0	0	0	0	0	0	0.000322009	0.000472646	0.000213812	0.000552944	0.000408021	0	0.000276358	0	0.000298063	0.000195274	0.000633677	0	0.00023722	0.000346051	0	0.00102041	0.00036483	0.00023015	0.000301296	0.000413166	0	0	0	0	0	0	0	0	0	0
>SD_Bb-10347	0	0	0	0	0	0	0	0	0	0	0	0	0	0	0	0	0	0	0	0	0	0	0	0	0	0	0	0	4.88186e-05	0	0	0	0.000346051	0	0	0.00036483	0.00023015	0	0.000137722	0	0	0	0	0	0	0	0	0	0
>SD_Bb-10348	0	0	0	0	0	0	0.000160205	0	0	0	0	0	0	0	0	0	0	0	0.000919963	0.000402512	0.000118161	0.000213812	0.000414708	0.000291443	0.000286615	0.000276358	0.000193013	0.000298063	4.88186e-05	0.000288035	0	0.000711659	0.000259538	0	0.00136054	0.000547246	0.000460299	0.000200864	0.000964055	0	0	0	0	0	0	0	0	0	0
>SD_Bb-10349	0	0	0	0	0	0	0	0	0	0	0	0	0	0	0	0	0	0	0	0	0	0	0	0.000116577	0	0.000276358	0	0	0	0	0	0.00023722	0.000173025	0.000311624	0.000680272	0	0	0	0.000137722	0	0	0	0	0	0	0	0	0	0
>SD_Bb-10350	0	0.000196136	0	0	0	0	0	0.00151057	0	0.000167799	0.000198	0	0	0	0	0	0	0	0	0.000322009	0.000236323	0.000213812	0.000276472	0.000582886	0.000286615	0.000138179	0.000193013	0.000596125	4.88186e-05	0.000288035	0.000345662	0.00011861	8.65127e-05	0.000311624	0.000680272	0.00109449	0	0.000200864	0.000137722	0	0	0	0	0	0	0	0	0	0
>SD_Bb-10351	0	0	0.000196175	0	0	0	0.000480615	0	0	0	0	0.00050746	0	9.68429e-05	0	0.000772798	0	0	0.00352653	0.000322009	0	0	0	0	0	0	0	0	9.76372e-05	0.000172821	0	0	8.65127e-05	0	0	0.000182415	0	0	0	0	0	0	0	0	0	0	0	0	0
>SD_Bb-10352	0	0	0	0	7.39317e-05	0	0.00112144	0	0.00333226	0	0	0	8.17461e-05	0	0	0	0	0	0	8.05023e-05	0	0	0.000138236	5.82886e-05	0	0	0	0	9.76372e-05	0.000115214	0	0	0.000173025	0	0	0.000182415	0	0	0	0	0	0	0	0	0.000194062	0.000214869	0	0	0
>SD_Bb-10353	0	0	0	0	0	0	0	0	0	0	0	0	0	0	0	0	0	0	0	0	0	0	0	0	0	0	0	0	9.76372e-05	0	0	0	8.65127e-05	0	0	0	0	0.000100432	0	0.000185048	0	0	0.00102155	0.000240703	0.000485154	0	0	0.000642055	0.000348189
>SD_Bb-10354	0.000442331	0	0	0	0	0	0	0	0	0	0	0	0	9.68429e-05	0	0	0	0	0	0.000161005	0.000118161	0	0	5.82886e-05	0.000286615	0.000829073	0	0	0.000146456	0.000172821	0	0.00035583	0.000173025	0	0	0.00036483	0.000460299	0.000301296	0.0012395	0	0	0	0	0	0	0	0	0	0
>SD_Bb-10355	0	0	0	0	0	0	0	0	0	0	0	0	0	0	0	0	0	0	0	8.05023e-05	0.000236323	0.000213812	0.000276472	0.000291443	0	0.000138179	0	0.000596125	4.88186e-05	0.000403249	0.000345662	0.00011861	0.000346051	0.000623247	0	0.000182415	0.000460299	0.000301296	0.000275444	0	0	0	0	0	0	0	0	0	0
>SD_Bb-10356	0	0	0	0	0	0	0	0	0	0	0	0	0	0	0	0	0	0	0	0.000241507	0	0	0	0	0	0	0	0.000298063	0.000634642	0	0	0	0.000778614	0.000311624	0	0.000182415	0	0	0	0	0	0	0	0	0	0	0	0	0
>SD_Bb-10357	0	0	0	0	0	0	0	0	0	0	0	0	0	0	0	0	0	0	0	0.000322009	0	0.000213812	0	0	0	0.000138179	0	0.000298063	0.000488186	0.000172821	0	0	0.000173025	0.000623247	0	0	0.000460299	0.000200864	0.000137722	0	0	0	0	0	0	0	0	0	0
>SD_Bb-10358	0	0	0	0	0	0	0	0	0	0	0	0	0	0	0	0	0	0	0	0.000241507	0.000354484	0	0.000276472	0.000233155	0	0.000138179	0.000193013	0.000298063	0.000292912	0	0	0	0.000519076	0	0	0	0.000460299	0	0.000275444	0	0	0	0	0	0	0	0	0	0
>SD_Bb-10359	0	0	0	0	0	0	0	0	0	0	0	0	0	0	0	0	0	0	0	8.05023e-05	0.000118161	0	0.000276472	0.000582886	0	0.000138179	0	0.000298063	0.000292912	0.000115214	0	0	8.65127e-05	0	0	0.00036483	0.00023015	0.000200864	0	0.000555144	0	0	0	0	9.70309e-05	0	0	0	0.000174095
>SD_Bb-10360	0.000442331	0	0	0	0	0	0	0	0	0	0	0	0	0	0	0	0	0	0	0	0	0	0.000138236	5.82886e-05	0	0	0	0	0.000585823	0	0	0	0.000173025	0	0	0	0	0.00110475	0.000137722	0	0	0.000131216	0	0	0.000194062	0	0	0.000321027	0.00139276
>SD_Bb-10361	0	0	0	0	0	0.000581666	0	0.000503525	0.00128991	0	0	0	0	0	0	0	0	0	0	8.05023e-05	0.000118161	0.000427625	0.000138236	0	0	0.000138179	0	0	0.00034173	0	0	0	0	0	0	0	0.000460299	0.000100432	0.000137722	0	0	0	0	0	0	0	0	0	0
>SD_Bb-10362	0.000110583	0.00107875	0	0	0.000591453	0	0.00112144	0	0.000107492	0	0	0	0	0	0	0	0	0.000307977	0	0	0	0	0	0	0	0	0.000193013	0	4.88186e-05	0	0	0	0	0	0	0	0	0	0	0.00222058	0	0	0.000102155	0	9.70309e-05	0	0	0	0
>SD_Bb-10363	0.000331748	0	0.000490436	0	0.000147863	0	0.000160205	0.000167842	0	0.000587298	0	0	0.000326984	0	0	0	0	0	0	0	0	0.000213812	0	5.82886e-05	0	0	0	0	4.88186e-05	0	0	0.00023722	0	0	0.000680272	0.00036483	0.000460299	0	0	0	0	0	0	0	0	0	0	0	0
>SD_Bb-10364	0	0	0	0	0	0	0	0	0	0	0	0	0	0	0	0	0	0	0	0	0	0	0	0	0	0	0	0	0	0	0	0	0	0	0	0	0	0	0	0	0	0	0	0	0	0	0	0	0
>SD_Bb-10365	0	0	0	0	0	0	0	0	0	0	0	0	0	0	0	0	0	0	0	0	0	0	0	0	0	0	0	0	0	0	0	0	0	0	0	0	0	0	0	0	0	0	0	0	0.000194062	0	0	0	0
>SD_Bb-10366	0	0	0	0	0	0	0	0	0	0	0	0	0	0	0	0	0	0	0	0	0	0	0	0	0	0	0	0	0	0	0	0	0	0	0	0	0	0	0	0	0.000469263	0.000459257	0.000204311	6.01757e-05	0	0	0	0	0
>SD_Bb-10367	0.000331748	0.000588408	0.000196175	0	0.000147863	0.000349	0	0.000167842	0.000429969	0	9.90001e-05	0.000913427	0.00040873	0.000871586	0.000269469	0.000515198	0.000132415	0.000615953	0	0	0	0	0	0	0	0	0	0	0	0	0	0	0	0	0	0	0	0	0	0	0	6.56082e-05	0	0	0	0	0	0	0
>SD_Bb-10368	0	0	0	0	0	0	0	0	0	0	0	0	0	0	0	0	0	0	0	0	0	0	0	0	0	0	0	0	0	0	0	0	0	0	0	0	0	0	0	0	0	0.00393649	0	0	0	0	0	0	0
>SD_Bb-10369	0	0	0	0	0	0	0	0	0	0	0	0	0	0	0	0	0	0	0	0	0	0	0	0	0	0	0	0	0	0	0	0	0	0	0	0	0	0	0	0	0	0	0	0	0.000291093	0	0	0	0
>SD_Bb-10370	0	0	0	0	0	0	0	0	0	0	0	0	0	0	0	0	0	0	0	0.000241507	0.000236323	0.000213812	0	0	0	0	0.000193013	0	9.76372e-05	5.7607e-05	0.000345662	0.00011861	8.65127e-05	0	0	0	0	0	0	0	0	0	0	0	0	0	0	0	0
>SD_Bb-10371	0	0	0	0	0	0	0	0	0	0	0	0	0	0	0	0	0	0	0	0.000161005	0	0	0	0	0	0.000276358	0	0	0.00034173	0	0.000691324	0	0	0	0	0	0	0	0.000137722	0	0	0	0	0	0	0	0	0	0
>SD_Bb-10372	0.000995245	0	0	0	0	0	0	0	0	0	0	0	0	0	0	0	0	0	0	0	0	0	0	5.82886e-05	0	0.000138179	0.000193013	0	4.88186e-05	0.000115214	0	0	0	0.000311624	0	0	0	0.000200864	0	0	0	0	0	0	0	0	0	0	0
>SD_Bb-10373	0	0	0	0	0	0	0	0	0	0	0	0	0	0	0	0	0	0	0	8.05023e-05	0.000118161	0	0	0.000466309	0.000859845	0.000138179	0.000965065	0.000894188	0.00034173	0.000230428	0.000345662	0.00011861	0.000173025	0	0	0.000547246	0	0.000100432	0.000275444	0	0	0	0	0	0.000194062	0	0	0	0.000348189
>SD_Bb-10374	0	0	0	0	0	0	0	0	0	0	0	0	0	0	0	0	0	0	0	0.000161005	0.000354484	0	0.000138236	5.82886e-05	0.00057323	0	0	0	0.000146456	5.7607e-05	0.000345662	0	8.65127e-05	0.000311624	0.000340136	0	0.00023015	0.000100432	0.000413166	0	0	0	0	0	0	0	0	0	0
>SD_Bb-10376	0.000110583	0.000196136	0	0	0	0	0	0	0.000429969	8.38997e-05	0	0	8.17461e-05	0	0	0	0	0	0	0	0.000118161	0	0	0.000116577	0	0	0.000193013	0	0	0.000115214	0	0.00011861	8.65127e-05	0.000311624	0	0	0	0.000100432	0	0.000185048	0.000821211	0	0	6.01757e-05	0.000194062	0.000214869	0	0.00385233	0
>SD_Bb-10377	0	0	0	0	0	0	0	0	0	0	0	0	0	0	0	0	0	0	0	8.05023e-05	0.000354484	0.000641437	0	0.000174866	0.00171969	0	0	0	4.88186e-05	0.000172821	0	0	0	0	0.00102041	0	0.00023015	0.000100432	0	0	0	0	0	0	0	0	0	0	0
>SD_Bb-10378	0	0	0	0	0	0	0	0	0	0	0	0	0	0	0	0	0	0	0	0	0.000118161	0	0.000138236	0.000233155	0	0.000138179	0.000193013	0	4.88186e-05	0.000115214	0.00103699	0	0.000259538	0.000623247	0	0.000547246	0	0	0.000413166	0	0	0	0	0	0	0	0	0	0
>SD_Bb-10379	0	0	0	0	0	0	0	0	0	0	0	0	0	0	0	0	0	0	0	0	0	0.000213812	0.000138236	0.000174866	0	0.000276358	0	0	0.000244093	5.7607e-05	0	0.00023722	0.000259538	0	0	0.000182415	0.00023015	0.000200864	0	0	0	0	0	0	0	0	0	0	0
>SD_Bb-10380	0	0	0	0	0	0	0	0	0	0	0	0	0	0	0	0	0	0	0	0.000724521	0	0	0	0	0	0.000138179	0	0	4.88186e-05	0	0	0	0	0	0	0	0	0	0	0	0	0	0	0	0	0	0	0	0
>SD_Bb-10381	0.000110583	0	0	0	0	0	0.0030439	0	0	0	0	0	0.00040873	0	0	0	0	0	0	0	0	0	0	0	0	0	0	0	0.000390549	5.7607e-05	0	0.00011861	0	0	0	0	0	0	0	0	0	0	0.000102155	6.01757e-05	9.70309e-05	0	0	0	0
>SD_Bb-10382	0	0	0	0	0	0	0	0	0	0	0	0	0	0	0	0	0	0	0	0	0.000118161	0	0	0	0	0	0	0	0	0	0	0	0	0	0	0	0	0	0.000137722	0	0	0	0	0.00084246	9.70309e-05	0	0	0.000321027	0
>SD_Bb-10383	0	0	0	0	0.000221795	0	0.00032041	0	0.00150489	0	0	0	0	0	0	0.0001288	0	0	0	8.05023e-05	0.000236323	0.000213812	0.000138236	0.000174866	0	0.000138179	0	0	0.000146456	0.000115214	0	0	0	0.000311624	0	0	0	0.000100432	0.000275444	0	0	0	0	0	0	0	0	0	0
>SD_Bb-10384	0.000221166	0	0	0	0	0	0.000160205	0	0.000107492	0.000251699	0	0	0.000735715	0	0	0	0	0	0	0	0	0	0.000138236	0.000174866	0	0.000552715	0.000193013	0.000298063	4.88186e-05	0.000288035	0.000345662	0.00023722	8.65127e-05	0.000311624	0	0	0.00023015	0.000301296	0.000275444	0	0	0	0	0	0	0	0	0	0
>SD_Bb-10385	0	0	0	0	0	0	0	0	0	0	0	0	0	0	0	0	0	0	0	0	0.000118161	0	0.000414708	5.82886e-05	0	0.00138179	0.000193013	0	0.000244093	0	0	0	0	0	0.000340136	0	0.00023015	0.00281209	0.000550888	0	0	0	0	0	0	0	0	0	0
>SD_Bb-10386	0	0	0	0	0	0	0	0	0	0	0	0	0	0	0	0	0	0	0	0.000402512	0.000118161	0.00299337	0.00138236	0	0.000286615	0	0	0	0.000585823	0	0.000345662	0.00011861	0.000346051	0	0	0	0	0.000100432	0	0	0	0	0	0	0	0	0	0	0.000174095
>SD_Bb-10387	0	0	0	0	0	0	0	0	0	0	0	0	0	0	0	0	0	0	0	8.05023e-05	0	0	0	5.82886e-05	0	0	0	0.000298063	9.76372e-05	5.7607e-05	0	0	0	0	0	0.000182415	0	0.000100432	0.000137722	0	0	0	0	0	9.70309e-05	0	0	0	0
>SD_Bb-10388	0	0	0	0	0	0	0	0	0	0.000335599	0	0	0	0	0	0	0	0	0	0	0.000118161	0.000427625	0	0	0	0	0	0	9.76372e-05	0	0	0.00011861	0.000173025	0	0	0	0.00023015	0.000200864	0	0	0	0	0	0	0	0	0	0	0
>SD_Bb-10389	0	0	0	0	0	0	0	0	0	0	0	0	0	0	0	0	0	0	0	0.000644019	0.000354484	0	0	0.000291443	0.00229292	0	0.000193013	0	4.88186e-05	0	0.000345662	0	0.000346051	0	0	0.00200657	0	0	0.000275444	0	0	0	0	0	0	0	0	0	0
>SD_Bb-10390	0	0	0	0	0	0	0	0	0	0	0	0	0	0	0	0	0	0	0	0	0	0	0.000138236	0	0.000286615	0	0	0	4.88186e-05	0	0	0	0	0	0.000340136	0	0	0	0	0	0	0	0	0	0	0	0	0	0
>SD_Bb-10391	0.000442331	0	0	0.000248911	7.39317e-05	0	0	0	0	0.000251699	0	0	0.000245238	0.000193686	0	0	0	0	0.00107329	0	0	0	0.000552944	0.000524598	0	0.000138179	0.000193013	0	9.76372e-05	5.7607e-05	0	0.00035583	0.000432563	0.000623247	0	0.000912076	0.00023015	0.000100432	0.000413166	0	0	0	0	0	0	0	0	0	0
>SD_Bb-10392	0	0	0	0	0	0	0	0	0	0	0	0	0	0	0	0	0	0	0	0	0	0.000213812	0.000138236	0	0.000286615	0.00179632	0	0	4.88186e-05	0	0	0.00011861	0	0	0	0	0.000690449	0.000100432	0	0	0	0	0	0	0	0	0	0	0
>SD_Bb-10393	0.000552914	0	0.000196175	0.000124456	0.000295727	0.000814332	0.00096123	0.000335683	0	0	0	0	0.000163492	9.68429e-05	0	0	0	0	0.000766636	0	0	0.000213812	0	0	0	0	0	0	4.88186e-05	0.000115214	0	0	0.000173025	0	0	0.000182415	0	0	0.000137722	0	0	0	0	0	0	0	0	0	0
>SD_Bb-10394	0	0	0	0	0	0	0	0	0	0	0	0	0	0	0	0	0	0	0	0.000885526	0.000590807	0.000213812	0	0.000116577	0	0	0	0	9.76372e-05	0.000172821	0.000691324	0	0.000173025	0.000311624	0.000340136	0.000182415	0	0.000100432	0.000275444	0	0	0	0	0	0	0	0	0	0
>SD_Bb-10395	0	0	0	0	0	0	0	0	0.000214984	0	0	0	0	0	0	0	0	0	0	0	0	0	0.000138236	0.000116577	0.000286615	0.000552715	0.000193013	0	4.88186e-05	0.000115214	0	0	0.000259538	0	0	0.000182415	0	0	0.000550888	0	0	0	0	0	0	0	0	0	0
>SD_Bb-10396	0.000442331	0	0	0	0	0	0	0.000167842	0	0	0	0	8.17461e-05	0	0	0	0	0	0	0	0	0.000213812	0	0.000174866	0	0.000138179	0	0	9.76372e-05	0.000115214	0	0.00011861	0	0	0.000340136	0	0.000460299	0.000200864	0.000413166	0	0	0	0	0	0.000194062	0	0	0	0.000174095
>SD_Bb-10397	0	0	0	0	0	0	0	0	0	0	0	0	0	0	0	0	0	0	0	8.05023e-05	0	0	0	0.000116577	0.000286615	0.000138179	0	0	0.000195274	0.000115214	0.000345662	0.00011861	0	0	0	0	0	0.000100432	0	0	0	0	0	0	0	0	0	0	0
>SD_Bb-10398	0.000221166	0	0	0	0	0	0	0	0	0.000419498	0	0	0	0	0	0.000257599	0.000132415	0	0	0	0	0	0	0	0	0	0	0	0	0	0	0	0	0	0	0	0	0	0	0.000185048	0.000117316	0.0015746	0	6.01757e-05	9.70309e-05	0	0	0	0.000174095
>SD_Bb-10399	0.000110583	0	0	0	0	0	0.000160205	0	0	0.00478228	0	0	0	0	0	0	0	0.000102659	0	0	0	0	0	0	0	0	0	0	4.88186e-05	0	0	0	0	0	0	0	0	0	0	0	0	0	0	0	0	0	0	0	0
>SD_Bb-10400	0.000331748	0	0	0	0	0	0	0	0	0	0.000198	0	0	0	0	0	0	0	0	0	0	0	0	0	0	0	0	0	0	0	0	0	0	0	0	0	0	0	0	0	0.000117316	0	0	0.000180527	0	0.0107434	0	0	0
>SD_Bb-10401	0	0.00049034	0.000196175	0.000871189	0	0	0	0	0	0	9.90001e-05	0	0	0.000968429	0	0.000901597	0.000132415	0.00123191	0	0	0	0	0	0	0	0	0	0	0	0	0	0	0	0	0	0	0	0	0	0	0.000117316	0	0	0	0	0	0	0	0
>SD_Bb-10402	0.000221166	0	0.000392349	0.000124456	0	0	0	0	0	0	0	0.000101492	0.000326984	0.000387372	0.000134735	0	0	0.00102659	0.000153327	0	0	0	0	0	0	0	0	0	0	0	0	0	0	0	0	0	0	0	0	0	0	0.000393649	0.000510777	0.000120351	0	0	0	0.000321027	0
>SD_Bb-10403	0.000110583	0	0.000196175	0	0	0	0.00368472	0	0	0	0	0	0	0	0	0	0	0	0	0	0	0	0	0	0	0	0	0	4.88186e-05	0	0	0	0	0	0	0	0	0	0	0	0	0	0	0	9.70309e-05	0	0	0	0.000174095
>SD_Bb-10404	0	0	0	0	0	0	0	0	0	0	0	0	0	0	0	0	0	0	0	8.05023e-05	0.000118161	0.000213812	0.000138236	0.000291443	0	0	0	0	0.000439367	0.000172821	0	0.00011861	0.000259538	0	0.00102041	0	0.00023015	0	0	0	0	0	0	0	0	0	0	0	0
>SD_Bb-10405	0	0	0	0	0.000221795	0	0	0	0	0	0.000594001	0	8.17461e-05	0	0	0	0	0	0	0.000241507	0	0.000213812	0	5.82886e-05	0	0.000138179	0	0	4.88186e-05	0.000115214	0	0.00011861	0.000432563	0	0.00102041	0.000547246	0	0.000200864	0	0	0	0	0	0	0	0	0	0	0.000174095
>SD_Bb-10406	0	0	0	0	0	0	0	0	0.00096743	0.000167799	0	0.000101492	0.000163492	0	0	0	0	0	0.000306654	8.05023e-05	0	0.000427625	0.000138236	0.000116577	0	0	0	0	0.000146456	0	0.000345662	0	0	0.000311624	0	0.000182415	0	0.000100432	0	0	0	0	0	0	0.000485154	0	0	0	0
>SD_Bb-10407	0	0.000392272	0	0	0	0	0	0	0	0	0	0	8.17461e-05	0	0	0	0	0.000410635	0	0	0	0	0.000138236	0	0.000286615	0	0.000193013	0	9.76372e-05	0.000115214	0	0	0	0	0	0	0	0.000100432	0	0.000370096	0.000703895	0	0	0	0.000485154	0	0	0	0.000174095
>SD_Bb-10408	0	0	0	0	0	0	0	0	0	0	0	0	0	0	0	0	0	0	0	0	0	0	0	0	0	0	0	0	0	0	0	0	0	0	0	0	0	0	0	0	0	0	0.000306466	6.01757e-05	9.70309e-05	0	0	0	0.000174095
>SD_Bb-10409	0.00110583	0	0.000686611	0	0	0.000349	0.000480615	0.0040282	0.000107492	0.000503398	0	0	0	0	0	0.0001288	0	0	0	0	0	0	0	0	0	0	0	0	0	0	0	0	0	0	0	0	0	0	0	0	0	6.56082e-05	0	0	0	0	0	0	0
>SD_Bb-10410	0	0	0.00107896	0.000373367	0.000369658	0.001396	0	0	0.000107492	0.000251699	0.000297	0.0013194	0	0	0	0.0001288	0.000132415	0	0	0	0	0	0	0	0	0	0	0	0	0	0	0	0	0	0	0	0	0	0	0	0	0	0	0	0	0	0	0	0
>SD_Bb-10411	0	0	0	0	0	0	0	0	0	0	0	0	0	0	0	0	0	0	0	0	0	0	0	0	0	0	0	0	0	0	0	0	0	0	0	0	0	0	0	0.00777202	0.000351947	0	0.000102155	0	9.70309e-05	0	0	0	0.000174095
>SD_Bb-10412	0	0	0	0	0	0	0	0	0	0	0	0	0	0	0	0	0	0	0	0	0	0.000213812	0	5.82886e-05	0.000286615	0	0	0	9.76372e-05	5.7607e-05	0	0	0	0.000311624	0	0.000182415	0	0.000200864	0.000137722	0	0	0	0	0	0	0	0	0	0
>SD_Bb-10413	0	0	0	0	0	0	0	0	0	0	0	0	0	0	0	0.000772798	0.00105932	0	0	0	0	0	0	0	0	0	0	0	0	0	0	0	0	0	0	0	0	0	0	0	0.000938527	0	0.000102155	0	0	0.000429738	0.0017077	0	0
>SD_Bb-10414	0	0	0	0	0	0	0	0	0	0	0	0	0	0	0	0	0	0	0	0	0	0.000427625	0.000138236	5.82886e-05	0	0	0	0	9.76372e-05	5.7607e-05	0	0	0	0.000311624	0	0.000182415	0	0	0	0.000185048	0	0	0	0	0	0	0	0	0
>SD_Bb-10415	0	0	0	0	0	0	0.00032041	0.000167842	0	0.000167799	0	0.000101492	0.000245238	0	0.000269469	0	0	0	0	0.000322009	0.000708968	0	0.000276472	0.000291443	0.00057323	0	0.000193013	0	9.76372e-05	0.000288035	0	0.000593049	0.000259538	0	0.000680272	0.000182415	0.000690449	0.000100432	0.000137722	0	0	0	0	0	0	0	0	0	0
>SD_Bb-10416	0	0.000294204	0	0	0	0	0.000160205	0	0	0	0	0	0	0	0.000673673	0	0	0	0	0	0	0	0	0	0	0	0	0	0	0	0	0	0	0	0	0	0	0	0	0	0	0.000852906	0.00132802	6.01757e-05	0	0	0.000142308	0	0.000348189
>SD_Bb-10417	0	0	0	0	0	0	0	0	0	0	0	0	0	0	0	0	0	0	0	0.000483014	0.000236323	0.000427625	0.000276472	5.82886e-05	0	0.000138179	0	0.000596125	0.000146456	0.000230428	0	0.00011861	0.000951639	0.000311624	0.000340136	0	0	0	0.000137722	0	0	0	0	0	0	0	0	0	0
>SD_Bb-10418	0	0	0	0	0	0	0	0	0	0	0	0	0	0	0	0	0	0	0	8.05023e-05	0.000118161	0.000213812	0	0.000116577	0	0	0	0	0.000390549	0	0.000345662	0.00011861	8.65127e-05	0.000311624	0	0.000182415	0	0.000100432	0.000275444	0	0	0	0	0	0	0	0	0	0
>SD_Bb-10419	0	0	0.000588524	0.000248911	0	0.00127966	0	0	0.000214984	8.38997e-05	0.000396	0.000608952	0	0	0.000134735	0.0001288	0.000132415	0	0.000153327	8.05023e-05	0.000236323	0	0.000276472	0.000116577	0	0	0	0	0	0.000115214	0.000345662	0.00011861	0.000173025	0.000311624	0	0	0	0	0.000137722	0	0	0	0	0	9.70309e-05	0	0	0.000321027	0
>SD_Bb-10420	0	0	0	0	0	0	0	0	0	0	0	0	0	0	0	0	0	0	0	0	0	0	0	0	0	0	0	0	0	0	0	0	0	0	0	0	0	0	0	0	0	0	0.000204311	0.000180527	0	0	0.000142308	0.000321027	0.000348189
>SD_Bb-10421	0	0	0	0	0	0	0	0	0.000752445	0.000167799	0	0	0	9.68429e-05	0	0	0	0	0	0.000241507	0.000236323	0.000641437	0	5.82886e-05	0	0.000138179	0	0.000596125	0.000390549	0.000172821	0	0	0.000173025	0.000934871	0	0.000182415	0.00023015	0	0.000413166	0	0	0	0	0	0	0	0	0	0
>SD_Bb-10422	0	0	0	0	0	0	0	0	0	0	0	0	0	0	0	0	0	0	0	0.000241507	0.000118161	0	0	0	0	0	0	0	9.76372e-05	5.7607e-05	0	0	0	0	0	0	0	0.000401727	0	0	0	0.000328041	0.000408622	6.01757e-05	9.70309e-05	0	0	0	0
>SD_Bb-10423	0.000331748	0.000294204	0	0	0.000221795	0.000116333	0.00064082	0	0.000752445	8.38997e-05	0	0.000304476	8.17461e-05	0	0	0.0001288	0	0	0.000153327	0	0	0.000213812	0.000138236	0.000116577	0	0	0.000386026	0	9.76372e-05	0.000172821	0.000345662	0	0	0.000311624	0	0.00036483	0	0.000100432	0.000275444	0	0	0	0	0	0	0	0	0	0
>SD_Bb-10424	0	0	0	0	0	0	0	0	0	0	0	0	0	0	0	0	0	0	0	0.000161005	0.000118161	0.000641437	0.000138236	0.000174866	0.000286615	0.000138179	0	0.000596125	0.000292912	5.7607e-05	0	0.00035583	0	0.000623247	0	0	0	0.000200864	0	0.000555144	0	0	0.000102155	0	0.000485154	0	0.000142308	0	0
>SD_Bb-10425	0	0	0	0	0.000295727	0	0	0	0	0.000587298	9.90001e-05	0	0.000817461	0	0	0	0	0	0.000153327	0.000241507	0.000236323	0.000213812	0.000276472	5.82886e-05	0.000286615	0.000138179	0.000193013	0.000298063	0	0.000115214	0.000345662	0.00011861	0.000259538	0	0	0.000182415	0	0.000301296	0.000550888	0	0	0	0	0	0	0	0	0	0
>SD_Bb-10426	0	0	0	0	0	0	0	0	0	0	0	0	0	0	0	0	0	0	0	8.05023e-05	0.000236323	0.000213812	0	0	0	0	0.000193013	0.00149031	0	0.000230428	0	0.00023722	0.000259538	0	0	0.00036483	0.00023015	0	0.000413166	0	0	0	0.000102155	0	0	0	0	0	0
>SD_Bb-10427	0.000110583	0	0.000392349	0	0	0	0	0	0	0	0	0	0.000572223	0	0	0.000386399	0.000926907	0	0	0	0	0	0	0	0	0	0	0	0	0	0	0	0	0	0	0	0	0	0	0.000555144	0	0	0.000306466	0	0	0	0	0.000321027	0.000174095
>SD_Bb-10428	0	0	0	0	0	0	0	0	0	0	0	0	0	0	0	0	0	0	0	0.000161005	0	0.000213812	0	0.000116577	0.000286615	0.000690894	0.000193013	0	0.000244093	0.00057607	0.000345662	0.00011861	0.000259538	0.000311624	0	0	0.000460299	0.000200864	0.000275444	0	0	0	0	0	0	0	0	0	0
>SD_Bb-10429	0	0	0	0	0	0	0	0	0	0	0	0	0	0	0	0	0	0	0	8.05023e-05	0	0	0	0	0	0	0	0	0	0	0	0	0	0	0	0	0	0	0	0	0	0	0	0	0.000485154	0	0	0	0.000174095
>SD_Bb-10430	0	0	0	0	0	0	0	0	0	0	0	0	0	0	0	0	0	0	0	0	0	0	0	0	0	0	0	0	0	0	0	0	0	0	0	0	0	0	0	0	0	0	0	0	9.70309e-05	0	0.00426925	0	0
>SD_Bb-10431	0	0	0.000588524	0	0	0.000465333	0	0.000167842	0	0.000419498	0	0.000608952	0	0	0.00175155	0.000515198	0.000132415	0.000513294	0.000919963	0	0	0	0	0	0	0	0	0	0	0	0	0	0	0	0	0	0	0	0	0	0	0	0	0	0	0	0	0	0
>SD_Bb-10432	0	0	0	0	0	0	0	0	0	0	0	0	0	0	0	0	0	0	0	0	0	0	0	5.82886e-05	0	0	0	0	0	0	0	0	0	0	0	0	0	0	0	0	0	0	0	0	0	0	0	0	0.00104457
>SD_Bb-10433	0	0	0	0	0	0	0	0	0	0	0	0	0	0	0	0	0	0	0	0.000402512	0.000590807	0.000427625	0.000276472	0.000174866	0	0.000138179	0.000193013	0	9.76372e-05	0.000230428	0	0.000593049	0.000346051	0	0	0.00109449	0.000690449	0.000301296	0.000275444	0	0	0	0	0	0	0	0	0	0
>SD_Bb-10434	0	0	0	0	0	0	0	0	0	0	0	0	0	0	0	0	0	0	0	8.05023e-05	0	0	0	0.00192353	0	0	0	0	4.88186e-05	5.7607e-05	0.000345662	0.00035583	8.65127e-05	0	0	0	0	0.000703023	0	0	0	0	0	0	0	0	0	0	0
>SD_Bb-10435	0	0	0	0	0	0	0	0	0	0.000167799	0	0	0.000490477	0	0	0	0	0	0	0.000161005	0	0	0	0	0	0	0	0	0	0.000115214	0	0	0.000259538	0	0.000340136	0.000182415	0	0	0	0	0	0	0	0	0	0	0	0	0
>SD_Bb-10436	0	0	0	0	0	0	0	0	0	0	0	0	0	0	0	0	0	0	0	0	0	0.000213812	0	0	0.000286615	0	0	0	0.000146456	5.7607e-05	0	0	8.65127e-05	0	0	0	0	0.000200864	0.000137722	0.000185048	0	0	0	0	0	0	0	0.000321027	0.000174095
>SD_Bb-10437	0	0	0	0	0	0	0	0	0	0	0	0	0	0	0	0	0	0	0	8.05023e-05	0	0.000213812	0	5.82886e-05	0.000859845	0	0.000193013	0	0.000146456	0	0.000345662	0.00035583	0	0	0	0	0	0.000200864	0.000137722	0	0	0	0	0	0	0	0	0	0
>SD_Bb-10438	0	0	0.000196175	0	0	0	0	0	0.000214984	0.000167799	0	0	0.000326984	0	0	0.0001288	0	0	0	8.05023e-05	0	0	0	5.82886e-05	0	0	0	0	0.000146456	0	0	0.00011861	8.65127e-05	0	0	0.00036483	0	0.000301296	0	0	0	0	0	0	0	0	0	0	0
>SD_Bb-10439	0	0.000686476	0	0.00485376	7.39317e-05	0.000116333	0	0	0.000537461	8.38997e-05	9.90001e-05	0	0	0	0.000134735	0.000257599	0.000132415	0	0	0	0	0	0	0	0	0	0	0	0	0	0	0	0	0	0	0	0	0	0	0	0	0	0	0	0	0	0	0	0
>SD_Bb-10440	0	0	0	0	0	0	0	0	0	0	0	0	0	0	0	0	0	0	0	0.000161005	0.000590807	0	0	0.000291443	0	0.000138179	0.000772052	0	0.000146456	0.000115214	0	0	0	0	0	0	0.00023015	0.000301296	0.000137722	0	0	0	0	0	0	0	0	0	0
>SD_Bb-10441	0	0	0	0	0	0	0	0	0	0	0	0	0	0	0	0	0	0	0	0.000161005	0.000118161	0.000213812	0	0.000291443	0	0.000276358	0.000193013	0.000596125	0.000146456	0.000288035	0	0	8.65127e-05	0	0	0	0	0.000502159	0.000137722	0	0	0	0	0	0	0	0	0	0
>SD_Bb-10442	0	0	0	0	0	0	0	0	0	0	0	0	0	0	0	0	0	0	0	0.000161005	0.000236323	0	0	0.000174866	0	0.000138179	0.000386026	0.000596125	4.88186e-05	0	0	0.00011861	0	0.000311624	0.000680272	0.00036483	0	0.000401727	0.000413166	0	0	0	0	0	0	0	0	0	0
>SD_Bb-10443	0	0	0	0	0	0	0	0	0	0	0	0	0	0	0	0	0	0	0	8.05023e-05	0	0	0.000414708	0.000174866	0	0.000138179	0	0	4.88186e-05	0.000115214	0.000691324	0	8.65127e-05	0	0.000340136	0.000182415	0	0.000301296	0	0.000185048	0	0.000131216	0	6.01757e-05	9.70309e-05	0	0	0	0.000696379
>SD_Bb-10444	0	0	0	0	0	0	0	0	0	0	0	0	0	0	0	0	0	0	0	0.000322009	0.000236323	0	0	0	0	0.000138179	0.000386026	0	0.00034173	0.000115214	0	0	0	0	0	0.00036483	0	0.000100432	0.000550888	0.000925241	0	0	0	0	0	0.00107434	0	0	0.000174095
>SD_Bb-10445	0	0	0	0	0	0	0	0	0	0	0	0	0	0	0	0	0	0	0	0	0	0.000213812	0.000414708	0.000233155	0.00057323	0	0.000193013	0	9.76372e-05	0	0.000345662	0.00023722	0.000432563	0.000934871	0	0	0.000460299	0.000100432	0	0	0.000234632	0	0	6.01757e-05	0.000291093	0.000429738	0	0.000321027	0
>SD_Bb-10446	0.000331748	0.000294204	9.80873e-05	0	0.000147863	0	0	0.000167842	0.000429969	0.000251699	0	0.000202984	0	0	0	0.000643998	0	0	0	0	0	0	0	5.82886e-05	0	0	0	0.000298063	0	0	0	0	0.000173025	0	0	0	0	0	0	0	0.000117316	0.000131216	0.000102155	0	0	0.000429738	0.000142308	0.000642055	0.000696379
>SD_Bb-10448	0.000110583	0.000196136	0.000294262	0.00149347	0	0.000232666	0	0.000335683	0.000107492	8.38997e-05	0.000396	0.000304476	0.000245238	0.000871586	0.000269469	0	0.000264831	0.00102659	0.000153327	0	0	0	0	0	0	0	0	0	0	0	0	0	0	0	0	0	0	0	0	0	0	0	0	0	0	0	0	0	0
>SD_Bb-10449	0	0	0	0	0.000295727	0	0.00128164	0	0	0	0	0	0	0.000290529	0.000404204	0.000515198	0	0.00318242	0.000766636	0	0	0	0	0	0	0	0	0	0	0	0	0	0	0	0	0	0	0	0	0	0	0	0	0	0	0	0	0	0
>SD_Bb-10450	0	0	0	0	0	0	0	0	0	0	0	0	0	0	0	0	0	0	0	8.05023e-05	0	0	0.000138236	5.82886e-05	0.000286615	0.000138179	0.000193013	0	9.76372e-05	0.00218907	0	0	0.000173025	0.000311624	0	0.00036483	0	0.000602591	0	0	0	0	0	0	0	0	0	0	0
>SD_Bb-10451	0	0	0	0	0	0	0	0	0	0	0	0	0	0	0	0	0	0	0	0	0	0	0	5.82886e-05	0	0.00234904	0	0	4.88186e-05	5.7607e-05	0.00138265	0.00011861	0.00181677	0	0	0	0	0.000502159	0.000550888	0	0	0	0	0	0	0	0	0	0
>SD_Bb-10452	0	0.000196136	0.000294262	0.00149347	0.000221795	0.001047	0	0	0	0	0.000297	0.000202984	8.17461e-05	0.00106527	0.000404204	0.0001288	0.000132415	0	0	0	0	0	0	0	0	0	0	0	0	0	0	0	0	0	0	0	0	0	0	0	0	0	0.000102155	0	0	0	0	0	0.000174095
>SD_Bb-10453	0	0	0	0	0	0	0	0	0	0	0	0	0	0	0	0	0	0	0	8.05023e-05	0.000118161	0.000213812	0	0	0	0	0.000193013	0	9.76372e-05	0	0	0	0	0	0	0	0	0	0	0	0	0	0	0	0	0	0	0	0
>SD_Bb-10454	0	0	0	0	0	0	0	0	0	0	0	0	0	0	0	0	0	0	0	0	0	0	0	0	0	0	0	0	0	0	0	0	0	0	0	0	0	0	0	0	0	6.56082e-05	0.00143018	0.000782284	9.70309e-05	0	0.000142308	0	0.000174095
>SD_Bb-10455	0.000331748	0	0	0	0	0	0	0	0	0	0	0	0	0	0	0	0	0	0	0	0	0	0	0	0	0.000138179	0.000193013	0.000298063	0	0.000230428	0	0	0	0	0	0	0.00023015	0.000200864	0	0	0	0	0	0	0	0	0	0	0
>SD_Bb-10456	0	0	0	0	0	0	0	0	0	0	0	0	0	0	0	0	0	0	0	0	0	0	0.000138236	5.82886e-05	0	0.000414536	0	0	0.00102519	0.000345642	0	0.00011861	0	0	0.000340136	0	0	0	0.000550888	0	0	0	0	0	0.000388123	0	0	0	0
>SD_Bb-10457	0	0	0	0	0	0	0	0	0	0	0	0	0	0	0	0	0	0	0	0	0	0	0	0.000408021	0	0.000690894	0.000579039	0	4.88186e-05	0	0	0	0	0	0	0	0	0	0	0	0	0	0	0	0	0	0	0	0
>SD_Bb-10458	0	0	0	0	0	0	0	0	0	0	0	0	0	0	0	0	0	0	0	8.05023e-05	0.000236323	0.000427625	0.000276472	0.000349732	0.00057323	0	0.000193013	0	0.000146456	0.000172821	0	0	0.000519076	0	0	0.00036483	0.000690449	0.000100432	0.000275444	0	0	0	0	0	0	0	0	0	0
>SD_Bb-10459	0	0	0	0	0	0	0	0	0	0	0	0	0	0	0	0	0	0	0	0.000563516	0	0	0	0.000116577	0.00057323	0.000138179	0.000193013	0	0.000244093	5.7607e-05	0	0	0	0	0	0	0	0.000100432	0	0	0	6.56082e-05	0	0	0	0	0	0	0
>SD_Bb-10460	0	0	0	0	0	0	0	0	0	0	0	0	0	0	0	0	0	0	0	0	0	0	0	0	0	0	0	0	4.88186e-05	5.7607e-05	0	0	0	0	0	0	0	0.000100432	0	0	0	0	0.00245173	6.01757e-05	9.70309e-05	0	0.000142308	0	0
>SD_Bb-10461	0	0	9.80873e-05	0	0	0	0	0.000167842	0	0	0.000198	0	0	0	0	0	0	0	0.000306654	8.05023e-05	0	0	0.000138236	0.000291443	0	0	0	0	4.88186e-05	0.000172821	0	0.00011861	0	0.000311624	0	0	0.00023015	0.000200864	0.000137722	0	0	0	0.000102155	0	0	0	0	0	0
>SD_Bb-10462	0	0	0	0	0	0	0	0	0.000107492	0	0	0	0	0	0	0	0	0	0	0	0	0	0	0	0	0.000138179	0	0	4.88186e-05	0	0	0	0	0	0	0	0	0	0	0	0	0	0	0	9.70309e-05	0	0	0.000321027	0
>SD_Bb-10463	0.000663497	0	0	0	7.39317e-05	0	0	0	0	0.000251699	0	0	0.000163492	9.68429e-05	0	0	0	0	0	0	0	0.000427625	0.000138236	5.82886e-05	0	0	0.000386026	0	0.000146456	5.7607e-05	0	0	8.65127e-05	0	0	0.000182415	0.000460299	0	0.000137722	0	0	0	0	0	0	0	0	0	0
>SD_Bb-10464	0	0	0	0	0	0	0	0	0	0	0	0	0	0	0	0	0	0	0	0	0.000118161	0	0.000552944	0.000233155	0.000286615	0.000276358	0	0	0.000390549	0	0.00103699	0.00023722	0	0	0	0	0	0	0.000137722	0	0	0	0.000102155	0	0	0	0	0	0.000174095
>SD_Bb-10465	0	0	0	0	0	0	0	0	0	0	0	0	0	0	0	0	0	0	0	8.05023e-05	0	0	0.000138236	0.000116577	0	0	0	0	4.88186e-05	0.000172821	0	0.00011861	8.65127e-05	0	0	0	0	0	0.000137722	0	0	0	0	0	0	0	0	0	0
>SD_Bb-10466	0.000110583	0.00117682	0	0	0	0	0	0	0	0	0.000198	0	0	0	0	0.000257599	0	0	0	0	0	0	0	0	0	0	0	0	0	0	0	0	0	0	0	0	0	0	0	0.00148038	0.000234632	0	0.00102155	0.000120351	0	0	0.000569233	0	0.000174095
>SD_Bb-10467	0	0	0	0	0	0	0	0	0	0	0	0	0	0	0	0	0	0	0	8.05023e-05	0	0.000213812	0	0	0	0	0	0	9.76372e-05	5.7607e-05	0	0	0	0	0	0	0	0	0	0	0	0	0	0	0	0	0	0	0
>SD_Bb-10468	0.000774079	0	0	0	0	0	0	0	0	0	9.90001e-05	0	0	0	0	0	0	0	0	0.000402512	0.000236323	0.000213812	0.000552944	0.000116577	0	0	0	0.000298063	0	0.000115214	0	0.00023722	0	0	0.000680272	0.00036483	0	0.000100432	0.000275444	0	0	0	0	0	0	0	0	0	0
>SD_Bb-10469	0	0	0	0	0	0	0	0	0	0	0	0	0	0	0	0	0	0	0	0.000483014	0.000472646	0	0	5.82886e-05	0	0	0.000386026	0.000298063	0	0.000230428	0	0.00011861	0.000173025	0.000311624	0	0.00036483	0	0.000200864	0	0	0	0	0	0	0	0	0	0	0
>SD_Bb-10470	0.000442331	0	0	0	0	0	0	0	0	0	0	0	0.00040873	0	0	0	0	0	0	8.05023e-05	0.000236323	0	0.000138236	0.000291443	0	0.000138179	0	0	9.76372e-05	0.000288035	0	0.000593049	0.000173025	0	0.000340136	0	0.00023015	0	0	0	0	0	0	0	0	0	0	0	0
>SD_Bb-10471	0	0	0.000294262	0	0	0	0	0	0	0.00394328	0	0	0	0	0	0.000901597	0	0	0	0	0	0	0	0	0	0	0	0	0	0	0	0	0	0	0	0	0	0	0	0	0	0	0	0	0	0	0	0	0
>SD_Bb-10472	0	0	0	0	0	0	0	0	0	0	0	0	0	0	0	0	0	0	0	0.000161005	0.000118161	0	0.000138236	0.000116577	0	0.000138179	0.000965065	0	9.76372e-05	0.00115214	0	0.00011861	0.000346051	0.000934871	0.000340136	0.000547246	0.000690449	0	0.000413166	0	0	0	0	0	0	0	0	0	0
>SD_Bb-10473	0	0	0	0	0	0	0	0	0	0	0	0	0	0	0	0	0	0	0	0.000322009	0.000236323	0	0.000552944	0.000116577	0.000286615	0	0	0	0.000292912	0.000288035	0	0.00023722	0.000865127	0.000623247	0.000340136	0.000182415	0	0.000100432	0.00110178	0	0	0	0	0	0	0	0	0	0
>SD_Bb-10474	0.000110583	0	0.000490436	0	7.39317e-05	0	0	0.000671366	0.000214984	8.38997e-05	0	0.00111641	0	0.000290529	0.00107788	0.0011592	0	0	0	0	0	0	0	0	0	0	0	0	0	0	0	0	0	0	0	0	0	0	0	0.000740192	0	0	0	0	0	0	0	0	0
>SD_Bb-10475	0.000110583	0.00049034	0	0	0	0	0.00032041	0	0.00386972	0	0	0	0	0	0	0	0	0	0	0	0.000118161	0	0.000138236	0	0	0.000138179	0	0	4.88186e-05	0	0	0	8.65127e-05	0	0	0	0	0	0	0	0	0	0	0	0	0	0	0	0
>SD_Bb-10476	0.000110583	0.00343238	0	0.000124456	0	0	0	0	0.000537461	0	0	0	0	0	0	0.000386399	0	0	0	0	0	0	0	0	0	0	0	0	0	0	0	0	0	0	0	0	0	0	0	0	0.000117316	6.56082e-05	0	0	9.70309e-05	0	0	0	0
>SD_Bb-10477	0.000663497	9.80681e-05	0	0	7.39317e-05	0.001047	0	0	0.000429969	0.000251699	9.90001e-05	0.000101492	0	0.0006779	0	0.000515198	0.000397246	0	0	0	0	0	0	5.82886e-05	0	0	0	0	0	5.7607e-05	0	0.00011861	0	0	0.000340136	0	0	0	0	0	0	0	0	6.01757e-05	0	0.000214869	0	0	0
>SD_Bb-10478	0	0	0	0	0	0	0	0	0.000644953	0	0	0	0	0	0	0	0	0	0	8.05023e-05	0.000236323	0	0	0	0	0	0	0	0	0.000115214	0	0	0	0	0	0.00036483	0	0.000100432	0	0	0.000117316	0	0	0	0	0	0	0	0
>SD_Bb-10479	0	0	0	0	0	0	0	0	0	0	0	0	0	0	0	0	0	0	0	0.000322009	0.000354484	0.000213812	0.000552944	0	0.00057323	0.000138179	0.000193013	0	0	0.000115214	0.00103699	0.00035583	0.000173025	0.000311624	0.00102041	0.000547246	0.000690449	0	0.000275444	0	0	0	0	0	0	0	0	0	0
>SD_Bb-10480	0	9.80681e-05	0	0	0	0	0	0	0.000107492	0	0.001485	0.000101492	0	0	0	0	0	0	0.000153327	0	0	0	0	0	0	0	0	0	0	0	0	0	0	0	0	0	0	0	0	0.000185048	0	0.000196825	0	0.000120351	0	0	0	0	0
>SD_Bb-10481	0	0	0	0	0	0	0	0	0	0	0	0	0	0	0	0	0	0	0	0.000161005	0.000118161	0.000427625	0.000138236	0.000116577	0	0.000552715	0	0	0.000390549	5.7607e-05	0	0	0.000605589	0.000311624	0.000340136	0.000182415	0	0.000301296	0.000137722	0	0	0	0	0	0	0	0	0	0
>SD_Bb-10482	0	0	0	0	0	0	0	0	0	0	0	0	0	0	0	0	0	0	0	0	0.000118161	0.000213812	0.000138236	0.000116577	0	0.000138179	0.000193013	0	0	0	0	0	8.65127e-05	0	0	0	0	0	0.000550888	0	0	0	0	0	0	0	0	0	0
>SD_Bb-10483	0	0	0	0	0	0	0	0	0	0	0	0	0	0	0	0	0	0	0	0.000241507	0.000118161	0	0.000138236	0.000116577	0	0.000138179	0.000193013	0	0.000244093	0.000230428	0	0.00011861	0.000519076	0.000311624	0.000680272	0.000182415	0	0.000100432	0.000137722	0	0	0	0	0	0	0	0	0	0
>SD_Bb-10484	0	0	0	0	0	0	0	0	0	0	0	0	0	0	0	0	0	0	0	0.000322009	0.000472646	0.000213812	0.000138236	0.000174866	0	0	0.000386026	0.000298063	9.76372e-05	0.000172821	0.000691324	0	0	0.000311624	0	0.000182415	0	0	0.000275444	0	0	0	0	0	0	0	0	0	0
>SD_Bb-10485	0	0	0	0	0	0	0	0	0	0	0	0	0	0	0	0	0	0	0	8.05023e-05	0	0	0	0.000233155	0	0.000276358	0	0.000298063	0.000146456	0.000230428	0.000345662	0.00011861	8.65127e-05	0.000311624	0	0.000182415	0.000690449	0.000301296	0	0	0	0	0	0	0	0	0	0	0
>SD_Bb-10486	0	0	0.000392349	0	0.000221795	0.000232666	0	0	0	0	0	0.000101492	0.000163492	0.000290529	0.000538938	0.000643998	0	0	0	0.000241507	0.000118161	0.000427625	0.000276472	0.000233155	0.000286615	0.000138179	0.000193013	0	4.88186e-05	0.000115214	0.000691324	0.00011861	0.000432563	0	0.000340136	0.000182415	0.00023015	0	0	0	0	0	0	0	0	0	0	0	0
>SD_Bb-10487	0	0	0	0	0	0	0	0	0	0	0	0	0	0	0	0	0	0	0	0.000241507	0	0	0	0	0	0.000138179	0.000193013	0.000298063	0.000585823	0	0.000345662	0	8.65127e-05	0	0	0	0.00023015	0.000401727	0	0	0	0	0	0	0	0	0	0	0
>SD_Bb-10488	0	0	0	0	0	0	0	0	0	0	0	0	0	0	0	0	0	0	0	0	0	0.000213812	0	0.000116577	0.00057323	0	0	0.000298063	9.76372e-05	5.7607e-05	0	0	0	0	0	0	0	0.000200864	0	0.000185048	0.000117316	0	0.000102155	0.000361054	0.000582185	0	0	0	0.00104457
>SD_Bb-10489	0.000110583	0	0	0	0	0	0	0.000167842	0.000214984	0.000419498	0	0	0	0	0	0	0	0	0	0	0	0	0	0.000233155	0	0.000276358	0	0	0	0	0	0	0	0	0	0	0	0	0	0.000185048	0	0.000196825	0	0	0	0	0	0	0.000870474
>SD_Bb-10490	0	0	0	0	0	0	0	0	0	0	0	0	0	0	0	0	0	0	0	8.05023e-05	0.000118161	0	0.000414708	5.82886e-05	0	0.000138179	0.000193013	0	0.000195274	0.000288035	0	0.000593049	0	0	0	0	0	0.000200864	0	0	0	0	0	0	0	0	0	0	0
>SD_Bb-10491	0	0	0	0	0	0	0	0	0	0	0	0	0	0	0	0	0	0	0	0	0	0	0	0	0	0	0	0	0	0	0	0	0	0	0	0	0	0	0	0	0	0	0	0	0	0	0	0	0
>SD_Bb-10492	0	0	0	0	0	0	0	0	0	0	0	0	0	0	0	0	0	0	0	0	0	0	0	0	0	0	0	0	4.88186e-05	0	0	0	0	0	0	0	0	0	0	0	0	0	0.000204311	0	0.00494857	0	0	0	0
>SD_Bb-10493	0.000331748	0	0	0.000248911	0.00044359	0.000349	0.00064082	0	0.000107492	0	0.000198	0.000101492	0.000899207	0	0.000134735	0	0	0	0.00214658	0	0.000118161	0	0.000138236	0	0	0	0	0	0	0	0	0	8.65127e-05	0	0.000340136	0.000182415	0	0	0	0	0	0	0	0	0	0	0	0	0
>SD_Bb-10494	0	0.00049034	0	0	0	0.000232666	0.000480615	0	0.000107492	8.38997e-05	0.001188	0.00101492	8.17461e-05	9.68429e-05	0.000134735	0.0001288	0	0.000307977	0.000919963	0	0	0	0	0	0	0	0	0	0	0	0	0	0	0	0	0	0	0	0	0.000740192	0	0	0	0	0	0	0	0	0
>SD_Bb-10495	0	0	0	0	0	0	0	0	0	0	0	0	0	0	0	0	0	0	0	0	0	0	0	0	0	0	0	0	0	0	0	0	0	0	0	0	0	0	0	0	0	0	0	0	0.000194062	0	0	0	0
>SD_Bb-10496	0	0	0	0	0	0	0	0	0	0	0	0	0	0	0	0	0	0	0	0	0	0	0	0	0.000286615	0.000138179	0.000386026	0	4.88186e-05	0.000115214	0	0.00011861	0	0	0	0.000182415	0.00023015	0	0.000137722	0	0	0	0	0	0	0	0	0	0
>SD_Bb-10497	0.000331748	0.000196136	9.80873e-05	0.000124456	0	0.000465333	0	0.000335683	0	0.000755097	0.000198	0.000304476	0.000245238	0.000193686	0	0.0001288	0.000132415	0	0.000613309	0	0	0	0.000138236	0	0	0	0	0	0	5.7607e-05	0	0	8.65127e-05	0.000311624	0	0	0	0	0	0.000185048	0	0	0	0	9.70309e-05	0	0	0.000321027	0
>SD_Bb-10498	0	0	9.80873e-05	0	0	0.000232666	0	0	0	0	0	0	0	0	0	0	0	0	0	0	0.000118161	0	0	0.000174866	0	0	0	0	4.88186e-05	0.000115214	0	0.00011861	8.65127e-05	0	0	0	0	0	0	0.000185048	0	0.0016402	0.000102155	0.000120351	0	0	0	0	0.000348189
>SD_Bb-10499	0	0	0	0	0	0.000116333	0	0	0	0.00268479	0.000495	0	0	0	0	0	0	0	0	0	0.000118161	0	0	0	0	0	0	0	0	0	0	0	0	0	0	0	0	0	0	0.00277572	0	0	0	0	0	0	0	0	0.000174095
>SD_Bb-10500	0	0	0	0	0	0	0	0	0	0	0	0	0	0	0	0	0	0	0	0.000241507	0.000118161	0	0.000138236	0	0	0	0.000193013	0.000298063	0.000292912	0.000115214	0	0.00011861	0.000173025	0	0	0	0	0	0.000137722	0	0	0	0	0	0	0	0	0	0
>SD_Bb-10501	0	0	0	0	0	0	0	0	0	0	0	0	0	0	0	0	0	0	0	0.000241507	0.000118161	0.000213812	0.000138236	0	0	0.000138179	0.000193013	0	0.000292912	0.000345642	0.000345662	0.00011861	0.000346051	0	0.000340136	0.000729661	0	0.000100432	0.000550888	0.000370096	0	0	0.000102155	0	0.000194062	0	0	0	0
>SD_Bb-10502	0	0	0	0	0	0	0	0	0	0	0	0	0.000163492	0	0	0	0	0	0	0	0.000236323	0	0	5.82886e-05	0.000286615	0.000276358	0	0	0	5.7607e-05	0	0.00035583	0	0	0	0	0.00023015	0.000803455	0	0	0	0	0	0	0	0	0	0	0
>SD_Bb-10503	0.000221166	0	0	0	7.39317e-05	0	0	0	0	0	0	0	0	0	0	0	0	0	0	0.000483014	0.000118161	0.000213812	0	5.82886e-05	0	0.000552715	0	0	0.000146456	5.7607e-05	0	0	8.65127e-05	0	0	0	0	0	0	0.000185048	0	0	0	0	0	0	0	0	0
>SD_Bb-10504	0	0	0	0	0	0	0	0	0	0	0	0	0	0	0	0	0	0	0	0	0.000236323	0	0	0.000174866	0.000286615	0	0	0	4.88186e-05	0.000345642	0	0.00011861	0	0	0	0.000547246	0.00023015	0.000200864	0.00068861	0	0	0	0	0	0	0	0	0	0
>SD_Bb-10505	0	0	0	0	0	0	0.000480615	0	0	0.000419498	0	0	0	0	0	0.000386399	0	0	0.000306654	8.05023e-05	0.000118161	0	0.000414708	0	0.000286615	0.000276358	0.000193013	0	0.000585823	5.7607e-05	0.000345662	0.00011861	0	0	0	0	0.00023015	0.000301296	0.000275444	0	0	0	0	0	0	0	0	0	0
>SD_Bb-10506	0.000331748	0	0	0	0	0	0	0	0.000322477	8.38997e-05	0	0	0	0	0	0	0	0	0	0.000322009	0.000354484	0.000427625	0	5.82886e-05	0	0	0.000193013	0	9.76372e-05	0.000288035	0	0.00011861	0.000173025	0	0.000340136	0.00036483	0	0.000100432	0.000275444	0	0	0	0	0	0	0	0	0	0
>SD_Bb-10507	0	0	0	0	0	0	0	0	0	0	0	0	0	0	0	0	0	0	0	0.000161005	0	0	0.000414708	0.000291443	0.00057323	0.000276358	0.000386026	0.000298063	4.88186e-05	5.7607e-05	0	0.00035583	8.65127e-05	0.000311624	0	0.000182415	0	0.000100432	0.000137722	0	0	0	0	0	0	0	0	0	0
>SD_Bb-10508	0.000331748	0	0	0	0	0.000116333	0	0	0.000429969	0	0.000198	0.000405968	0	0	0.000134735	0	0	0.000102659	0.000459982	0	0.000118161	0	0	5.82886e-05	0	0	0	0	0	0	0	0	0	0	0	0	0	0	0	0	0	0	0	6.01757e-05	0	0	0	0	0.000174095
>SD_Bb-10509	0	0	0	0	0	0	0.000480615	0	0.000107492	0	0	0	0	0	0.000808407	0	0	0	0	0	0	0.000427625	0	5.82886e-05	0.000286615	0.000138179	0	0	9.76372e-05	5.7607e-05	0	0.00023722	0	0	0	0	0	0	0	0	0	0	0	0	0	0	0	0	0
>SD_Bb-10510	0.000331748	0	0	0	0.000147863	0.000232666	0	0	0.000107492	0.000503398	0	0	0	0	0	0	0	0	0.000613309	0	0	0	0.000138236	0.000174866	0	0	0.000386026	0	4.88186e-05	5.7607e-05	0	0	0	0	0	0.000182415	0	0	0	0.000185048	0.000117316	0	0	0	9.70309e-05	0	0	0	0.000174095
>SD_Bb-10511	0	0	0	0	0	0	0	0	0.000537461	0.000167799	0.000198	0	8.17461e-05	0	0	0	0	0	0	8.05023e-05	0.000118161	0	0.000276472	0.000116577	0	0	0.000193013	0	9.76372e-05	0.000115214	0	0.00035583	0.000173025	0	0	0.000182415	0	0	0	0	0	0	0.000102155	0	9.70309e-05	0	0	0	0
>SD_Bb-10512	0	0	0	0	0	0	0	0	0	0	0	0	0	0	0	0	0	0	0	0	0	0.000213812	0	0.000116577	0	0.000276358	0	0	9.76372e-05	0	0	0	0	0	0	0	0.000460299	0	0.000137722	0	0	0	0.000102155	0	0	0	0	0	0.000174095
>SD_Bb-10513	0	0	0	0	0	0	0	0	0	0	0	0	0	0	0	0	0	0	0	0.000644019	0.000354484	0	0	0.000349732	0	0.000138179	0.000772052	0.000298063	0	0.000748891	0	0.000593049	8.65127e-05	0	0	0.00036483	0.000690449	0.000401727	0.000275444	0	0	0	0	0	0	0	0	0	0
>SD_Bb-10514	0.000884662	0	0	0	0.000221795	0.000349	0	0.000167842	0.00107492	0.000922896	9.90001e-05	0.00050746	0.000490477	0.000193686	0.000134735	0.000257599	0.000132415	0	0.000153327	0	0	0	0	0	0	0	0	0	0	0	0	0	0	0	0	0	0	0	0	0	0	0	0	0	0	0	0	0	0
>SD_Bb-10515	0	0	0	0	0	0	0	0	0	0	0	0	0	0	0	0	0	0	0	0	0.00082713	0	0.000138236	0.000699464	0.000286615	0.000414536	0.000386026	0	4.88186e-05	0.000230428	0.000345662	0	0	0	0.00102041	0.00036483	0.00023015	0.000200864	0.00151494	0	0	0	0	0	0	0	0	0	0
>SD_Bb-10516	0.000110583	0	9.80873e-05	0.000124456	0	0.000349	0	0	0	0.000251699	0.000198	0.000608952	0.000817461	0	0.00282943	0.000257599	0.000397246	0	0.000306654	0	0	0	0	0	0	0	0	0	0	0	0	0	0	0	0	0	0	0	0	0	0	0	0	0	0	0	0	0	0
>SD_Bb-10517	0	0	0	0	0	0	0	0	0	0	0	0	0	0	0	0	0	0	0	0	0	0.000427625	0	0.00157379	0	0.000967252	0.0015441	0.000298063	9.76372e-05	0	0	0	0	0.000311624	0	0.000182415	0	0	0.000137722	0	0	0	0	0	0	0	0	0	0
>SD_Bb-10518	0	0	0	0	0	0	0.00112144	0	0	0	0	0	0	0	0	0	0	0	0	0.000724521	0.000118161	0	0	0.000116577	0	0.000138179	0.000772052	0	0	0.000748891	0	0	0.000173025	0	0	0.00036483	0.0027618	0.000200864	0	0	0	0	0	0	0	0	0	0	0
>SD_Bb-10519	0	0	0	0	0	0	0	0	0	0	0	0	0	0	0	0	0	0	0	0	0.000472646	0	0	5.82886e-05	0	0.000138179	0.000193013	0	0.000244093	5.7607e-05	0	0.00011861	0	0	0	0	0	0	0.000275444	0	0	0	0	0	0	0	0	0	0
>SD_Bb-10520	0	0	0	0	0	0	0	0	0	0	0	0	0	0	0	0	0	0	0	0	0.000236323	0.000213812	0.000276472	5.82886e-05	0.000286615	0	0.000772052	0	9.76372e-05	0.00120975	0	0.00023722	0	0.000311624	0	0	0	0.000100432	0	0	0	0	0	0	0	0	0	0.000321027	0
>SD_Bb-10521	0	0	0	0	0	0	0	0	0	0	0	0	0	0	0	0	0	0	0	0	0	0	0	0	0	0	0	0	4.88186e-05	0	0	0	0	0	0	0	0	0.000100432	0	0.00851221	0	0	0.000102155	0	0	0	0	0	0
>SD_Bb-10522	0	0	0	0	0	0	0.000480615	0	0	0	0	0	0.000326984	0	0	0	0	0	0	0	0.000354484	0	0.000138236	0	0	0	0	0	0.00034173	5.7607e-05	0	0.00011861	8.65127e-05	0	0	0	0	0.000200864	0	0	0	0	0	0	0	0	0	0	0
>SD_Bb-10523	0	0	0	0	0	0	0	0	0	0	0	0	0	0	0	0	0	0	0	0.000161005	0.000236323	0.000213812	0.000276472	0.000233155	0	0.000138179	0.000193013	0	0.000244093	5.7607e-05	0.000345662	0.00011861	0.000259538	0	0	0.000182415	0.00023015	0	0	0	0	0	0	0	0	0	0	0	0
>SD_Bb-10524	0	0	0	0	0	0	0	0	0	0	0	0	0	0	0	0	0	0	0	0.000161005	0	0.000855249	0.000276472	0.000174866	0.000286615	0.000414536	0	0	9.76372e-05	0.000172821	0	0.00035583	0	0	0	0	0.00023015	0.000100432	0.000275444	0	0	0	0	0	0	0	0	0	0
>SD_Bb-10525	0	0	0	0	0	0	0	0	0	0	0	0	0	0	0	0	0	0	0	0	0.000354484	0	0.000138236	0.000116577	0.000286615	0	0	0	0.00034173	0.000115214	0	0	0.000259538	0	0.000340136	0	0.000690449	0.000100432	0.000137722	0	0	0	0	0	0	0	0	0	0
>SD_Bb-10526	0	0	0	0	0	0	0	0	0	0	0	0	0	0	0	0	0	0	0	0.000161005	0	0.000213812	0	0.000116577	0	0	0.000193013	0.000298063	0	0.000345642	0	0.00035583	0.000346051	0.000623247	0.000680272	0.000729661	0.000690449	0.000100432	0	0	0	0	0	0	0	0	0	0	0
>SD_Bb-10527	0.00132699	0.000294204	0	0	0.00044359	0	0.00032041	0	0.000859938	0.000419498	0	0	0	0	0	0	0	0	0	0	0.000236323	0	0	0.000116577	0	0.000138179	0	0	0	0	0	0.00011861	0	0	0	0.000182415	0	0	0	0	0.000117316	0	0	0	0	0.000214869	0	0	0
>SD_Bb-10528	0	0	0.0038254	0	0	0.000116333	0	0	0	0	0	0	0	9.68429e-05	0.000404204	0.000386399	0.000529661	0	0.000459982	0	0	0	0	0	0	0	0	0	0	0	0	0	0	0	0	0	0	0	0	0	0	0	0	0	0	0	0	0	0
>SD_Bb-10529	0	0	0	0	0	0	0	0	0	0	0	0	0	0	0	0	0	0	0	0.000563516	0.000118161	0.000213812	0.000552944	0.000291443	0	0	0	0.000298063	0	0.000230428	0	0.00035583	0.000605589	0	0.00102041	0.000547246	0.000920598	0.000502159	0.000826332	0	0	0	0	0	0	0	0	0	0
>SD_Bb-10530	0	0	0	0	0	0	0	0	0	0	0	0	0	0	0	0	0	0	0	0	0	0	0	0	0	0	0	0	0	0	0	0	0	0	0	0	0	0	0	0	0	0	0	0.00288843	0	0	0	0	0
>SD_Bb-10531	0	0	0	0	0	0	0	0	0	0	0	0	0	0	0	0	0	0	0	0	0	0	0	0	0	0	0	0	0	0	0	0	0	0	0	0	0	0	0	0	0.00269826	0.000852906	0.00112371	0.000120351	0	0	0	0.000642055	0
>SD_Bb-10532	0	0	0	0	0	0	0	0	0	0	0	0	0	0	0	0	0	0	0	0	0	0	0	0	0	0	0	0	0	0	0	0	0	0	0	0	0	0	0	0	0	0	0	0	0	0	0	0.000321027	0
>SD_Bb-10533	0	0.000980681	0	0	0.000295727	0.000349	0.000160205	0.00134273	0	0.000419498	0	0.000202984	0	0.000387372	0.00175155	0	0.000132415	0	0	0	0	0	0	0	0	0	0	0	0	0	0	0	0	0	0	0	0	0	0	0	0	0	0.000102155	0	0	0	0	0	0
>SD_Bb-10534	0	0	0	0	0.000221795	0	0	0	0.00494464	0	0	0	0	0	0	0	0	0	0	0	0	0	0	0	0	0	0	0	0	0	0	0	0	0	0	0	0	0	0	0	0	0	0	0	0	0	0	0	0
>SD_Bb-10535	0	0	0	0	0	0	0	0	0	0	0	0	0	0	0	0	0	0	0	0	0	0	0.000138236	0.00233155	0	0	0	0	0	0.000230428	0	0	0	0	0	0	0.000690449	0	0	0	0	0	0	0	9.70309e-05	0	0	0	0
>SD_Bb-10536	0	0	0	0	0	0	0	0	0	0	0	0	0	0	0	0	0	0	0	0.000885526	0	0.00106906	0.000138236	0.000524598	0	0.000138179	0.00115808	0.000596125	9.76372e-05	0.000115214	0.000345662	0.00023722	0	0	0	0	0	0.000502159	0.000137722	0	0	0	0	0	9.70309e-05	0.000214869	0	0	0
>SD_Bb-10537	0	0	0	0	0	0	0	0	0	0	0	0	0	0	0	0	0	0	0	0	0.000118161	0	0	0.000116577	0.000859845	0.000552715	0.000386026	0.000298063	0.000195274	5.7607e-05	0.000691324	0.00154193	0.000346051	0.000934871	0	0.000182415	0	0.000200864	0.000275444	0	0	0	0	0	0	0	0	0	0
>SD_Bb-10538	0	0	0	0	7.39317e-05	0	0.000160205	0	0.000214984	0	0	0	0	0	0	0	0	0	0	0	0	0	0	0	0	0	0	0	0	0	0	0	0	0	0	0	0	0	0	0	0	0	0	0	9.70309e-05	0	0	0	0.000348189
>SD_Bb-10539	0	0	0	0	0	0	0	0	0	0	0	0	0	0	0	0	0	0	0	0	0	0	0	0	0	0	0	0	0	0	0	0	0	0	0	0	0	0	0	0	0	0	0.000612933	0	0.00456045	0	0	0	0
>SD_Bb-10540	0	0	0	0	0	0	0	0	0	0	0	0	0	0	0	0	0	0	0	0.000161005	0.000118161	0	0.000138236	5.82886e-05	0.000286615	0	0.000193013	0	0.000244093	0	0	0	0	0	0	0	0	0.000200864	0	0	0	0	0	0	0	0	0	0	0
>SD_Bb-10541	0.000110583	0	0	0	7.39317e-05	0	0	0	0	0	0	0	0.000326984	0	0.000134735	0	0	0	0	0.000241507	0	0	0.000276472	0.000174866	0	0	0	0	0.000390549	0.000230428	0.000345662	0.00047444	0.000259538	0	0	0.000182415	0.00023015	0.000200864	0.000275444	0	0	0	0	0	0	0	0	0.000321027	0
>SD_Bb-10542	0	0	0	0	0	0	0	0	0	0	0	0	0	0	0	0	0	0	0	0	0	0.000427625	0.000414708	5.82886e-05	0	0.000967252	0	0	0	5.7607e-05	0	0	0.000346051	0.000934871	0	0.000182415	0.00023015	0.000903887	0.000137722	0	0	0	0	0	0	0	0	0	0
>SD_Bb-10543	0	0	0	0	0	0	0	0	0	0	0	0	0	0	0	0	0	0	0	8.05023e-05	0	0	0.000138236	5.82886e-05	0.000286615	0	0.000193013	0	9.76372e-05	0	0	0	0	0	0	0	0	0	0	0	0	0	0	6.01757e-05	0.000582185	0	0	0	0.00435237
>SD_Bb-10544	0	0	0	0	0	0	0	0	0	0	0	0	0	0	0	0	0	0	0	0.000161005	0.000118161	0	0	0	0	0	0	0	0.000195274	0.000345642	0	0	8.65127e-05	0	0	0.000182415	0.00023015	0	0.00068861	0	0	0	0	0	0	0	0	0	0
>SD_Bb-10545	0	0	0	0	0	0	0	0	0	0	0	0	0	0	0	0	0	0	0	0.000161005	0	0.000213812	0.000138236	0.000349732	0	0.000276358	0.000193013	0.000298063	0.000146456	0.000230428	0	0.00023722	0	0.000311624	0	0	0.00023015	0.000301296	0.000550888	0	0	0	0	0	0	0	0	0	0
>SD_Bb-10546	0	0	0	0	0	0	0	0	0	0	0	0	0	0	0	0	0	0	0	8.05023e-05	0.000236323	0	0	5.82886e-05	0	0	0.000193013	0	0.000585823	0.000172821	0	0	0.000259538	0	0	0.000182415	0.000460299	0.000200864	0.000137722	0	0	0	0	0	0	0	0	0	0
>SD_Bb-10547	0	0	0	0	0	0.000349	0.00096123	0.00100705	0	0	0	0.000202984	0	0.000193686	0.000404204	0	0	0	0.000306654	0	0	0	0	0	0	0	0	0	0	0	0	0	0	0	0	0	0	0	0	0.00148038	0	0	0.000102155	0	0	0	0	0.000321027	0.00348189
>SD_Bb-10548	0.000221166	0	0	0	0	0	0	0	0.000214984	0	0	0	0	0	0	0	0	0	0	0	0	0	0.000552944	5.82886e-05	0	0	0.000579039	0	0.000146456	5.7607e-05	0	0.00011861	0	0	0	0.000182415	0	0.000100432	0	0.000370096	0	0	0	0	0.000194062	0	0	0	0
>SD_Bb-10549	0	0	0	0	0	0	0	0	0	0	0	0	0	0	0	0	0	0	0	0.000161005	0.000118161	0.000213812	0.000138236	0	0	0	0	0	0.000244093	0.000230428	0.00103699	0	0.000346051	0	0	0	0	0.000200864	0.000137722	0	0	0	0	0	0	0	0	0	0
>SD_Bb-10550	0	0	0	0	0	0	0.000480615	0	0	0	0	0	0	0	0	0	0	0	0	8.05023e-05	0	0.000213812	0	0.000174866	0	0.000552715	0.000386026	0	0.000292912	0	0	0.00023722	0.000432563	0	0	0	0.00023015	0.000200864	0.000137722	0	0	0	0	0	0	0	0	0	0
>SD_Bb-10551	0	0.00147102	0	0.000497822	0	0	0	0	0.000107492	0	0	0	0	0	0	0	0	0.000307977	0	0	0	0	0	0	0	0	0	0	0	5.7607e-05	0	0	0	0	0	0	0	0	0	0	0	6.56082e-05	0.000204311	0	0	0	0	0	0.000174095
>SD_Bb-10552	0	0	0	0	0	0	0	0	0	0	0	0	0	0	0	0	0	0	0	0.000322009	0	0.000213812	0.000138236	0.000116577	0.00057323	0	0	0	0.000292912	0.000115214	0	0.00035583	0	0.000311624	0	0.000182415	0.00023015	0.000100432	0.000137722	0	0	6.56082e-05	0	0	0	0	0	0	0
>SD_Bb-10553	0.000221166	0	0	0	7.39317e-05	0.000116333	0.000160205	0.000167842	0	8.38997e-05	0	0	0.000245238	0	0	0	0	0.000102659	0.000306654	0.000161005	0.000236323	0.000427625	0	0.000116577	0	0	0	0.000596125	0	0.000172821	0.000345662	0.00047444	0	0.000311624	0.00102041	0.00036483	0.00023015	0.000100432	0.000137722	0	0	0	0	0	0	0	0	0	0
>SD_Bb-10554	0	9.80681e-05	0	0	0	0.000697999	0.000480615	0.000671366	0.000107492	0.000671197	0	0	0	0	0	0	0	0	0	0	0	0	0	5.82886e-05	0	0	0	0.000298063	0.000146456	0	0	0	0	0	0	0	0	0	0	0.000555144	0.000117316	0	0	0.000180527	9.70309e-05	0.000214869	0	0	0
>SD_Bb-10555	0.000442331	0	0	0	0.000221795	0	0	0	0	0.000167799	0	0	0.000326984	0	0.000134735	0	0.000132415	0	0	8.05023e-05	0.000236323	0.000213812	0	0.000116577	0	0	0	0	0.000244093	0	0	0	8.65127e-05	0.000311624	0	0.000182415	0	0.000100432	0.000137722	0	0	0	0	0	0	0	0	0	0
>SD_Bb-10556	0	0	0	0	0	0	0	0	0	0	0	0	0	0	0	0	0	0	0	0	0	0	0	0	0	0	0	0	0	0	0	0	0	0	0	0	0	0	0	0	0.00152511	6.56082e-05	0.000408622	0.000300879	0.000388123	0	0.000284616	0	0.000522284
>SD_Bb-10557	0	0	0	0	0	0	0	0	0	0	0	0	0	0	0	0	0	0	0	0.000161005	0.000236323	0	0	0.000174866	0	0	0.000579039	0	4.88186e-05	0.000172821	0	0.00035583	8.65127e-05	0.000311624	0	0	0.00023015	0.000301296	0.000137722	0	0	0	0	0	0	0	0	0	0
>SD_Bb-10558	0	0.000196136	0.0015694	0.000497822	7.39317e-05	0	0.00064082	0	0.000322477	0.000251699	9.90001e-05	0	0	0	0.000808407	0	0.000397246	0.00102659	0	0	0	0	0	0	0	0	0	0	0	0	0	0	0	0	0	0	0	0	0	0	0	0	0	0	0	0	0	0	0
>SD_Bb-10559	0	0.00480533	0	0	0	0	0	0	0	0	0	0	0	0	0	0.000515198	0	0	0	0	0	0	0	0	0	0	0	0	0	0	0	0	0	0	0	0	0	0	0	0	0	0	0	0	0	0	0	0	0
>SD_Bb-10560	0	0	0	0	0	0	0	0	0	0	0	0	0	0	0	0	0	0	0	0	0	0	0	5.82886e-05	0	0.0064944	0.000193013	0	0	0	0.000345662	0	8.65127e-05	0	0	0	0	0.000100432	0.000137722	0	0	0	0	0	0	0	0	0	0
>SD_Bb-10561	0	0	0	0	0	0	0	0	0	0	0	0	0	0	0	0	0	0	0	8.05023e-05	0	0	0	0	0	0	0	0	0	0	0	0	0	0	0	0	0	0.000100432	0	0	0	0	0	0	0	0	0	0	0
>SD_Bb-10562	0.000552914	0	0	0	0.000221795	0.00116333	0	0	0.000752445	8.38997e-05	0.000198	0.000304476	0.000163492	0.000484215	0	0.000515198	0.000132415	0.000205318	0.000153327	0	0	0	0.000138236	0	0.000286615	0	0	0.000298063	0	0	0	0	0	0	0	0	0	0	0	0	0	0	0	0	9.70309e-05	0	0	0	0
>SD_Bb-10563	0	0	0	0	0	0	0	0	0.000322477	0	0	0	0	0	0	0	0	0	0	0	0	0	0	5.82886e-05	0	0	0	0	0	0	0	0.00011861	0	0	0	0	0	0.000200864	0	0	0	0	0	0	0	0	0	0	0
>SD_Bb-10564	0	0	0	0	0	0	0	0	0	0	0	0	0	0	0	0	0	0	0	0	0	0	0	0	0	0	0	0	0	0	0	0	0	0	0	0	0	0	0	0	0	0	0	0	0	0	0	0	0
>SD_Bb-10565	0	0	0	0	0	0	0	0	0	0	0	0	0	0	0	0	0	0	0	0	0	0	0	0	0	0	0	0	9.76372e-05	0	0	0	0	0	0	0	0	0	0	0	0	0	0	0	9.70309e-05	0	0	0	0
>SD_Bb-10566	0	0	0	0	0	0	0.00064082	0	0	0	0	0	0	0	0	0	0	0	0	0	0	0	0	0	0	0	0	0	0	0	0	0	0	0	0	0	0	0	0	0	0	0	0	0	0.000291093	0.000214869	0	0	0
>SD_Bb-10567	0	0	0	0	0	0	0	0	0	0	0	0	0	0	0	0	0	0	0	8.05023e-05	0.000236323	0	0	0	0	0	0	0	4.88186e-05	5.7607e-05	0	0.00011861	8.65127e-05	0	0.000340136	0	0	0	0	0	0	0	0	0	0	0	0	0	0
>SD_Bb-10568	0	0	0	0	0	0	0	0	0	0	0	0	0	0	0	0	0	0	0	0.000402512	0.000472646	0.000213812	0.000552944	0.000291443	0	0.000138179	0.000193013	0	0.000244093	0.000230428	0	0.00011861	0.000259538	0.000311624	0.000340136	0.00036483	0.00023015	0.000100432	0.000137722	0	0	0	0	0	0	0	0	0	0
>SD_Bb-10569	0.000221166	0	0	0	0	0	0	0	0.000107492	0	0	0	0	0	0	0	0	0	0	0.000322009	0.000354484	0	0.000276472	0.000174866	0	0	0.000386026	0	0.000146456	0.000345642	0	0	0.000346051	0.000311624	0.000680272	0.000547246	0.000920598	0.000200864	0.000137722	0	0	0	0	0	0	0	0	0	0
>SD_Bb-10570	0.000221166	0	0	0	0	0	0.00160205	0	0	0.000251699	0	0.000913427	0.000326984	9.68429e-05	0.000134735	0.0001288	0.000264831	0.000307977	0.000306654	0	0	0	0	0	0.000286615	0	0	0.000298063	9.76372e-05	5.7607e-05	0	0	0	0	0	0	0	0.000100432	0	0.000370096	0	0	0	6.01757e-05	0	0	0	0	0
>SD_Bb-10571	0	0	0	0	0	0	0	0	0	0	0	0	0	0	0	0	0	0	0	0.000402512	0.000236323	0.000427625	0.000138236	5.82886e-05	0.00057323	0.000276358	0.000386026	0.000298063	0.000488186	0.000230428	0	0	0.000173025	0.000311624	0	0	0	0.000401727	0	0	0	0	0	0	0	0	0	0	0.000174095
>SD_Bb-10572	0	0	0	0	0	0	0	0	0	0	0	0	0	0	0	0	0	0	0	0	0	0	0	0	0	0	0.000193013	0	0	0	0	0	0	0	0	0	0	0	0	0	0	0	0	6.01757e-05	0	0.00515685	0.000284616	0	0
>SD_Bb-10573	0	0	0	0	0	0	0	0	0	0	0	0	0	0	0	0	0	0	0	0	0.000118161	0.000213812	0	5.82886e-05	0	0.000138179	0	0.000298063	0.000146456	0	0	0	0	0	0	0	0.00023015	0	0	0	0	0	0	0	0.000194062	0	0	0	0
>SD_Bb-10574	0.000663497	0	0	0	0	0	0	0	0.000107492	0	0.000198	0	0	0	0	0	0	0	0	8.05023e-05	0	0	0	0	0	0.000138179	0	0	4.88186e-05	5.7607e-05	0	0.00011861	0	0	0	0	0	0	0	0	0	0	0	0	0	0	0	0	0
>SD_Bb-10575	0.000110583	0	0.000392349	0	0	0.000116333	0	0.000167842	0	8.38997e-05	0	0	0.00040873	0.000968429	0	0.000386399	0.000132415	0.000102659	0.00107329	0	0	0	0.000138236	5.82886e-05	0	0	0	0	9.76372e-05	0	0	0	8.65127e-05	0	0	0	0	0.000100432	0	0	0	0	0	0	0	0	0	0	0
>SD_Bb-10576	0.000110583	0.00107875	0	0	0	0	0.00032041	0.000335683	0.00236483	0	0	0	0	0	0	0	0	0	0	0	0	0	0	0	0	0	0	0	0	0	0	0	0	0	0	0	0	0	0	0	0	0	0	0	0	0	0	0	0
>SD_Bb-10577	0	0.000196136	0	0	0	0	0	0	0.000214984	0	0	0	0	0	0	0	0	0	0	0	0	0	0	0	0	0	0	0	0	0	0	0	0	0	0	0	0	0	0	0.000370096	0.00105584	0	0	0	0	0.00752041	0.000142308	0	0
>SD_Bb-10578	0	0	0	0	0	0	0	0	0	0	0	0	0	0	0	0	0	0	0	0.000241507	0.000118161	0	0.000552944	0.000174866	0	0	0.000193013	0.000298063	0.00034173	0.000115214	0.000345662	0.00023722	8.65127e-05	0	0.000340136	0.000182415	0.00023015	0	0	0	0	0	0	0	0	0	0	0	0
>SD_Bb-10579	0.000110583	0	0	0	0.000147863	0	0.000160205	0	0	0	0	0	0	0	0	0	0	0	0	0	0	0	0	0	0	0	0	0	0	0	0	0	0	0	0	0	0	0	0	0	0	0	0	0.00216633	0.000194062	0	0	0.00128411	0.000174095
>SD_Bb-10580	0	0	0	0	0	0	0	0	0	0	0	0	0	0	0	0	0	0	0	0	0	0	0	0	0	0	0	0	0	0	0	0	0	0	0	0	0	0	0	0.000555144	0	0.000262433	0	0	0	0.000214869	0	0	0.000522284
>SD_Bb-10581	0	0	0	0	0	0	0	0	0	0	0	0	0	0	0	0	0	0	0	8.05023e-05	0.000118161	0	0.000829417	5.82886e-05	0	0	0.000579039	0.000298063	4.88186e-05	0.000115214	0.000345662	0	0.000173025	0	0	0.000182415	0	0	0.000137722	0	0	0	0	0	0	0	0	0	0
>SD_Bb-10582	0	0	0	0	0.000147863	0	0	0	0	0	0	0	8.17461e-05	0	0	0	0	0	0	8.05023e-05	0.000118161	0.000213812	0.000138236	0	0.00057323	0	0	0	0.00034173	0	0	0.00035583	8.65127e-05	0	0	0	0	0.000401727	0	0.000185048	0.000117316	0	0	0.000180527	0	0.00193382	0	0	0.000348189
>SD_Bb-10583	0.000110583	0.000294204	9.80873e-05	0.000124456	0.000147863	0.000581666	0.000160205	0	0.000429969	0	0.000198	0	0	0.000387372	0.000134735	0	0	0	0	8.05023e-05	0.000118161	0	0	0.000233155	0	0	0	0	0.000195274	0	0	0	0	0	0	0.000182415	0	0	0	0	0	0	0	0	0	0	0	0	0
>SD_Bb-10584	0	0	0	0	0.000147863	0	0	0	0	0	0	0	0	0	0	0	0	0	0	8.05023e-05	0	0.000427625	0.000138236	5.82886e-05	0	0	0	0	0.00034173	5.7607e-05	0	0	0.000173025	0	0	0	0	0.000200864	0	0	0	0	0	0	0.000194062	0	0	0	0
>SD_Bb-10585	0	0	0	0	0	0	0	0	0	0	0	0	0	0	0	0	0	0	0	8.05023e-05	0.000118161	0	0.000138236	5.82886e-05	0	0.00138179	0	0	0	5.7607e-05	0.000345662	0.00011861	0.000346051	0	0	0	0	0.000301296	0	0	0	0	0	0	0	0	0	0	0
>SD_Bb-10586	0	0.000686476	0	0	0	0	0	0.000167842	0	0	0.000198	0.00050746	0.000163492	0	0	0.0001288	0	0.000102659	0.000306654	0.000161005	0	0	0.000138236	5.82886e-05	0	0	0	0.000298063	0	0.000115214	0	0	8.65127e-05	0	0	0	0	0	0	0	0	0	0	0.000120351	0	0.000214869	0	0.000321027	0
>SD_Bb-10587	0	0	0	0	0	0	0	0	0	0	0	0	0	0	0	0	0	0	0	0	0.000118161	0.000213812	0	0.000174866	0	0.000829073	0	0.000298063	0.00034173	0.000115214	0	0	8.65127e-05	0	0	0	0	0.000200864	0	0	0	0	0	0	0.000194062	0	0	0.000321027	0
>SD_Bb-10588	0	0	0	0	0	0	0	0	0	0	0	0	0	0	0	0	0	0	0	0	0	0	0	0	0	0	0	0	0	0	0	0	0	0	0	0	0	0	0	0	0.000117316	0	0.000204311	0.000240703	0.000194062	0.000429738	0	0	0.000174095
>SD_Bb-10589	0.000663497	0	0	0	0.000295727	0	0	0	0	0	0	0	0	0	0	0	0	0	0	0	0	0	0	0	0	0.000138179	0	0	4.88186e-05	5.7607e-05	0	0	0	0	0	0	0.00023015	0	0	0	0	0	0	0	0.00116437	0.000429738	0	0	0.000174095
>SD_Bb-10590	0	0	0	0	0	0	0.000160205	0	0.000214984	0	0	0.000101492	0.000245238	0	0	0.0001288	0	0	0	8.05023e-05	0	0.000213812	0.000276472	5.82886e-05	0.000286615	0	0	0	9.76372e-05	0.000115214	0	0.00011861	0.000259538	0	0.000340136	0.000182415	0.000460299	0.000301296	0	0	0	0	0	0	0	0	0	0	0
>SD_Bb-10591	0	0	0	0	0	0	0	0	0	0	0	0	0	0	0	0	0	0	0	0.000161005	0.000354484	0	0.000414708	5.82886e-05	0	0.000138179	0	0	0.000146456	0.000172821	0	0.00011861	0.000259538	0	0	0	0.000460299	0.000100432	0.000137722	0	0	0	0.000102155	0	0.000194062	0	0	0	0.000348189
>SD_Bb-10592	0	0.00156909	0	0	0.00110898	0	0	0	0	0	0	0.000202984	0	0	0	0	0	0.00195052	0	0	0	0	0	0	0	0	0	0	0	0	0	0	0	0	0	0	0	0	0	0	0	0	0	0	0	0	0	0	0
>SD_Bb-10593	0	0	9.80873e-05	0	0.000221795	0.000349	0	0	0.000214984	0.000251699	0	0.000913427	8.17461e-05	0.00145264	0.000673673	0	0.000662076	0.000102659	0.000613309	0	0	0	0	0	0	0	0	0	0	0	0	0	0	0	0	0	0	0	0	0	0	0	0	0	0	0	0	0	0
>SD_Bb-10594	0	0.0046092	0	0	0	0.000232666	0	0	0	0	0	0	0	0	0	0.000386399	0	0	0	0	0	0	0	0	0	0	0	0	0	0	0	0	0	0	0	0	0	0	0	0	0	0	0	0	0	0	0	0	0
>SD_Bb-10595	0	0	0	0	0	0	0	0	0	0	0	0	0	0	0	0	0	0	0	0	0	0	0	0	0	0	0	0	0	0	0	0	0	0	0	0	0	0	0	0.000185048	0	0	0	0	0	0.000429738	0.00640387	0	0
>SD_Bb-10596	0	0	0	0	0	0	0	0	0	0	0	0	0	0	0	0	0	0	0	0	0	0	0	0	0	0.000138179	0	0	4.88186e-05	5.7607e-05	0	0	0	0	0	0	0.00023015	0	0.000137722	0	0	0	0	0	0	0	0	0	0
>SD_Bb-10597	0	0	0	0	0	0	0	0	0	0	0	0	0	0	0	0	0	0	0	0	0	0	0	5.82886e-05	0	0	0	0	0	0	0	0	0	0	0	0	0	0	0.000137722	0	0	0	0	0	0	0	0	0	0
>SD_Bb-10598	0	0	0	0	0	0	0	0.000839208	0	0	0	0	0	0	0	0	0	0	0.000153327	0.000161005	0.000590807	0.000213812	0.000276472	5.82886e-05	0	0.000138179	0	0.000894188	0.000439367	0.00057607	0	0	8.65127e-05	0	0	0.000547246	0	0.000100432	0.000275444	0	0	0	0	0	0	0	0	0	0
>SD_Bb-10599	0	0.000196136	0	0	0	0	0	0	0.00290229	0.000167799	0	0.000608952	0	0	0	0	0	0	0	0	0	0	0	0	0	0	0	0	0	0	0	0	0	0	0	0	0	0	0	0	0	0	0	0	0	0.000214869	0.000142308	0	0
>SD_Bb-10600	0	0	0	0	0	0	0	0	0	0	0	0	0	0	0	0	0	0	0	0.000161005	0.000118161	0	0	0.000116577	0.00057323	0.00124361	0.000193013	0.000298063	0.000146456	0.000288035	0	0.000593049	8.65127e-05	0.000623247	0	0	0.00023015	0.000100432	0	0	0	0	0	0	0	0	0	0	0
>SD_Bb-10601	0	0	0	0	0	0	0	0	0	0	0	0	0	0	0	0	0	0	0	0	0	0	0.000138236	0	0	0.000138179	0	0	0.000244093	5.7607e-05	0	0	0	0.000623247	0	0	0	0.000100432	0	0	0	0	0	0	9.70309e-05	0	0	0	0.000522284
>SD_Bb-10602	0	0	0	0	0	0	0	0	0	0	0	0	0	0	0	0	0	0	0	0	0	0	0	0	0	0	0	0	0	0	0	0	0	0	0	0	0	0	0	0	0.000117316	0	0	0.00270791	9.70309e-05	0	0	0	0
>SD_Bb-10603	0	0	0	0	0	0	0	0	0	0	0	0	0	0	0	0	0	0	0	0.000322009	0.000472646	0.000213812	0	0	0	0.000138179	0	0	0	0.000115214	0	0	8.65127e-05	0	0.000340136	0.000182415	0	0	0	0	0	0	0	0	0	0	0	0	0
>SD_Bb-10604	0	0	0	0	0	0	0	0	0	0	0	0	0	0	0	0	0	0	0	0.000161005	0	0	0.000414708	5.82886e-05	0	0.000138179	0.000193013	0	9.76372e-05	5.7607e-05	0	0.00011861	0.000259538	0	0.000340136	0.000547246	0	0	0	0	0	0	0	0	0	0	0	0	0
>SD_Bb-10605	0	0	0	0	0	0	0	0	0	0	0	0	0	0	0	0	0	0	0	0	0	0	0	0	0	0	0	0	0	0	0	0	0	0	0	0	0	0	0	0	0.000117316	0	0	0	0	0	0.00142308	0	0
>SD_Bb-10606	0.000442331	0	0	0	0.000221795	0.000116333	0.00032041	0.000167842	0	0	0	0.000101492	0	0	0	0	0	0.000102659	0.000153327	0	0.000118161	0	0	5.82886e-05	0	0	0	0	9.76372e-05	0.000115214	0	0	8.65127e-05	0.000311624	0	0	0	0.000100432	0	0	0	0	0	0	0	0	0	0	0
>SD_Bb-10607	0	0	0	0	0	0	0	0	0	0	0	0	0	0	0	0	0	0	0	8.05023e-05	0	0	0	0.000582886	0.000286615	0.000138179	0	0.000298063	0	0	0.000345662	0	0	0	0.000340136	0	0	0.000602591	0	0	0	0	0	0	0	0	0	0	0
>SD_Bb-10608	0	0	0	0	0	0	0	0	0	0	0	0	0	0	0	0	0	0	0	0	0	0.000427625	0.000138236	0	0	0	0.000386026	0.000298063	0.000146456	0.000115214	0.000345662	0	0	0	0	0	0.000460299	0.000100432	0	0	0	0	0	0	0	0	0	0	0
>SD_Bb-10609	0.000331748	0	0	0	0	0	0	0	0	0.000167799	0	0	0	0	0	0	0	0	0	0	0	0.000427625	0	0.000116577	0	0.000138179	0	0	0.000390549	0	0.000345662	0.00011861	8.65127e-05	0	0	0.000182415	0.00023015	0	0	0	0	0	0	0	0	0	0	0	0
>SD_Bb-10610	0	0	9.80873e-05	0.000248911	0	0	0.000160205	0.000167842	0	8.38997e-05	0	0	0.000245238	0.000290529	0.000404204	0.000901597	0.000397246	0.000307977	0	0	0	0	0.000414708	0.000116577	0	0.000138179	0	0	0	0.000115214	0	0.00047444	0.000173025	0	0.000340136	0.00036483	0	0.000100432	0.000550888	0	0	0	0	0	0	0	0	0	0
>SD_Bb-10611	0	0	0	0	0	0	0	0	0	0	0	0	0	0	0	0	0	0	0	0.000322009	0.000118161	0	0	0.000291443	0	0	0.000193013	0	0.000146456	5.7607e-05	0	0.00023722	0.000173025	0	0	0.00036483	0.00023015	0.000100432	0.000275444	0	0	0	0	0	0	0	0	0	0
>SD_Bb-10612	0.000884662	0	0	0	0.000147863	0.000349	0.000160205	0	0	0.000167799	0	0.00050746	0	0	0	0	0.000397246	0	0.000153327	0	0.000118161	0	0	0	0	0	0.000193013	0	0.000146456	5.7607e-05	0	0	0	0	0	0	0	0	0	0.000185048	0	0	0.000102155	0	0	0	0	0	0
>SD_Bb-10613	0	0	0	0	0	0	0	0	0	0	0	0	0	0	0	0	0	0	0	0.000322009	0	0.000213812	0.000691181	5.82886e-05	0.000286615	0	0.000193013	0.000298063	0.000146456	0.000115214	0.00103699	0.00011861	0.000173025	0	0.000340136	0.000182415	0	0	0.000137722	0	0	0	0	0	0	0	0	0	0
>SD_Bb-10614	0	0	0	0	0	0	0	0	0	0	0	0	0	0	0	0	0	0	0	0.000161005	0.000118161	0	0	0.000291443	0	0	0.000193013	0	9.76372e-05	5.7607e-05	0	0.00035583	8.65127e-05	0	0.000680272	0.000182415	0.00023015	0.000301296	0	0	0	0	0	6.01757e-05	0.000194062	0.000214869	0	0	0.000174095
>SD_Bb-10615	0.000221166	0	0	0	7.39317e-05	0	0	0	0.000322477	0	0	0	0	0	0	0	0.000264831	0	0.000306654	0.000241507	0.000118161	0	0.000276472	0.000174866	0	0.000276358	0	0	0	5.7607e-05	0	0	0.000173025	0	0	0.00036483	0.00023015	0	0	0	0	0	0	0	0	0	0	0	0
>SD_Bb-10616	0	0	0	0	0	0	0	0	0	0	0	0	0	0	0	0	0	0	0	0.000241507	0.000236323	0	0	0.000116577	0.000286615	0	0	0	9.76372e-05	0.000172821	0	0.00011861	0.000259538	0	0.00102041	0.00036483	0	0	0.000137722	0	0	0	0	0	0	0	0	0	0
>SD_Bb-10617	0	0	0	0	0	0	0	0	0	0	0.000792001	0	0	0.000290529	0	0	0	0	0	8.05023e-05	0	0	0	0.000174866	0	0	0.000193013	0	0.00034173	0	0	0	8.65127e-05	0	0	0.000182415	0.000460299	0.000100432	0.000275444	0	0	0	0	0	0	0	0	0	0
>SD_Bb-10618	0.000331748	9.80681e-05	0	0	0	0	0.00112144	0	0	0.000335599	0	0	0	0	0.000538938	0	0	0	0	0	0.000472646	0.000213812	0.000138236	5.82886e-05	0	0.000414536	0.000193013	0	0	0.000115214	0	0	0	0	0.000340136	0.00036483	0.000460299	0.000100432	0.000137722	0	0	0	0	0	9.70309e-05	0	0	0	0
>SD_Bb-10619	0	0	0	0	0	0	0	0	0	0.00125849	0	0	0	0	0	0	0	0	0	0	0	0.000213812	0	5.82886e-05	0	0	0	0	9.76372e-05	0	0	0	8.65127e-05	0	0	0	0	0	0	0	0	6.56082e-05	0.000102155	0	0.000485154	0	0	0	0.000348189
>SD_Bb-10620	0.00110583	0	0	0	0	0	0	0	0	0	0	0	0.000163492	0	0	0	0	0	0	0	0	0	0	0	0	0.000138179	0	0	0.000292912	0	0	0	0	0	0	0	0	0	0	0.000370096	0	0.000262433	0	0	0.000194062	0	0	0.000321027	0
>SD_Bb-10621	0	0	0	0	0	0	0	0	0	0	0	0	0.000653969	9.68429e-05	0.000673673	0	0	0	0	0	0	0	0	0.000116577	0.00057323	0.000276358	0	0.000298063	0.000292912	0.000230428	0	0.00011861	0.000173025	0	0.000340136	0	0	0.000100432	0	0	0	0	0	0	0	0	0	0	0
>SD_Bb-10622	0	0	0	0	0	0	0	0	0	0	0	0	0	0	0	0	0	0	0	0.000241507	0.000472646	0	0.000552944	0.000174866	0.000859845	0	0.000386026	0	0.00068346	0.000460856	0	0.00011861	8.65127e-05	0.000311624	0	0.000547246	0	0.000200864	0.000275444	0	0	0	0	0	0	0	0	0	0
>SD_Bb-10623	0	0	0	0	0	0	0	0	0	0	0	0	0	0	0	0	0	0	0	0	0	0	0	0	0	0	0	0	0	0	0	0	0	0	0	0	0	0	0	0	0	0	0	0	0	0	0	0	0
>SD_Bb-10624	0	0	0	0	0	0	0	0	0	0	0	0	0	0	0	0	0	0	0	0	0.000236323	0	0	0	0	0	0	0	4.88186e-05	0	0	0	0	0	0	0	0	0	0	0	0	0	0	0	0	0	0	0	0
>SD_Bb-10625	0	0.000686476	0.000294262	0.000248911	0.000295727	0.000697999	0	0.000335683	0.000322477	0.000335599	9.90001e-05	0	0	9.68429e-05	0.000269469	0.000772798	0	0.000102659	0.000459982	0	0	0	0	0	0	0	0	0	0	0	0	0	0	0	0	0	0	0	0	0.000185048	0	0	0	0	0	0	0.000142308	0	0
>SD_Bb-10626	0.000884662	0	0	0	0	0	0.00064082	0	0	0.00192969	0	0	0.000817461	0	0	0	0	0	0	0	0	0	0	0	0	0	0	0	0	0	0	0	0	0	0	0	0	0	0	0	0	0	0	0	0.000194062	0	0	0	0
>SD_Bb-10627	0	0	0	0	0	0	0	0	0	0	0	0	8.17461e-05	0	0	0	0	0.000205318	0	0	0	0	0	0	0	0	0	0	0	0	0	0	0	0	0	0	0	0	0	0.000185048	0	0.000262433	0	6.01757e-05	0	0.000429738	0	0	0.000522284
>SD_Bb-10628	0	0	0	0	0	0	0.000160205	0	0.000537461	8.38997e-05	0	0	0	0	0.000134735	0	0	0	0	0	0	0	0	0	0	0	0	0	0	0	0	0	0	0	0	0	0	0	0	0.000185048	0	0	0.000204311	0	0	0.000214869	0.00469617	0	0
>SD_Bb-10629	0	0	0	0	0	0	0	0	0	0	0	0	0	0	0	0	0	0	0	0.000402512	0.000708968	0.000641437	0.000138236	0.000233155	0	0	0.000193013	0	0	0.000288035	0	0.00011861	8.65127e-05	0.000311624	0	0.00036483	0.000460299	0.000401727	0.000550888	0	0	0	0	0	0	0	0	0	0
>SD_Bb-10630	0	0	0	0	0	0	0	0	0	0	0	0	0	0	0	0	0	0	0	0	0	0	0	0	0.000286615	0	0	0	0	0	0	0	0	0	0	0	0	0	0	0	0	0	0	0	0	0	0	0	0
>SD_Bb-10631	0	0	0	0	0	0	0	0	0	0	0	0	0	0	0	0	0	0	0	0	0	0	0	0	0	0	0	0	0	0	0	0	0	0	0	0	0	0	0	0.00111029	0	0	0.000204311	0	0	0	0	0.000642055	0.000174095
>SD_Bb-10632	0	0	0	0	0	0	0	0	0	0	0	0	0	0	0	0	0	0	0	8.05023e-05	0	0	0	0.000116577	0	0	0	0	0	5.7607e-05	0	0.00011861	0.000173025	0	0	0	0	0.000100432	0.000137722	0	0	0	0	0	0	0	0	0.000321027	0.000174095
>SD_Bb-10633	0.000221166	0	0	0	7.39317e-05	0	0	0	0	0.000167799	0	0	0.000245238	0	0	0	0	0	0.000919963	0	0	0	0	0	0	0	0	0	0	0	0	0	0	0	0	0	0	0.000100432	0	0	0	0	0	0	0	0	0	0	0
>SD_Bb-10634	0	0	0	0	0	0	0	0	0	0	0	0	0	0	0	0	0	0	0	0.000161005	0.000236323	0	0	5.82886e-05	0	0	0	0	9.76372e-05	5.7607e-05	0	0.00011861	0	0.000623247	0	0.00036483	0	0	0	0	0	0	0	0	0	0	0	0	0
>SD_Bb-10635	0	0	0	0	0	0	0	0	0	0	0	0	0	0	0	0	0	0	0	0	0	0	0	0.000233155	0	0	0	0	0	0	0	0	0	0	0	0	0	0	0	0.000185048	0	0	0	6.01757e-05	9.70309e-05	0	0	0	0
>SD_Bb-10636	0.000110583	0	0.000588524	0	0.000221795	0.000116333	0	0.000167842	0	0.000251699	9.90001e-05	0.000101492	0.000572223	0.000387372	0.000134735	0.000386399	0.000529661	0.000102659	0.000306654	8.05023e-05	0	0	0.000138236	0	0	0	0	0	0	0	0	0	0	0	0	0	0	0	0	0	0	0	0	0	0	0	0	0	0
>SD_Bb-10637	0	0	0	0	0	0	0	0	0	0	0	0	0	0	0	0	0	0	0	0	0	0	0.000138236	0	0	0	0	0	9.76372e-05	0	0	0	8.65127e-05	0.000311624	0	0	0	0.000100432	0	0	0	0	0	0	0	0.000214869	0	0	0
>SD_Bb-10638	0.000442331	0.000196136	0	0	7.39317e-05	0	0.00032041	0	0.000322477	0.000251699	0	0.000304476	0.000490477	9.68429e-05	0.000134735	0.000257599	0	0	0.000613309	0	0	0	0	0	0	0	0	0	0	0	0	0	0	0	0	0	0	0	0	0	0	0	0	0	0	0	0	0	0
>SD_Bb-10639	0	0	0	0	0	0	0	0	0	0	0	0	0	0	0	0	0	0	0	0.000241507	0	0	0.000276472	0.000291443	0.000859845	0.000138179	0.000386026	0.000298063	4.88186e-05	0.000172821	0.000691324	0	0	0	0.000340136	0.000547246	0.000460299	0.000301296	0	0	0	0	0	0	0	0	0	0	0
>SD_Bb-10640	0	0	0	0	0	0	0	0	0	0	0	0	0	0	0	0	0	0	0	8.05023e-05	0	0	0	0.000116577	0	0	0.000772052	0.000596125	0	0.000345642	0	0	0	0	0	0	0	0	0.000275444	0	0	0	0	0	0	0	0	0	0
>SD_Bb-10641	0	0	0	0	0	0	0	0	0	0	0	0	0	0	0	0	0	0	0	0	0.000236323	0	0.00138236	0	0	0	0	0	0.000244093	0	0.000345662	0	0.000173025	0	0	0	0	0	0	0	0	0	0	0	0	0	0	0	0
>SD_Bb-10642	0.000221166	0	0	0	0	0	0	0	0	0	0	0	8.17461e-05	0	0	0	0	0	0	0	0	0	0	0.000116577	0	0.000138179	0.000193013	0	9.76372e-05	0.000172821	0	0.00011861	8.65127e-05	0	0.000340136	0.000182415	0	0.000200864	0	0	0	0	0	0	0.000291093	0	0	0	0
>SD_Bb-10643	0.000663497	0	0	0	0.000147863	0	0.000160205	0.000503525	0	0.000755097	0	0.000101492	0.000490477	0	0	0	0	0	0	8.05023e-05	0.000118161	0	0.000138236	0.000116577	0.000286615	0.000138179	0.000193013	0	0	0	0	0.00011861	0	0	0	0.000182415	0.00023015	0.000100432	0	0	0	0	0	0	0	0	0	0	0
>SD_Bb-10644	0	0	0	0	7.39317e-05	0.000349	0.00096123	0	0	0.000503398	0.000198	0.000304476	0.000899207	0	0	0.000515198	0.000132415	0	0	0	0.000118161	0	0	0	0	0	0	0	0	0	0	0	0	0	0	0	0	0	0	0	0	0	0	0	0	0	0	0	0
>SD_Bb-10645	0.000110583	9.80681e-05	0	0	0.00133077	0	0	0	0.000214984	0	0.000297	0	0	0	0	0	0	0	0	0	0	0	0	0.000116577	0	0	0	0.000298063	9.76372e-05	0	0	0	0	0.000311624	0	0	0	0	0	0	0	0	0	6.01757e-05	0	0	0	0.000321027	0.000174095
>SD_Bb-10646	0	0	0	0	0	0	0	0	0	0	0	0	0	0	0	0	0	0	0	0.000322009	0.000354484	0.000213812	0.000138236	5.82886e-05	0	0.000138179	0	0.000298063	0.000292912	0.000115214	0.000691324	0.00011861	0	0	0.000340136	0	0	0.000200864	0	0	0	0	0	0	0	0	0	0	0
>SD_Bb-10647	0	0.00254977	0.000294262	0	0	0.000349	0	0	0.000322477	0	9.90001e-05	0	0	0	0	0.000257599	0	0	0.000153327	0	0	0	0	0	0	0	0	0	0	0	0	0	0	0	0	0	0	0	0	0	0	0.000131216	0.000306466	0	0	0	0.000284616	0	0
>SD_Bb-10648	0	0	0	0	0	0	0	0	0	0	0	0	0	0	0	0	0	0	0	0.000161005	0	0	0.000138236	0.000116577	0	0	0.000193013	0.000596125	9.76372e-05	0.000172821	0	0	0.000259538	0	0.000340136	0.000182415	0.00023015	0.000100432	0.000137722	0.000370096	0	0	0	0	0	0	0	0	0
>SD_Bb-10649	0	0	0	0	0	0	0	0	0.000107492	0	0	0	0	0	0	0	0	0	0	0.000161005	0.000354484	0	0	0.000116577	0	0	0	0.000298063	0.000146456	0.000172821	0	0	8.65127e-05	0.000311624	0	0.000182415	0	0.000100432	0.000275444	0	0	0	0	0	0	0	0	0	0
>SD_Bb-10650	0	0.00137295	0.00147131	0.000124456	0.000147863	0	0.000160205	0	0	0	0	0	0.000572223	9.68429e-05	0.000134735	0.000643998	0	0	0	0	0	0	0	0	0	0	0	0	0	0	0	0	0	0	0	0	0	0	0	0.000185048	0	0	0	0	0	0	0	0	0
>SD_Bb-10652	0.000663497	0	0.000980873	0	0.000221795	0	0	0	0.000107492	8.38997e-05	0	0.00213133	0.000245238	0	0	0	0	0	0	0	0	0	0	0	0	0	0	0	0	0	0	0	0	0	0	0	0	0	0	0	0	0	0	0	0	0	0	0	0
>SD_Bb-10653	0	0	0	0	0	0	0	0	0	0	0	0	0	0	0	0	0	0	0	8.05023e-05	0.000118161	0	0.000138236	0.000291443	0	0	0.000386026	0.00268256	9.76372e-05	0.000403249	0.000345662	0.00035583	0	0	0	0.000547246	0	0.000703023	0.000137722	0	0	0	0	0	0	0	0	0	0
>SD_Bb-10654	0	0	0	0	0	0	0	0	0	0	0	0	0	0	0	0	0	0	0	8.05023e-05	0.000118161	0	0	5.82886e-05	0.000286615	0.000690894	0.000386026	0	4.88186e-05	0.000115214	0.000345662	0	0	0	0.000340136	0.000182415	0	0.000100432	0.00302989	0	0	0	0	0	0	0	0	0	0
>SD_Bb-10655	0	0	0	0	0.00118291	0	0.00032041	0.000335683	0	8.38997e-05	0.000693001	0	0	0	0	0.0010304	0	0	0	0	0	0	0	0	0	0	0.000193013	0.000298063	0	0.000172821	0	0	0	0	0	0	0	0.000100432	0.000137722	0	0	0	0	0	0	0	0	0	0
>SD_Bb-10656	0	0	0.000686611	0	7.39317e-05	0.000814332	0	0.000671366	0	0	0	0	0.000326984	0.000581058	0.000538938	0.000257599	0	0	0.000153327	0	0.000472646	0	0.000138236	0.000116577	0	0	0	0	9.76372e-05	5.7607e-05	0.000345662	0	8.65127e-05	0	0	0.000182415	0	0	0	0	0	0	0	0	0	0	0	0	0
>SD_Bb-10657	0	0	0	0	0	0	0	0	0	0	0	0	0	0	0	0	0	0	0	8.05023e-05	0	0.000213812	0	0.000349732	0.000286615	0.000690894	0.000579039	0	0.000146456	0.00057607	0	0.00011861	0	0	0.000340136	0.000182415	0.00023015	0.000200864	0	0	0.000117316	0	0	0	0.000194062	0.000429738	0	0	0.000174095
>SD_Bb-10658	0	0.00049034	0	0	0	0	0	0	0	8.38997e-05	0	0	0	0	0	0	0.000264831	0	0	0	0	0	0	0	0	0	0	0	4.88186e-05	0	0	0	0	0	0	0	0	0	0	0	0.000703895	0	0	0	0	0.000644607	0.000142308	0.000642055	0
>SD_Bb-10659	0.000442331	0	0.000294262	0	0.000221795	0	0	0	0	0.000671197	0.000396	0.000101492	0.000163492	0	0	0.0001288	0.000132415	0.000615953	0	0	0.000118161	0	0	0	0	0	0	0	4.88186e-05	5.7607e-05	0	0	0	0	0.000340136	0	0	0	0	0	0	0	0	0	0	0	0	0	0
>SD_Bb-10660	0	0	9.80873e-05	0	0	0	0	0.000167842	0	0.000167799	0.000693001	0	8.17461e-05	0.000193686	0.000404204	0	0	0	0	0	0	0	0	0	0	0	0	0	0	0	0	0	0	0	0	0	0	0	0	0	0	0.00190264	0	0	0	0	0	0	0
>SD_Bb-10661	0	0	0	0	0	0	0	0	0	0	0	0	0	0	0	0	0	0	0	0.000322009	0	0.000213812	0	0.000174866	0	0	0	0	0.000244093	5.7607e-05	0	0	8.65127e-05	0	0	0.000182415	0.00023015	0.000200864	0	0	0	0	0	0	0	0	0	0	0
>SD_Bb-10662	0	0	0	0	0	0	0	0	0	0	0	0	0	0	0	0	0	0	0	0.000161005	0	0	0.000414708	0.000174866	0	0.000138179	0.000193013	0.000298063	0.000195274	5.7607e-05	0	0.00023722	0.000346051	0	0	0	0	0	0	0	0	0	0	0	0	0	0	0	0
>SD_Bb-10663	0	0	0	0	0	0	0	0	0	0	0	0	0	0	0	0	0	0	0	8.05023e-05	0	0	0	0	0.000286615	0.000276358	0	0	0.000537004	0	0	0	8.65127e-05	0	0	0	0	0	0	0	0	0	0	6.01757e-05	0	0	0	0	0
>SD_Bb-10664	0	0	0	0	0	0	0	0	0	0	0	0	0	0	0	0	0	0	0	8.05023e-05	0.000472646	0	0	0	0	0.000138179	0.000193013	0	0	0.000345642	0	0.00011861	0.000173025	0	0	0	0.00023015	0	0	0	0	0	0	0	0	0	0	0	0
>SD_Bb-10665	0	0	0	0	0	0	0	0	0	0	0	0	0	0	0	0	0	0	0	0	0.000354484	0	0.000691181	5.82886e-05	0	0	0	0	0.000439367	0.000115214	0.000345662	0	8.65127e-05	0	0	0	0.00023015	0	0.000137722	0	0	0	0	0	0	0	0	0	0
>SD_Bb-10666	0.000110583	0	0	0	0.000295727	0	0.000480615	0.000167842	0.000214984	0.000335599	0	0	0.000326984	9.68429e-05	0	0	0.000397246	0	0	0	0	0	0	5.82886e-05	0	0.000138179	0	0	9.76372e-05	5.7607e-05	0	0	0	0	0	0	0	0	0.000137722	0	0	0	0	0	0.000194062	0	0	0	0
>SD_Bb-10667	0.000221166	0	0	0	0.000221795	0	0.000160205	0	0.000429969	0	0	0.000101492	8.17461e-05	0	0.000269469	0	0	0	0.000153327	0.000241507	0.000118161	0	0.000276472	0.000116577	0.000286615	0	0	0	4.88186e-05	0.000230428	0.000691324	0.00011861	0.000346051	0	0	0	0.00023015	0.000100432	0.000137722	0	0	0	0	0.000120351	0	0	0	0.000321027	0
>SD_Bb-10668	0	0	0.000196175	0	0	0	0	0	0.000214984	8.38997e-05	0	0	0.000163492	0.000387372	0	0	0	0.000102659	0.000153327	0	0	0	0	0	0	0	0	0	0	0	0	0	0	0	0	0	0	0	0	0.000185048	0	0.000131216	0	0	0	0	0	0	0
>SD_Bb-10669	0	0	0	0	0	0	0	0	0	0	0	0	0	0	0	0	0	0	0	8.05023e-05	0	0	0.000138236	0.000116577	0	0.000138179	0	0.000596125	0.00034173	5.7607e-05	0	0	0	0	0.000340136	0.000547246	0	0.000100432	0.000137722	0	0	0	0	0	0	0	0	0	0
>SD_Bb-10670	0.000331748	0	0	0	0	0	0.00032041	0	0	0	0	0	0	0	0	0	0	0	0	0	0	0	0	5.82886e-05	0	0.000138179	0.000193013	0.000596125	9.76372e-05	5.7607e-05	0.000345662	0	0	0	0	0.000182415	0.00023015	0.000100432	0.000137722	0	0	0	0	0	0	0	0	0	0
>SD_Bb-10671	0	0.000196136	9.80873e-05	0	0	0.000349	0	0	0.000107492	0	0	0.000202984	0	0	0.000269469	0	0	0	0	8.05023e-05	0	0.000213812	0	5.82886e-05	0	0	0	0.000298063	0	0.000172821	0	0.00011861	0.000346051	0	0	0	0	0.000100432	0	0.000185048	0	0	0	6.01757e-05	0	0.000214869	0	0	0
>SD_Bb-10672	0.000663497	0	0	0	0	0	0	0.000167842	0.000107492	0	0	0	8.17461e-05	0	0	0	0	0	0	0	0.000118161	0	0	0.000116577	0	0	0.000193013	0	0.000195274	0.000172821	0	0.00023722	0	0.000311624	0	0.000182415	0.000460299	0.000100432	0	0	0	0	0	0	0	0	0	0	0
>SD_Bb-10673	0.000442331	0	0	0	0.000295727	0	0	0	0	8.38997e-05	0	0	0.000735715	0	0	0.0001288	0	0.000205318	0	8.05023e-05	0	0	0	0.000116577	0.00057323	0	0	0	0	5.7607e-05	0	0.00011861	8.65127e-05	0.000311624	0	0.00036483	0.000920598	0.000200864	0.000137722	0	0	0	0	0	0	0	0	0	0
>SD_Bb-10674	0.000221166	0	0	0	0	0	0.000160205	0	0	0	0	0	0.000735715	0	0	0	0	0	0.000613309	0.000161005	0.000472646	0	0	0.000174866	0	0	0.000193013	0	4.88186e-05	0	0	0	0	0	0.000340136	0	0	0	0.000550888	0	0	0	0	0	0	0	0	0	0
>SD_Bb-10675	0.000663497	0	0.000294262	0.000373367	0	0.00127966	0	0.00184626	0.000322477	0	0.000198	0.000101492	0	0	0	0.0011592	0	0	0	0	0	0	0	0	0	0	0	0	0	0	0	0	0	0	0	0	0	0	0	0	0	0	0	0	0	0	0	0	0
>SD_Bb-10676	0.00530797	0	0	0	0	0	0.000160205	0	0	0	0	0	0	0	0	0	0	0	0	0	0	0	0	0	0	0	0	0	0	0	0	0	0	0	0	0	0	0	0	0	0	0	0	0	0	0	0	0	0
>SD_Bb-10677	0	0	0	0	0	0	0	0	0	0	0	0	0	0	0	0	0	0	0	0	0.000236323	0.000213812	0	0.000990907	0.000286615	0.000276358	0	0	4.88186e-05	0.00103693	0	0.000711659	0	0	0	0	0	0.000100432	0	0	0	0	0	0	0	0	0	0	0
>SD_Bb-10678	0	0	0	0	0	0	0	0	0	0	0	0	0	0	0	0	0	0	0	0	0	0	0	0	0	0	0	0	0	0	0	0	0	0	0	0	0	0	0	0	0	0.000590474	0.000306466	0	0	0	0.000142308	0.000321027	0
>SD_Bb-10679	0.000221166	0	0.000686611	0	0.000369658	0	0	0	0	0	0.000297	0	0.00237064	0	0	0	0	0	0	0	0	0	0	0	0	0	0	0	0	0	0	0	0	0	0	0	0	0	0	0	0	0	0	0	0	0	0	0	0
>SD_Bb-10680	0	0.000294204	0	0	0	0	0	0	0	0.00125849	0	0	0.000163492	9.68429e-05	0.00175155	0.0001288	0.000132415	0.000307977	0.000459982	8.05023e-05	0	0	0	0.000116577	0	0	0	0	0	0	0	0.00011861	0	0	0	0	0	0	0	0	0	0	0	0	0	0	0	0	0
>SD_Bb-10681	0	0	0	0	0	0	0	0	0	0	0	0	0	0	0	0	0	0	0	0	0	0	0	0	0	0	0	0	0	0	0	0	0	0	0	0	0.000460299	0	0	0	0.00281558	0	0	0.000120351	0	0	0.000142308	0	0
>SD_Bb-10682	0	0	0	0	0	0	0	0	0	0	0	0	0	0	0	0	0	0	0	0.000241507	0.0015361	0	0	0	0	0	0.000193013	0	0.000829916	0	0	0	0.000432563	0.000311624	0	0	0	0	0	0	0	0	0	0	0	0	0	0	0
>SD_Bb-10683	0	0	0	0	0	0	0	0	0	0	0	0	0	0	0	0	0	0	0	0	0	0	0	0	0	0	0	0	0	0	0	0	0	0	0	0	0	0	0	0.00481125	0.000938527	6.56082e-05	0	0	0	0	0.000284616	0	0
>SD_Bb-10684	0	0	0	0	0	0	0	0	0	0	0	0	0	0	0	0	0	0	0	0.000161005	0.000118161	0.000427625	0	0	0	0	0	0	4.88186e-05	0	0	0.00011861	8.65127e-05	0	0.000340136	0	0	0	0	0	0	0	0	0	0	0	0	0	0
>SD_Bb-10685	0	0	0	0	0	0	0	0	0	0	0	0	8.17461e-05	0	0	0	0	0	0.000306654	0	0.000118161	0	0	0	0	0	0	0	9.76372e-05	0	0	0	8.65127e-05	0	0	0	0	0	0	0	0	0	0	0	0	0	0	0	0
>SD_Bb-10686	0.000552914	0	0	0	0	0.000465333	0.000160205	0	0.000214984	0.000503398	0	0.00111641	0	9.68429e-05	0.000134735	0.000515198	0	0	0.000153327	0	0	0	0.000138236	5.82886e-05	0	0	0.000193013	0	0	0	0	0	0.000173025	0	0	0.000182415	0.00023015	0.000100432	0	0	0	0	0	0	0	0	0	0	0
>SD_Bb-10687	0	0	0.000686611	0	0.000147863	0	0.00032041	0	0	8.38997e-05	0.000198	0	0.000163492	0.000774743	0.000808407	0	0.000264831	0.000102659	0.000306654	8.05023e-05	0.000472646	0	0	0	0	0	0	0.000298063	0	0	0	0.00011861	0.000173025	0	0	0	0.000460299	0.000100432	0	0	0	0	0	0	0	0	0	0	0
>SD_Bb-10688	0	0	0	0	0	0	0	0	0	0	0	0	0	0	0	0	0	0	0	0.000724521	0.000236323	0.000213812	0	0	0.000859845	0.000414536	0.000193013	0.000596125	0.000195274	0.000115214	0.00103699	0.00011861	8.65127e-05	0.000623247	0	0.000182415	0	0.00130561	0.000137722	0	0	0	0	0	0	0	0	0	0
>SD_Bb-10689	0.000331748	0	0	0	0.000295727	0	0.000801025	0	0.00096743	0.000251699	0	0	0	0.000484215	0.000269469	0	0	0.000205318	0	0	0	0	0	0	0	0	0	0	0	0	0	0	0	0	0	0	0	0	0	0	0	0	0	0	0	0.0034379	0	0	0
>SD_Bb-10690	0	9.80681e-05	0.000882786	0	0.000295727	0.000349	0	0.000503525	0	8.38997e-05	0.000495	0	0	0	0	0	0	0	0.000919963	0	0	0	0.000138236	0	0	0	0	0	0.000244093	5.7607e-05	0	0.00011861	8.65127e-05	0	0	0	0	0.000200864	0.000275444	0	0	0	0	0	0	0	0	0	0
>SD_Bb-10691	0	0	0	0	7.39317e-05	0	0	0	0	0	0	0	8.17461e-05	0	0	0	0	0	0	0	0	0	0	0	0	0	0	0	0	0	0	0	0	0	0	0	0	0	0	0	0	0	0	0	0	0	0	0	0
>SD_Bb-10692	0.000442331	0	0	0	0	0	0	0	0	0	0	0	0	0	0	0	0	0.000205318	0	0.000322009	0.000236323	0	0.000276472	0.000291443	0	0.000138179	0.000386026	0.000596125	9.76372e-05	0.000115214	0	0	0.000346051	0.000623247	0	0	0	0.000301296	0	0	0	0	0	0	0	0	0	0	0
>SD_Bb-10693	0	0	0	0	0	0	0	0	0	0	0	0	0	0	0	0	0	0	0	8.05023e-05	0	0	0	0	0	0	0	0	0	0	0	0	0	0	0	0	0	0	0	0	0	0	0.00306466	0	0	0	0	0.000321027	0.000174095
>SD_Bb-10694	0	0	0	0	0	0	0	0	0	0	0	0	0	0	0	0	0	0	0	0.000322009	0	0	0	0.000174866	0	0	0.000386026	0	0	0.000288035	0.000345662	0.00023722	0.000259538	0.000623247	0.000680272	0.000729661	0.000460299	0.000100432	0.000137722	0	0	0	0	0	0	0	0	0	0
>SD_Bb-10695	0.000221166	0	0	0.000248911	0	0	0.00032041	0	0.000107492	0	0	0	0	0.000193686	0	0	0	0	0	0	0	0	0	0	0	0	0	0	0	0	0	0	0	0	0	0	0	0	0	0	0	0	0.000102155	0.000962811	0	0.000644607	0	0	0
>SD_Bb-10696	0	0	0	0	0	0	0	0	0	0	0	0	0	0	0	0	0	0	0	0	0	0	0.000138236	0	0	0	0	0.000298063	4.88186e-05	0	0.000345662	0.00011861	0	0	0	0	0	0	0	0.000370096	0.000117316	0	0	0	0.000194062	0	0	0.000642055	0.000696379
>SD_Bb-10697	0	0	0	0	0	0	0	0	0	0	0	0	0	0	0	0	0	0	0	0	0	0	0	0	0	0	0	0	0	0	0	0	0	0	0	0	0	0	0	0	0.000117316	0	0	0.00120351	9.70309e-05	0.000214869	0	0.000642055	0.000174095
>SD_Bb-10698	0	0	0	0.00186683	0	0	0	0	0	0	0	0.000405968	0	0	0	0	0	0	0	0	0	0	0	0	0	0	0	0	0	0	0	0	0	0	0	0	0	0	0	0	0	0.00177142	0	0	0	0	0	0	0
>SD_Bb-10699	0	0	0	0	0.000369658	0.000232666	0	0	0	0	0	0	0.000245238	0.000581058	0	0.000515198	0.000132415	0	0.000306654	0.000241507	0	0.000427625	0	5.82886e-05	0	0.000138179	0.000193013	0.000298063	0	0.000115214	0.000691324	0.00011861	0.000346051	0	0	0.00036483	0.00023015	0.000301296	0.000137722	0	0	0	0	0	0	0	0	0	0
>SD_Bb-10700	0	0	0	0	0	0	0	0	0	0	0	0	0	0	0	0	0	0	0	0	0.000472646	0.000427625	0.000138236	0	0	0	0	0.000298063	0.000537004	0	0.000345662	0	0.000259538	0	0.000340136	0	0	0	0	0	0	0	0	0	0	0	0	0	0
>SD_Bb-10701	0	0	0	0	0	0	0	0	0	0	0	0	0	0	0	0	0	0	0	0.000241507	0	0.000213812	0.000138236	0	0.000286615	0.000138179	0	0.000596125	0.000146456	0	0.000691324	0.00011861	8.65127e-05	0.000934871	0	0	0.00023015	0.000200864	0.000275444	0	0	0	0	0	0	0	0	0	0
>SD_Bb-10702	0	0	0	0	0	0	0	0	0	0	0	0	0	0	0	0	0	0	0	0.000483014	0.000236323	0	0.000276472	0	0	0	0	0	0	0	0.000345662	0	0.000692101	0	0	0	0	0	0.000137722	0	0	0	0	0	0	0	0	0	0
>SD_Bb-10703	0	0	0	0	0	0	0	0	0	0	0	0	0	0	0	0	0	0	0	8.05023e-05	0	0	0.000138236	0	0	0	0	0.000298063	0.000244093	5.7607e-05	0	0	0.000173025	0	0	0	0	0	0	0	0	0	0	0	0	0	0	0	0
>SD_Bb-10704	0.000663497	0	0	0	0	0	0	0	0	0	0	0	0.000245238	0	0	0	0	0	0	0.000322009	0.000236323	0	0.000138236	5.82886e-05	0	0	0	0	0.000146456	5.7607e-05	0	0	0.000173025	0.000623247	0	0.000182415	0	0.000100432	0.000137722	0	0	0	0	0	0	0	0	0	0.000174095
>SD_Bb-10705	0	0	0	0	0	0	0	0	0	0	0	0	0	0	0	0	0	0	0	0.000161005	0.000118161	0	0	5.82886e-05	0	0.000276358	0	0.000298063	4.88186e-05	0.000172821	0	0	0.000259538	0	0.000680272	0	0.00023015	0.000100432	0	0	0	0	0	0	0	0	0	0	0
>SD_Bb-10706	0	0.00049034	0.00137322	0	0	0.000930665	0	0	0.000214984	0	0.000990001	0.000304476	0	0	0.000134735	0.0001288	0.000264831	0	0.000153327	0	0	0	0	0	0	0	0	0	0	0	0	0	0	0	0	0	0	0	0	0	0	0	0	0	0	0	0	0	0
>SD_Bb-10707	0.000331748	0	0	0	0	0	0.000160205	0.000167842	0.000107492	0.000671197	0	0	0.0010627	9.68429e-05	0	0.000257599	0.000794492	0.00123191	0	0	0	0	0	0	0	0	0	0	0	0	0	0	0	0	0	0	0	0	0	0	0	0	0	0	0	0	0	0	0
>SD_Bb-10708	0	0	0	0	0	0	0	0	0	0	0	0	0	0	0	0	0	0	0	0	0	0	0	0	0	0	0	0	0	0	0	0	0	0	0	0	0	0	0	0	0	0	0	0	0	0	0	0	0
>SD_Bb-10709	0	0	0	0	0	0	0	0	0	0	0	0	0	0	0	0	0	0	0	0.000241507	0	0	0	0.000233155	0	0.000552715	0	0.000596125	0.00034173	0.000172821	0.000345662	0.00023722	0.000778614	0	0.000340136	0.000182415	0.000460299	0.000401727	0	0	0	0	0	0	0	0	0	0	0
>SD_Bb-10710	0.000331748	0	0	0	0	0	0	0	0	0.00260089	0	0	0	0	0	0	0.000662076	0	0	0	0	0	0	0	0	0	0	0	0.000292912	0	0	0	0	0	0	0	0	0	0	0	0	0	0	0	0	0	0	0	0
>SD_Bb-10711	0	0	0	0	0	0	0	0	0	0	0	0	0	0	0	0	0	0	0	0	0	0	0	0	0	0	0	0	0	0	0	0	0	0	0	0	0	0	0	0	0	0	0	0	0	0	0	0	0
>SD_Bb-10712	0	0	9.80873e-05	0	7.39317e-05	0	0.00064082	0	0	0	0	0	0	0	0.000134735	0	0	0	0	0.000161005	0.000118161	0.000213812	0	0	0.000286615	0	0	0	0.000146456	0	0	0	0	0	0	0	0	0.000100432	0	0	0	0	0	0	0	0	0	0	0
>SD_Bb-10713	0	0	0	0	0	0	0	0	0	0	0	0	0	0	0	0	0	0	0	0	0	0	0	0	0	0.000138179	0	0	4.88186e-05	0	0	0	0	0	0	0	0	0	0	0	0	0	0.000510777	0.00042123	0	0	0	0.000642055	0
>SD_Bb-10714	0	0	0	0	0	0	0	0	0	0	0	0	0	0	0	0	0	0	0	0	0.000354484	0.000427625	0	0.000466309	0	0	0	0.000298063	0.000146456	0.000172821	0	0.00011861	0.000259538	0	0	0.00036483	0.000460299	0	0.000275444	0	0	0	0	0	0	0	0	0	0
>SD_Bb-10715	0	0	0	0	0	0	0	0	0	0	0	0	0	0	0	0	0	0	0	0.000161005	0.000118161	0	0	0	0	0	0	0	0.000195274	0.000288035	0.000345662	0	8.65127e-05	0.000311624	0	0	0	0	0	0	0	0	0	0	0	0	0	0	0
>SD_Bb-10716	0	0	0	0	0	0	0	0	0	0	0	0	0	0	0	0	0	0	0	0	0	0	0	0	0	0	0	0	0	5.7607e-05	0	0	0	0	0	0	0	0	0.000137722	0.000185048	0	0	0	0.000120351	0	0.000214869	0.00241924	0	0.00104457
>SD_Bb-10717	0	0	0	0	0	0	0	0	0	0	0	0	0	0	0	0	0	0	0	0.000241507	0.000708968	0	0	0.000174866	0.000286615	0.000138179	0	0.000298063	0.000195274	0.000172821	0.000345662	0	0	0	0	0	0	0.000100432	0	0	0	0	0	0	0	0	0	0	0
>SD_Bb-10718	0	0	0	0	0	0	0	0	0	0	0	0	0	0	0	0	0	0	0	0	0	0	0	0	0	0	0	0	0	0	0	0	0	0	0	0	0	0	0	0	0	0	0.00132802	0.000240703	0.000485154	0	0	0	0.000174095
>SD_Bb-10719	0	0	0	0	0	0	0	0	0	0	0	0	0	0	0	0	0	0	0	0	0	0.000427625	0	5.82886e-05	0.00057323	0	0	0.000596125	9.76372e-05	0	0.000345662	0.00023722	8.65127e-05	0	0	0	0	0.000602591	0.000137722	0	0	0	0	0	0.000679216	0	0	0	0.000522284
>SD_Bb-10720	0	0	0	0	0.000517522	0	0	0	0.000644953	0	0	0	0	0	0	0	0	0	0	8.05023e-05	0.000590807	0.000213812	0.000414708	5.82886e-05	0	0	0	0.000298063	0	0	0	0.00011861	0.000259538	0	0	0.000182415	0	0	0	0	0	0	0	0	0	0	0	0	0
>SD_Bb-10721	0.000110583	0.000294204	0	0	7.39317e-05	0	0.000160205	0	0.000644953	0	0	0.000202984	0	0	0	0	0	0	0	0	0.000118161	0	0	0.000116577	0	0	0	0	4.88186e-05	0	0	0.00011861	0	0.000311624	0.000340136	0	0	0	0.000137722	0	0.000117316	0	0	0	9.70309e-05	0	0.000142308	0.000321027	0
>SD_Bb-10722	0	0	0	0	0	0	0	0	0	0	0	0	0	0	0	0	0	0	0	0	0	0	0	0	0	0	0	0	0	0	0	0	0	0	0	0	0	0	0	0	0	0	0	0	0	0	0.000142308	0	0
>SD_Bb-10723	0	0	0	0	0	0	0	0	0	0	0	0	0	0	0	0	0	0	0	0	0	0	0	0	0	0	0	0	0	0	0	0	0	0	0	0	0	0	0	0	0	0	0	0	0	0	0	0.00898876	0.000174095
>SD_Bb-10724	0	0.00147102	0	0	0.000221795	0.000232666	0	0.000167842	0.00128991	0	0.000495	0	0	0	0	0.000386399	0.000264831	0	0.000459982	0	0	0	0	0	0	0	0	0	0	0	0	0	0	0	0	0	0	0	0	0	0	0	0	0	0	0	0	0	0
[truncated: 84,083 more rows]
[truncated: 27 more columns]

## Sheet: fecal OTU table
	Standing Butte Ranch - pasture diet																		Standing Butte Ranch - free choice grain-based diet																	Blue Creek Ranch - pasture diet
[truncated: 36,420 more rows]
[truncated: 22 more columns]

[truncated: 1 more sheets: Sample read counts]
